# Supplementary material for: Poly[[tetra­aqua­(μ3-4-hy­droxy­pyridine-2,6-di­carboxyl­ato)di-μ2-oxalato-dipraseodymium(III)] 4.29-hydrate]
Source: IUCrdata. 2025 May 30;10(Pt 5):x250456. doi: 10.1107/S2414314625004560 (PMC12142396; doi:10.1107/S2414314625004560)
Supplement: Supplementary file 1 [file x-10-x250456-sup1.cif]

##############################################################################
#                                                                            #
# This CIF contains the data for a data article accepted for                 #
# publication in IUCrData. It conforms to the requirements of                #
# Notes for Authors for IUCrData, and has been                               #
# peer reviewed under the auspices of IUCrData.                              #
#                                                                            #
# Full details of the Crystallographic Information File format               #
# are given in the paper "The Crystallographic Information File (CIF):       #
# a New Standard Archive File for Crystallography" by S. R. Hall, F. H.      #
# Allen and I. D. Brown [Acta Cryst. (1991), A47, 655-685].                  #
#                                                                            #
# The current version of the core CIF dictionary is obtainable from          #
# ftp://ftp.iucr.org/pub/cif_core.dic.                                       #
#                                                                            #
# Software is freely available for graphical display of the structure(s)     #
# in this CIF. For information consult the CIF software page                 #
# http://www.iucr.org/resources/cif/software.                                #
#                                                                            #
# This file may be used for bona fide research purposes within the           #
# scientific community so long as proper attribution is given to the data    # 
# article from which it was obtained.                                        #
#                                                                            #
##############################################################################
data_I
_audit_creation_method
;
Olex2 1.5
(compiled 2025.04.05 svn.rf049d14d for OlexSys, GUI svn.r7224)
;
_journal_date_recd_electronic     2025-05-10
_journal_date_accepted     2025-05-22
_journal_name_full     'IUCrData'
_journal_year     2025
_journal_volume     10
_journal_issue      5
_journal_page_first     0
_journal_page_last     0
_journal_paper_category     HM
_journal_paper_doi     10.1107/S2414314625004560
_journal_coeditor_code     ZL4083
_publ_contact_author_name     'Thammanoon Chuasaard'
_publ_contact_author_address
;
Department of Chemistry, Faculty of Science, Chiang Mai University, Chiang Mai 50200, Thailand
Office of Research Administration, Chiang Mai University, Chiang Mai 50200, Thailand
;
_publ_contact_author_email     thammanoon.chuasaard@cmu.ac.th
_publ_contact_author_fax     ?
_publ_contact_author_phone     ?
_publ_section_title
;\
Poly[[tetraaqua(\m~3~-4-hydroxypyridine-2,6-dicarboxylato)di-\m~2~-oxalato-\
dipraseodymium(III)] 4.29-hydrate]
;
loop_
    _publ_author_name
    _publ_author_footnote
    _publ_author_address
    'Khurshid, Aaqib' .
;
Department of Chemistry, Faculty of Science, Chiang Mai University, Chiang Mai
50200, Thailand
;
    'Rujiwatra, Apinpus' .
;
Department of Chemistry, Faculty of Science, Chiang Mai University, Chiang Mai
50200, Thailand
Materials Science Research Center, Faculty of Science, Chiang Mai University,
Chiang Mai 50200, Thailand
;
    'Chuasaard, Thammanoon' .
;
Department of Chemistry, Faculty of Science, Chiang Mai University, Chiang Mai
50200, Thailand
Office of Research Administration, Chiang Mai University, Chiang Mai 50200,
Thailand
;
_publ_section_synopsis
;
The title compound [Pr^III^~2~(HCAM)(ox)~2~(H~2~O)~4~]\\cdot4.29H~2~O features a
two-dimensional coordination polymeric framework of Pr^III^ with  partially
deprotonated chelidamic acid (HCAM^2-^) and oxalate (ox^2-^) linkers. The
two-dimensional sheets further assemble through hydrogen bonding and \p--\p
interactions into three-dimensional supramolecular architecture.
;
_chemical_name_systematic
;\
Poly[[tetraaqua(\m~3~-4-hydroxypyridine-2,6-dicarboxylato)di-\m~2~-oxalato-\
dipraseodymium(III)] 4.29-hydrate]
;
_chemical_name_common     ?
_chemical_formula_moiety     'C11 H11 N O17 Pr2, 3(H2 O), 1.294(O)'
_chemical_formula_sum     'C11 H17 N O21.294 Pr2'
_chemical_formula_iupac     '[Pr2 (C7 H3 N O5) (C2 O4)2 (H2 O)4], 4.29H2 O'
_chemical_formula_weight     785.78
_chemical_melting_point     ?
_space_group_crystal_system     triclinic
_space_group_name_H-M_alt     'P -1'
_space_group_name_Hall     '-P 1'
loop_
    _space_group_symop_operation_xyz
    'x, y, z'
    '-x, -y, -z'
_cell_length_a     9.9236(3)
_cell_length_b     10.3042(4)
_cell_length_c     12.9748(5)
_cell_angle_alpha     66.684(4)
_cell_angle_beta     80.942(3)
_cell_angle_gamma     66.660(3)
_cell_volume     1118.69(8)
_cell_formula_units_Z     2
_cell_measurement_reflns_used     11399
_cell_measurement_theta_min     2.2550
_cell_measurement_theta_max     27.1970
_cell_measurement_temperature     298(2)
_exptl_crystal_description     block
_exptl_crystal_colour     'clear brownish colourless'
_exptl_crystal_size_max     0.2
_exptl_crystal_size_mid     0.2
_exptl_crystal_size_min     0.1
_exptl_crystal_density_diffrn     2.333
_exptl_crystal_density_meas     ?
_exptl_crystal_density_method     ?
_exptl_crystal_F_000     757
_exptl_absorpt_coefficient_mu     4.407
_exptl_absorpt_correction_type     multi-scan
_exptl_absorpt_process_details
;
(CrysAlisPro; Rigaku OD, 2021)
;
_exptl_absorpt_correction_T_min     0.76817
_exptl_absorpt_correction_T_max     1.00000
_diffrn_ambient_temperature     298(2)
_diffrn_source     'micro-focus sealed X-ray tube'
_diffrn_radiation_type     MoK\a
_diffrn_radiation_wavelength     0.71073
_diffrn_measurement_device_type
                             'SuperNova, Single source at offset/far, HyPix3000'
_diffrn_measurement_method     '\w scans'
_diffrn_detector_area_resol_mean     10.0000
_diffrn_reflns_number     18710
_diffrn_reflns_av_R_equivalents     0.0880
_diffrn_reflns_av_unetI/netI     0.0691
_diffrn_reflns_theta_min     2.235
_diffrn_reflns_theta_max     28.329
_diffrn_reflns_theta_full     25.242
_diffrn_measured_fraction_theta_max     0.844
_diffrn_measured_fraction_theta_full     0.992
_diffrn_reflns_limit_h_min     -12
_diffrn_reflns_limit_h_max     12
_diffrn_reflns_limit_k_min     -12
_diffrn_reflns_limit_k_max     12
_diffrn_reflns_limit_l_min     -16
_diffrn_reflns_limit_l_max     16
_refine_special_details     ?
_reflns_number_total     4715
_reflns_number_gt     3799
_reflns_threshold_expression     'I > 2\s(I)'
_refine_ls_structure_factor_coef     Fsqd
_refine_ls_matrix_type     full
_refine_ls_R_factor_all     0.0509
_refine_ls_R_factor_gt     0.0357
_refine_ls_wR_factor_gt     0.0749
_refine_ls_wR_factor_ref     0.0851
_refine_ls_goodness_of_fit_ref     1.048
_refine_ls_restrained_S_all     1.047
_refine_ls_number_reflns     4715
_refine_ls_number_parameters     399
_refine_ls_number_restraints     71
_refine_ls_hydrogen_treatment     mixed
_refine_ls_weighting_scheme     calc
_refine_ls_weighting_details
                      'w=1/[\s^2^(Fo^2^)+(0.0364P)^2^] where P=(Fo^2^+2Fc^2^)/3'
_atom_sites_solution_hydrogens     mixed
_atom_sites_solution_primary     dual
_atom_sites_solution_secondary     difmap
_refine_ls_shift/su_max     0.000
_refine_ls_shift/su_mean     0.000
_refine_diff_density_max     1.466
_refine_diff_density_min     -1.777
_refine_ls_extinction_method     none
_refine_ls_extinction_coef     .
loop_
    _atom_type_symbol
    _atom_type_description
    _atom_type_scat_dispersion_real
    _atom_type_scat_dispersion_imag
    _atom_type_scat_source
    'C' 'C' 0.0033 0.0016
                         'International Tables Vol C Tables 4.2.6.8 and 6.1.1.4'
    'H' 'H' 0.0000 0.0000
                         'International Tables Vol C Tables 4.2.6.8 and 6.1.1.4'
    'N' 'N' 0.0061 0.0033
                         'International Tables Vol C Tables 4.2.6.8 and 6.1.1.4'
    'O' 'O' 0.0106 0.0060
                         'International Tables Vol C Tables 4.2.6.8 and 6.1.1.4'
    'Pr' 'Pr' -0.2180 2.8214
                         'International Tables Vol C Tables 4.2.6.8 and 6.1.1.4'
_computing_data_collection
;
CrysAlisPro 1.171.41.111a (Rigaku OD, 2021)
;
_computing_cell_refinement
;
CrysAlisPro 1.171.41.111a (Rigaku OD, 2021)
;
_computing_data_reduction
;
CrysAlisPro 1.171.41.111a (Rigaku OD, 2021)
;
_computing_structure_solution
;
<i>SHELXT2018/2</i> (Sheldrick, 2015a)
;
_computing_structure_refinement
;
<i>SHELXL2018/3</i> (Sheldrick, 2015b)
;
_computing_molecular_graphics
;
Olex2 1.5 (Dolomanov <i>et al.</i>,  2009)
;
_computing_publication_material
;
Olex2 1.5 (Dolomanov <i>et al.</i>,  2009)
;
loop_
    _atom_site_type_symbol
    _atom_site_label
    _atom_site_fract_x
    _atom_site_fract_y
    _atom_site_fract_z
    _atom_site_U_iso_or_equiv
    _atom_site_adp_type
    _atom_site_calc_flag
    _atom_site_occupancy
    _atom_site_disorder_assembly
    _atom_site_disorder_group
    Pr Pr1 0.23196(2) 0.77685(3) 0.25657(2) 0.01644(9) Uani d 1 . .
    Pr Pr2 0.23512(2) 0.29264(3) 0.76177(2) 0.01623(9) Uani d 1 . .
    O O1 0.0556(3) 0.6667(3) 0.2380(3) 0.0213(7) Uani d 1 . .
    O O2 -0.0132(3) 0.5827(4) 0.1307(3) 0.0307(8) Uani d 1 . .
    O O3 0.5023(3) 0.6898(3) 0.2099(3) 0.0216(7) Uani d 1 . .
    O O4 0.7077(3) 0.5102(4) 0.1918(3) 0.0289(8) Uani d 1 . .
    O O5 0.4995(3) 0.2189(4) 0.0567(3) 0.0259(8) Uani d 1 . .
    H H5 0.433892 0.212745 0.029681 0.039 Uiso calc 1 . .
    O O6 0.3619(3) 0.5268(4) 0.4061(3) 0.0304(8) Uani d 1 . .
    O O7 0.3719(3) 0.3733(4) 0.5863(3) 0.0252(8) Uani d 1 . .
    O O8 0.0950(3) 0.7142(3) 0.4408(3) 0.0256(8) Uani d 1 . .
    O O9 0.0969(3) 0.5504(4) 0.6168(3) 0.0275(8) Uani d 1 . .
    O O10 0.1736(3) 0.8820(3) 0.0496(2) 0.0213(7) Uani d 1 . .
    O O11 0.1805(3) 1.0576(3) -0.1203(2) 0.0216(7) Uani d 1 . .
    O O12 0.2910(3) 1.0092(3) 0.1385(3) 0.0242(7) Uani d 1 . .
    O O13 0.3127(3) 1.1706(3) -0.0329(2) 0.0234(7) Uani d 1 . .
    O O14 -0.0079(4) 0.9973(4) 0.2305(3) 0.0302(8) Uani d 1 . .
    H H14A -0.066(5) 0.983(6) 0.201(4) 0.045 Uiso d 1 . .
    H H14B -0.016(5) 1.088(3) 0.200(4) 0.045 Uiso d 1 . .
    O O15A 0.298(3) 0.894(3) 0.3700(17) 0.028(4) Uani d 0.45(4) A 1
    H H15A 0.234(5) 0.956(5) 0.395(3) 0.043 Uiso d 0.45(4) A 1
    H H15B 0.369(8) 0.842(8) 0.415(8) 0.043 Uiso d 0.45(4) A 1
    O O15B 0.342(2) 0.828(3) 0.3904(16) 0.042(4) Uani d 0.55(4) A 2
    H H15C 0.293(5) 0.859(12) 0.440(6) 0.064 Uiso d 0.55(4) A 2
    H H15D 0.427(5) 0.767(8) 0.420(6) 0.064 Uiso d 0.55(4) A 2
    O O16 0.1824(4) 0.2134(5) 0.6187(3) 0.0400(10) Uani d 1 . .
    H H16A 0.094(3) 0.236(6) 0.601(4) 0.060 Uiso d 1 . .
    H H16B 0.233(5) 0.209(7) 0.562(3) 0.060 Uiso d 1 . .
    O O17 0.4416(3) 0.0634(4) 0.7485(3) 0.0304(9) Uani d 1 . .
    H H17A 0.522(3) 0.073(5) 0.736(4) 0.046 Uiso d 1 . .
    H H17B 0.454(5) -0.020(3) 0.800(3) 0.046 Uiso d 1 . .
    O O18 -0.0349(5) 1.2962(5) 0.1190(4) 0.0638(13) Uani d 1 . .
    H H18A -0.109(5) 1.355(6) 0.143(5) 0.096 Uiso d 1 . .
    H H18B -0.017(7) 1.350(6) 0.053(3) 0.096 Uiso d 1 . .
    O O19 -0.1396(7) 0.7992(7) 0.6626(6) 0.106(2) Uani d 1 . .
    H H19A -0.150(8) 0.811(12) 0.724(5) 0.159 Uiso d 1 . .
    H H19B -0.055(4) 0.743(7) 0.655(8) 0.159 Uiso d 1 . .
    O O20A 0.599(3) -0.1133(16) 0.544(2) 0.126(6) Uani d 0.5 B -1
    H H20A 0.516875 -0.037798 0.542562 0.189 Uiso d 0.5 B -1
    H H20B 0.661995 -0.098201 0.570062 0.189 Uiso d 0.5 B -1
    O O20B 0.389(3) 0.1898(16) 0.4318(19) 0.112(5) Uani d 0.5 C -1
    H H20C 0.299245 0.227002 0.411383 0.168 Uiso d 0.5 C -1
    H H20D 0.402974 0.255335 0.447541 0.168 Uiso d 0.5 C -1
    O O21A 0.1227(19) 0.9358(19) 0.5629(13) 0.131(6) Uani d 0.488(17) D 1
    O O21C 0.214(3) 0.838(3) 0.608(2) 0.108(6) Uani d 0.253(13) E 2
    O O21B 0.3984(11) 0.7322(11) 0.5831(8) 0.097(5) Uani d 0.553(15) F 1
    N N1 0.3350(4) 0.5635(4) 0.1792(3) 0.0188(8) Uani d 1 . .
    C C1 0.0848(5) 0.5939(5) 0.1735(4) 0.0228(11) Uani d 1 . .
    C C2 0.2449(4) 0.5154(5) 0.1506(4) 0.0171(10) Uani d 1 . .
    C C3 0.2935(5) 0.4015(5) 0.1089(4) 0.0218(10) Uani d 1 . .
    H H3 0.226867 0.373002 0.088373 0.026 Uiso calc 1 . .
    C C4 0.4425(5) 0.3294(5) 0.0978(4) 0.0194(10) Uani d 1 . .
    C C5 0.5398(5) 0.3766(5) 0.1287(4) 0.0237(11) Uani d 1 . .
    H H5A 0.640885 0.328970 0.123911 0.028 Uiso calc 1 . .
    C C6 0.4805(4) 0.4958(5) 0.1664(4) 0.0181(10) Uani d 1 . .
    C C7 0.5711(5) 0.5680(5) 0.1928(4) 0.0193(10) Uani d 1 . .
    C C9 0.1529(5) 0.5941(5) 0.5226(4) 0.0193(10) Uani d 1 . .
    C C8 0.3103(5) 0.4884(5) 0.5036(4) 0.0202(10) Uani d 1 . .
    C C11 0.2745(5) 1.0625(5) 0.0363(4) 0.0195(10) Uani d 1 . .
    C C10 0.2019(5) 0.9932(5) -0.0159(4) 0.0177(10) Uani d 1 . .
loop_
    _atom_site_aniso_label
    _atom_site_aniso_U_11
    _atom_site_aniso_U_22
    _atom_site_aniso_U_33
    _atom_site_aniso_U_12
    _atom_site_aniso_U_13
    _atom_site_aniso_U_23
    Pr1 0.01715(16) 0.01723(16) 0.01250(17) -0.00734(12) 0.00045(11)
                                                                    -0.00222(12)
    Pr2 0.01536(16) 0.01812(15) 0.01234(16) -0.00743(12) 0.00053(11)
                                                                    -0.00168(12)
    O1 0.0189(16) 0.0243(18) 0.0231(19) -0.0089(14) 0.0049(13) -0.0122(15)
    O2 0.0163(17) 0.043(2) 0.045(2) -0.0117(16) 0.0039(15) -0.0283(18)
    O3 0.0233(18) 0.0244(18) 0.0215(19) -0.0128(15) 0.0024(14) -0.0097(15)
    O4 0.0166(18) 0.032(2) 0.042(2) -0.0098(15) 0.0002(15) -0.0170(18)
    O5 0.0178(17) 0.0267(18) 0.038(2) -0.0046(15) -0.0057(15) -0.0177(16)
    O6 0.0258(19) 0.034(2) 0.0159(19) -0.0058(16) 0.0034(14) -0.0006(16)
    O7 0.0206(17) 0.0287(19) 0.0137(18) -0.0078(15) -0.0005(13) 0.0034(15)
    O8 0.0241(18) 0.0224(18) 0.0198(19) -0.0068(15) 0.0003(14) 0.0008(15)
    O9 0.0251(18) 0.033(2) 0.0153(19) -0.0090(15) 0.0067(14) -0.0035(15)
    O10 0.0301(18) 0.0207(17) 0.0138(18) -0.0158(15) -0.0012(13) -0.0001(14)
    O11 0.0257(18) 0.0258(18) 0.0132(18) -0.0136(15) -0.0039(13) -0.0016(14)
    O12 0.0335(19) 0.0266(18) 0.0133(19) -0.0168(15) -0.0052(14) -0.0004(15)
    O13 0.0284(18) 0.0259(18) 0.0181(19) -0.0177(15) -0.0024(14) -0.0017(15)
    O14 0.027(2) 0.0250(19) 0.040(2) -0.0093(16) -0.0066(16) -0.0112(18)
    O15A 0.029(9) 0.042(9) 0.023(7) -0.012(7) 0.004(5) -0.023(7)
    O15B 0.028(7) 0.060(11) 0.046(7) -0.016(7) 0.000(5) -0.027(8)
    O16 0.026(2) 0.069(3) 0.039(3) -0.019(2) 0.0060(18) -0.034(2)
    O17 0.0188(18) 0.0220(19) 0.041(2) -0.0083(15) 0.0046(16) -0.0036(16)
    O18 0.075(4) 0.036(3) 0.070(4) -0.012(2) 0.003(3) -0.019(2)
    O19 0.098(4) 0.087(4) 0.116(5) -0.008(4) 0.010(4) -0.049(4)
    O20A 0.125(7) 0.110(13) 0.150(10) -0.017(11) -0.032(7) -0.069(11)
    O20B 0.124(7) 0.097(12) 0.131(10) -0.017(10) -0.027(7) -0.071(11)
    O21A 0.160(12) 0.094(10) 0.119(10) -0.013(8) -0.012(8) -0.048(8)
    O21C 0.145(11) 0.082(9) 0.089(9) -0.011(8) -0.020(8) -0.047(8)
    O21B 0.115(8) 0.081(7) 0.063(7) -0.006(6) -0.017(5) -0.019(5)
    N1 0.015(2) 0.021(2) 0.019(2) -0.0091(17) 0.0012(16) -0.0049(17)
    C1 0.019(3) 0.018(2) 0.029(3) -0.009(2) 0.001(2) -0.004(2)
    C2 0.014(2) 0.023(2) 0.014(2) -0.0065(19) -0.0006(18) -0.007(2)
    C3 0.023(3) 0.028(3) 0.022(3) -0.014(2) -0.001(2) -0.011(2)
    C4 0.024(3) 0.014(2) 0.017(3) -0.007(2) -0.0011(19) -0.002(2)
    C5 0.015(2) 0.026(3) 0.027(3) -0.005(2) -0.005(2) -0.007(2)
    C6 0.018(2) 0.017(2) 0.018(3) -0.0061(19) -0.0011(19) -0.005(2)
    C7 0.018(3) 0.023(3) 0.016(3) -0.011(2) -0.0003(19) -0.002(2)
    C9 0.016(2) 0.023(3) 0.017(3) -0.006(2) 0.0000(19) -0.007(2)
    C8 0.016(2) 0.024(3) 0.020(3) -0.008(2) 0.001(2) -0.007(2)
    C11 0.015(2) 0.023(3) 0.019(3) -0.008(2) -0.0031(19) -0.004(2)
    C10 0.015(2) 0.020(2) 0.019(3) -0.0051(19) -0.0039(18) -0.007(2)
_geom_special_details
;
 All esds (except the esd in the dihedral angle between two l.s. planes)
 are estimated using the full covariance matrix.  The cell esds are taken
 into account individually in the estimation of esds in distances, angles
 and torsion angles; correlations between esds in cell parameters are only
 used when they are defined by crystal symmetry.  An approximate (isotropic)
 treatment of cell esds is used for estimating esds involving l.s. planes.
;
loop_
    _geom_bond_atom_site_label_1
    _geom_bond_atom_site_label_2
    _geom_bond_site_symmetry_2
    _geom_bond_distance
    _geom_bond_publ_flag
    Pr1 O1 . 2.517(3) yes
    Pr1 O3 . 2.526(3) yes
    Pr1 O6 . 2.503(3) yes
    Pr1 O8 . 2.535(3) yes
    Pr1 O10 . 2.532(3) yes
    Pr1 O12 . 2.520(3) yes
    Pr1 O14 . 2.510(3) yes
    Pr1 O15A . 2.523(16) yes
    Pr1 O15B . 2.501(16) yes
    Pr1 N1 . 2.555(4) yes
    Pr2 O1 2_566 2.746(3) yes
    Pr2 O2 2_566 2.580(3) yes
    Pr2 O3 2_666 2.772(3) yes
    Pr2 O4 2_666 2.608(3) yes
    Pr2 O7 . 2.478(3) yes
    Pr2 O9 . 2.538(3) yes
    Pr2 O11 1_546 2.519(3) yes
    Pr2 O13 1_546 2.550(3) yes
    Pr2 O16 . 2.496(4) yes
    Pr2 O17 . 2.487(3) yes
    Pr2 C1 2_566 3.025(4) ?
    Pr2 C7 2_666 3.054(4) ?
    O1 C1 . 1.263(5) ?
    O2 C1 . 1.256(5) ?
    O3 C7 . 1.259(5) ?
    O4 C7 . 1.247(5) ?
    O5 H5 . 0.8200 ?
    O5 C4 . 1.333(5) ?
    O6 C8 . 1.256(5) ?
    O7 C8 . 1.248(5) ?
    O8 C9 . 1.256(5) ?
    O9 C9 . 1.247(5) ?
    O10 C10 . 1.235(5) ?
    O11 C10 . 1.260(5) ?
    O12 C11 . 1.227(5) ?
    O13 C11 . 1.275(5) ?
    O14 H14A . 0.821(19) ?
    O14 H14B . 0.832(19) ?
    O15A H15A . 0.830(19) ?
    O15A H15B . 0.84(2) ?
    O15B H15C . 0.84(2) ?
    O15B H15D . 0.86(2) ?
    O16 H16A . 0.856(19) ?
    O16 H16B . 0.826(19) ?
    O17 H17A . 0.826(18) ?
    O17 H17B . 0.832(19) ?
    O18 H18A . 0.85(2) ?
    O18 H18B . 0.85(2) ?
    O19 H19A . 0.83(2) ?
    O19 H19B . 0.831(19) ?
    O20A H20A . 0.8688 ?
    O20A H20B . 0.8471 ?
    O20B H20C . 0.8540 ?
    O20B H20D . 0.8435 ?
    N1 C2 . 1.336(5) ?
    N1 C6 . 1.348(5) ?
    C1 C2 . 1.513(6) ?
    C2 C3 . 1.370(6) ?
    C3 H3 . 0.9300 ?
    C3 C4 . 1.381(6) ?
    C4 C5 . 1.407(6) ?
    C5 H5A . 0.9300 ?
    C5 C6 . 1.381(6) ?
    C6 C7 . 1.519(6) ?
    C9 C8 . 1.559(7) ?
    C11 C10 . 1.559(6) ?
loop_
    _geom_angle_atom_site_label_1
    _geom_angle_atom_site_label_2
    _geom_angle_atom_site_label_3
    _geom_angle_site_symmetry_1
    _geom_angle_site_symmetry_3
    _geom_angle
    _geom_angle_publ_flag
    O1 Pr1 O3 . . 125.52(9) ?
    O1 Pr1 O8 . . 71.98(10) ?
    O1 Pr1 O10 . . 73.53(9) ?
    O1 Pr1 O12 . . 134.40(10) ?
    O1 Pr1 O15A . . 144.9(4) ?
    O1 Pr1 N1 . . 63.08(10) ?
    O3 Pr1 O8 . . 131.86(10) ?
    O3 Pr1 O10 . . 89.35(9) ?
    O3 Pr1 N1 . . 62.46(10) ?
    O6 Pr1 O1 . . 88.21(10) ?
    O6 Pr1 O3 . . 71.33(10) ?
    O6 Pr1 O8 . . 64.40(10) ?
    O6 Pr1 O10 . . 138.63(11) ?
    O6 Pr1 O12 . . 135.43(9) ?
    O6 Pr1 O14 . . 138.35(11) ?
    O6 Pr1 O15A . . 85.8(7) ?
    O6 Pr1 N1 . . 68.80(11) ?
    O8 Pr1 N1 . . 114.36(10) ?
    O10 Pr1 O8 . . 137.05(9) ?
    O10 Pr1 N1 . . 69.83(10) ?
    O12 Pr1 O3 . . 72.10(10) ?
    O12 Pr1 O8 . . 131.56(10) ?
    O12 Pr1 O10 . . 64.34(9) ?
    O12 Pr1 O15A . . 66.4(5) ?
    O12 Pr1 N1 . . 114.05(10) ?
    O14 Pr1 O1 . . 78.28(10) ?
    O14 Pr1 O3 . . 146.68(10) ?
    O14 Pr1 O8 . . 73.95(10) ?
    O14 Pr1 O10 . . 74.65(11) ?
    O14 Pr1 O12 . . 74.62(10) ?
    O14 Pr1 O15A . . 83.6(6) ?
    O14 Pr1 N1 . . 133.09(11) ?
    O15A Pr1 O3 . . 84.8(5) ?
    O15A Pr1 O8 . . 74.3(4) ?
    O15A Pr1 O10 . . 129.7(6) ?
    O15A Pr1 N1 . . 143.2(6) ?
    O15B Pr1 O1 . . 144.6(4) ?
    O15B Pr1 O3 . . 76.7(5) ?
    O15B Pr1 O6 . . 72.4(7) ?
    O15B Pr1 O8 . . 72.9(4) ?
    O15B Pr1 O10 . . 139.4(5) ?
    O15B Pr1 O12 . . 75.1(6) ?
    O15B Pr1 O14 . . 96.5(6) ?
    O15B Pr1 N1 . . 130.4(6) ?
    O1 Pr2 O3 2_566 2_666 164.06(9) ?
    O1 Pr2 C1 2_566 2_566 24.67(10) ?
    O1 Pr2 C7 2_566 2_666 140.12(11) ?
    O2 Pr2 O1 2_566 2_566 48.86(9) ?
    O2 Pr2 O3 2_566 2_666 115.62(9) ?
    O2 Pr2 O4 2_566 2_666 72.16(9) ?
    O2 Pr2 C1 2_566 2_566 24.28(11) ?
    O2 Pr2 C7 2_566 2_666 93.86(11) ?
    O3 Pr2 C1 2_666 2_566 139.57(11) ?
    O3 Pr2 C7 2_666 2_666 24.35(10) ?
    O4 Pr2 O1 2_666 2_566 116.38(9) ?
    O4 Pr2 O3 2_666 2_666 48.16(9) ?
    O4 Pr2 C1 2_666 2_566 93.52(11) ?
    O4 Pr2 C7 2_666 2_666 23.81(11) ?
    O7 Pr2 O1 . 2_566 122.36(9) ?
    O7 Pr2 O2 . 2_566 137.91(11) ?
    O7 Pr2 O3 . 2_666 64.97(9) ?
    O7 Pr2 O4 . 2_666 84.16(10) ?
    O7 Pr2 O9 . . 64.76(10) ?
    O7 Pr2 O11 . 1_546 136.21(10) ?
    O7 Pr2 O13 . 1_546 131.51(9) ?
    O7 Pr2 O16 . . 69.72(11) ?
    O7 Pr2 O17 . . 71.87(10) ?
    O7 Pr2 C1 . 2_566 133.16(11) ?
    O7 Pr2 C7 . 2_666 73.09(11) ?
    O9 Pr2 O1 . 2_566 70.34(9) ?
    O9 Pr2 O2 . 2_566 75.37(10) ?
    O9 Pr2 O3 . 2_666 104.33(9) ?
    O9 Pr2 O4 . 2_666 74.22(10) ?
    O9 Pr2 O13 . 1_546 140.30(10) ?
    O9 Pr2 C1 . 2_566 69.61(11) ?
    O9 Pr2 C7 . 2_666 88.79(11) ?
    O11 Pr2 O1 1_546 2_566 66.23(9) ?
    O11 Pr2 O2 1_546 2_566 82.52(10) ?
    O11 Pr2 O3 1_546 2_666 119.82(9) ?
    O11 Pr2 O4 1_546 2_666 133.81(10) ?
    O11 Pr2 O9 1_546 . 135.73(9) ?
    O11 Pr2 O13 1_546 1_546 63.37(9) ?
    O11 Pr2 C1 1_546 2_566 74.49(10) ?
    O11 Pr2 C7 1_546 2_666 131.07(11) ?
    O13 Pr2 O1 1_546 2_566 106.12(9) ?
    O13 Pr2 O2 1_546 2_566 74.10(10) ?
    O13 Pr2 O3 1_546 2_666 67.88(9) ?
    O13 Pr2 O4 1_546 2_666 72.69(10) ?
    O13 Pr2 C1 1_546 2_566 91.14(12) ?
    O13 Pr2 C7 1_546 2_666 68.71(10) ?
    O16 Pr2 O1 . 2_566 68.24(10) ?
    O16 Pr2 O2 . 2_566 116.84(10) ?
    O16 Pr2 O3 . 2_666 126.51(10) ?
    O16 Pr2 O4 . 2_666 149.02(12) ?
    O16 Pr2 O9 . . 79.58(12) ?
    O16 Pr2 O11 . 1_546 77.00(11) ?
    O16 Pr2 O13 . 1_546 137.51(12) ?
    O16 Pr2 C1 . 2_566 92.58(12) ?
    O16 Pr2 C7 . 2_666 142.54(11) ?
    O17 Pr2 O1 . 2_566 123.96(10) ?
    O17 Pr2 O2 . 2_566 150.18(10) ?
    O17 Pr2 O3 . 2_666 70.95(10) ?
    O17 Pr2 O4 . 2_666 119.01(10) ?
    O17 Pr2 O9 . . 133.08(10) ?
    O17 Pr2 O11 . 1_546 70.13(10) ?
    O17 Pr2 O13 . 1_546 82.94(11) ?
    O17 Pr2 O16 . . 69.13(12) ?
    O17 Pr2 C1 . 2_566 142.91(10) ?
    O17 Pr2 C7 . 2_666 95.28(11) ?
    C1 Pr2 C7 2_566 2_666 116.61(12) ?
    Pr1 O1 Pr2 . 2_566 144.80(13) ?
    C1 O1 Pr1 . . 120.3(3) ?
    C1 O1 Pr2 . 2_566 90.1(2) ?
    C1 O2 Pr2 . 2_566 98.1(3) ?
    Pr1 O3 Pr2 . 2_666 143.18(13) ?
    C7 O3 Pr1 . . 123.1(3) ?
    C7 O3 Pr2 . 2_666 90.4(2) ?
    C7 O4 Pr2 . 2_666 98.6(3) ?
    C4 O5 H5 . . 109.5 ?
    C8 O6 Pr1 . . 121.4(3) ?
    C8 O7 Pr2 . . 121.3(3) ?
    C9 O8 Pr1 . . 120.6(3) ?
    C9 O9 Pr2 . . 119.4(3) ?
    C10 O10 Pr1 . . 120.7(3) ?
    C10 O11 Pr2 . 1_564 123.2(3) ?
    C11 O12 Pr1 . . 120.1(3) ?
    C11 O13 Pr2 . 1_564 121.0(3) ?
    Pr1 O14 H14A . . 108(4) ?
    Pr1 O14 H14B . . 124(3) ?
    H14A O14 H14B . . 110(5) ?
    Pr1 O15A H15A . . 122(3) ?
    Pr1 O15A H15B . . 121(3) ?
    H15A O15A H15B . . 109(3) ?
    Pr1 O15B H15C . . 123(3) ?
    Pr1 O15B H15D . . 121(3) ?
    H15C O15B H15D . . 105(3) ?
    Pr2 O16 H16A . . 121(3) ?
    Pr2 O16 H16B . . 124(3) ?
    H16A O16 H16B . . 107(6) ?
    Pr2 O17 H17A . . 114(4) ?
    Pr2 O17 H17B . . 119(3) ?
    H17A O17 H17B . . 107(3) ?
    H18A O18 H18B . . 106(3) ?
    H19A O19 H19B . . 112(4) ?
    H20A O20A H20B . . 105.4 ?
    H20C O20B H20D . . 107.1 ?
    C2 N1 Pr1 . . 120.4(3) ?
    C2 N1 C6 . . 118.0(4) ?
    C6 N1 Pr1 . . 121.6(3) ?
    O1 C1 Pr2 . 2_566 65.2(2) ?
    O1 C1 C2 . . 117.6(4) ?
    O2 C1 Pr2 . 2_566 57.6(2) ?
    O2 C1 O1 . . 122.4(4) ?
    O2 C1 C2 . . 120.0(4) ?
    C2 C1 Pr2 . 2_566 172.1(3) ?
    N1 C2 C1 . . 113.6(4) ?
    N1 C2 C3 . . 123.1(4) ?
    C3 C2 C1 . . 123.2(4) ?
    C2 C3 H3 . . 120.4 ?
    C2 C3 C4 . . 119.2(4) ?
    C4 C3 H3 . . 120.4 ?
    O5 C4 C3 . . 123.3(4) ?
    O5 C4 C5 . . 117.9(4) ?
    C3 C4 C5 . . 118.8(4) ?
    C4 C5 H5A . . 121.1 ?
    C6 C5 C4 . . 117.9(4) ?
    C6 C5 H5A . . 121.1 ?
    N1 C6 C5 . . 123.0(4) ?
    N1 C6 C7 . . 113.3(4) ?
    C5 C6 C7 . . 123.7(4) ?
    O3 C7 Pr2 . 2_666 65.2(2) ?
    O3 C7 C6 . . 117.1(4) ?
    O4 C7 Pr2 . 2_666 57.6(2) ?
    O4 C7 O3 . . 122.8(4) ?
    O4 C7 C6 . . 120.0(4) ?
    C6 C7 Pr2 . 2_666 177.2(3) ?
    O8 C9 C8 . . 116.4(4) ?
    O9 C9 O8 . . 126.7(4) ?
    O9 C9 C8 . . 116.9(4) ?
    O6 C8 C9 . . 116.7(4) ?
    O7 C8 O6 . . 126.5(4) ?
    O7 C8 C9 . . 116.8(4) ?
    O12 C11 O13 . . 125.7(4) ?
    O12 C11 C10 . . 118.3(4) ?
    O13 C11 C10 . . 115.9(4) ?
    O10 C10 O11 . . 128.1(4) ?
    O10 C10 C11 . . 116.3(4) ?
    O11 C10 C11 . . 115.6(4) ?
loop_
    _geom_torsion_atom_site_label_1
    _geom_torsion_atom_site_label_2
    _geom_torsion_atom_site_label_3
    _geom_torsion_atom_site_label_4
    _geom_torsion_site_symmetry_1
    _geom_torsion_site_symmetry_2
    _geom_torsion_site_symmetry_3
    _geom_torsion_site_symmetry_4
    _geom_torsion
    _geom_torsion_publ_flag
    Pr1 O1 C1 Pr2 . . . 2_566 -161.4(3) ?
    Pr1 O1 C1 O2 . . . . -154.6(3) ?
    Pr1 O1 C1 C2 . . . . 26.9(5) ?
    Pr1 O3 C7 Pr2 . . . 2_666 -163.8(3) ?
    Pr1 O3 C7 O4 . . . . -165.4(3) ?
    Pr1 O3 C7 C6 . . . . 17.9(5) ?
    Pr1 O6 C8 O7 . . . . -173.3(3) ?
    Pr1 O6 C8 C9 . . . . 7.5(5) ?
    Pr1 O8 C9 O9 . . . . -179.6(3) ?
    Pr1 O8 C9 C8 . . . . -0.3(5) ?
    Pr1 O10 C10 O11 . . . . 179.5(3) ?
    Pr1 O10 C10 C11 . . . . 0.1(5) ?
    Pr1 O12 C11 O13 . . . . -173.4(3) ?
    Pr1 O12 C11 C10 . . . . 6.1(6) ?
    Pr1 N1 C2 C1 . . . . -2.4(5) ?
    Pr1 N1 C2 C3 . . . . -179.9(3) ?
    Pr1 N1 C6 C5 . . . . 177.6(3) ?
    Pr1 N1 C6 C7 . . . . -4.8(5) ?
    Pr2 O1 C1 O2 2_566 . . . 6.8(4) ?
    Pr2 O1 C1 C2 2_566 . . . -171.7(3) ?
    Pr2 O2 C1 O1 2_566 . . . -7.3(5) ?
    Pr2 O2 C1 C2 2_566 . . . 171.2(3) ?
    Pr2 O3 C7 O4 2_666 . . . -1.6(4) ?
    Pr2 O3 C7 C6 2_666 . . . -178.3(3) ?
    Pr2 O4 C7 O3 2_666 . . . 1.7(5) ?
    Pr2 O4 C7 C6 2_666 . . . 178.3(3) ?
    Pr2 O7 C8 O6 . . . . -168.6(3) ?
    Pr2 O7 C8 C9 . . . . 10.6(5) ?
    Pr2 O9 C9 O8 . . . . 175.9(3) ?
    Pr2 O9 C9 C8 . . . . -3.3(5) ?
    Pr2 O11 C10 O10 1_564 . . . 176.9(3) ?
    Pr2 O11 C10 C11 1_564 . . . -3.7(5) ?
    Pr2 O13 C11 O12 1_564 . . . -170.6(4) ?
    Pr2 O13 C11 C10 1_564 . . . 9.8(5) ?
    O1 C1 C2 N1 . . . . -15.8(6) ?
    O1 C1 C2 C3 . . . . 161.7(4) ?
    O2 C1 C2 N1 . . . . 165.7(4) ?
    O2 C1 C2 C3 . . . . -16.9(6) ?
    O5 C4 C5 C6 . . . . 177.0(4) ?
    O8 C9 C8 O6 . . . . -4.7(6) ?
    O8 C9 C8 O7 . . . . 176.0(4) ?
    O9 C9 C8 O6 . . . . 174.6(4) ?
    O9 C9 C8 O7 . . . . -4.6(6) ?
    O12 C11 C10 O10 . . . . -4.2(7) ?
    O12 C11 C10 O11 . . . . 176.3(4) ?
    O13 C11 C10 O10 . . . . 175.3(4) ?
    O13 C11 C10 O11 . . . . -4.1(6) ?
    N1 C2 C3 C4 . . . . 1.5(7) ?
    N1 C6 C7 O3 . . . . -8.1(6) ?
    N1 C6 C7 O4 . . . . 175.1(4) ?
    C1 C2 C3 C4 . . . . -175.7(4) ?
    C2 N1 C6 C5 . . . . -2.1(6) ?
    C2 N1 C6 C7 . . . . 175.5(4) ?
    C2 C3 C4 O5 . . . . -179.1(4) ?
    C2 C3 C4 C5 . . . . -0.6(6) ?
    C3 C4 C5 C6 . . . . -1.5(6) ?
    C4 C5 C6 N1 . . . . 3.0(7) ?
    C4 C5 C6 C7 . . . . -174.4(4) ?
    C5 C6 C7 O3 . . . . 169.5(4) ?
    C5 C6 C7 O4 . . . . -7.3(7) ?
    C6 N1 C2 C1 . . . . 177.3(4) ?
    C6 N1 C2 C3 . . . . -0.2(6) ?
loop_
    _geom_hbond_atom_site_label_D
    _geom_hbond_atom_site_label_H
    _geom_hbond_atom_site_label_A
    _geom_hbond_site_symmetry_A
    _geom_hbond_distance_DH
    _geom_hbond_distance_HA
    _geom_hbond_distance_DA
    _geom_hbond_angle_DHA
    _geom_hbond_publ_flag
    O5 H5 O13 1_545 0.82 1.81 2.626(4) 170.3 yes
    O14 H14A O11 2_575 0.821(19) 1.92(2) 2.735(4) 173(5) yes
    O14 H14B O18 . 0.832(19) 1.93(2) 2.755(5) 175(5) yes
    O15A H15A O19 2_576 0.830(19) 2.16(4) 2.81(3) 135(3) yes
    O15A H15A O21A . 0.830(19) 2.26(2) 2.89(2) 134(4) yes
    O15A H15B O21B . 0.84(2) 2.02(9) 2.71(3) 138(11) yes
    O15B H15C O21C . 0.84(2) 2.15(6) 2.93(3) 155(10) yes
    O15B H15D O7 2_666 0.86(2) 1.96(4) 2.75(2) 152(5) yes
    O16 H16A O8 2_566 0.856(19) 1.849(19) 2.705(4) 179(5) yes
    O16 H16B O20A 2_656 0.826(19) 2.17(4) 2.96(3) 159(6) yes
    O16 H16B O20B . 0.826(19) 2.12(3) 2.94(2) 172(5) yes
    O17 H17A O12 2_666 0.826(18) 2.33(4) 2.922(4) 129(4) yes
    O17 H17A O15A 2_666 0.826(18) 2.13(3) 2.892(19) 153(5) yes
    O17 H17A O15B 2_666 0.826(18) 2.15(3) 2.865(18) 144(4) yes
    O17 H17B O5 2_656 0.832(19) 2.09(2) 2.914(4) 171(5) yes
    O18 H18A O4 1_465 0.85(2) 2.10(2) 2.951(6) 177(6) yes
    O18 H18B O2 2_575 0.85(2) 2.21(3) 3.011(6) 156(7) yes
    O19 H19A O18 2_576 0.83(2) 2.56(7) 3.161(8) 130(7) yes
    O19 H19B O9 . 0.831(19) 2.147(19) 2.904(7) 151(5) yes
    O20A H20A O20B . 0.87 2.17 2.901(14) 140.9 yes
    O20A H20B O19 1_645 0.85 2.13 2.87(3) 145.8 yes
    O20B H20C O19 2_566 0.85 2.13 2.87(2) 145.4 yes
_shelx_space_group_comment
;
The symmetry employed for this shelxl refinement is uniquely defined
by the following loop, which should always be used as a source of
symmetry information in preference to the above space-group names.
They are only intended as comments.
;
_shelx_estimated_absorpt_T_min     0.473
_shelx_estimated_absorpt_T_max     0.667
_shelx_hkl_file
;
   0   0  -1  137.42    7.29
   0   0  -1  145.39    7.76
   0   0  -2 3953.59   43.48
   0   0   2 4072.86   45.69
   0   0  -2 3830.49   33.74
   0   0   2 3755.93   33.54
   0   0  -2    0.38    1.02
   0   0   2    0.36    0.96
   0   0   2 3849.24   36.78
   0   0  -2 3900.13   38.56
   0   0  -3  779.85   23.72
   0   0   3  813.53   25.87
   0   0   3  757.28   20.16
   0   0  -3  752.91   21.35
   0   0  -3  741.25   18.72
   0   0   3  781.38   18.71
   0   0  -4 1482.69   37.26
   0   0   4 1544.15   42.03
   0   0   4 1455.26   32.08
   0   0  -4 1499.38   35.06
   0   0   4 1535.12   16.45
   0   0  -4 1464.89   30.24
   0   0   4 1485.42   29.88
   0   0  -4   -0.80    1.81
   0   0   4    0.69    2.00
   0   0   5  671.56   27.99
   0   0   5  721.56   32.25
   0   0  -5  630.80   26.99
   0   0   5  656.52   24.13
   0   0  -5  733.91   27.42
   0   0   5  685.65   12.62
   0   0  -5  748.68   24.03
   0   0   5  692.15   23.48
   0   0  -5   -1.02    2.61
   0   0   5   -0.86    1.59
   0   0   6 3601.94  149.01
   0   0  -6 2878.89  141.49
   0   0  -6 3170.66  141.83
   0   0   6 2857.33  138.09
   0   0   6 3233.85  130.29
   0   0  -6 3108.18  138.01
   0   0   6 3152.99  137.86
   0   0   6 3425.56  143.71
   0   0  -7    9.24    3.88
   0   0   7    7.51    4.75
   0   0   7   10.66    4.25
   0   0   7    4.17    2.50
   0   0  -7    7.22    3.43
   0   0   7    8.17    1.64
   0   0  -7    8.99    3.26
   0   0   7    1.21    2.66
   0   0  -7    1.49    3.28
   0   0   8 2164.28   63.95
   0   0  -8 1920.00   57.47
   0   0  -8 2135.80   61.12
   0   0   8 1998.87   50.98
   0   0  -8 2045.94   50.55
   0   0  -9    8.16    3.73
   0   0   9    8.16    5.06
   0   0   9   10.15    5.08
   0   0  -9    6.77    3.79
   0   0   9    5.97    3.25
   0   0  -9    5.98    4.01
   0   0  10  981.31   48.04
   0   0 -10  839.44   41.63
   0   0 -10  923.90   38.18
   0   0 -10  965.25   46.81
   0   0  10  813.32   35.99
   0   0  11  153.88   20.04
   0   0 -11   -2.64    4.73
   0   0  12  482.23   41.79
   0   0 -13    9.90    8.35
   0   0  13    1.82    2.31
   0   0 -14    3.77    9.64
   0   0 -14  150.99   40.43
   0   0  15   20.84    8.78
   0   1 -14   26.73   11.04
   0   1 -14   -4.66    8.34
   0  -1  14   21.88    9.08
   0   1 -13  575.66   44.28
   0  -1  13  452.76   37.81
   0   1 -12    1.89    5.33
   0   1 -12   -3.75    6.71
   0  -1  12   -1.72    2.18
   0   1 -11    3.20    8.12
   0  -1  11  788.32   45.19
   0   1 -10   -2.81    6.16
   0  -1  10  140.02   18.51
   0  -1   9 1065.96   60.10
   0   1  -9 1107.21   59.05
   0  -1   9 1059.66   58.88
   0  -1   9 1173.55   66.30
   0   1  -9 1027.53   62.59
   0  -1   8   17.03    5.32
   0  -1   8   31.35    6.58
   0   1  -8   16.81    4.74
   0   1  -8    2.11    3.78
   0  -1   8   -1.39    3.51
   0  -1   8    9.09    4.55
   0   1  -8   16.30    5.67
   0  -1   7 1905.58   55.92
   0   1  -7 1860.52   55.61
   0  -1   7 1926.56   51.53
   0  -1   7 1851.31   46.20
   0   1  -7 1875.79   46.40
   0  -1   6  312.96   21.05
   0   1  -6  290.44   20.96
   0  -1   6  293.78   19.14
   0  -1   6  304.20    9.01
   0   1  -6  296.57   17.17
   0  -1   6  297.37   17.42
   0   1  -5 4234.24  189.42
   0  -1   5 4255.75  186.94
   0  -1   5 4513.23  177.71
   0   1  -5 4150.96  183.65
   0  -1   5 4137.36  183.16
   0  -1   5 4422.83  187.73
   0   1  -4  892.78   46.07
   0  -1   4  844.22   43.88
   0   1  -4  813.29   36.12
   0   1  -4  810.28   41.05
   0  -1   4  803.43   40.94
   0  -1   4  937.19   44.42
   0   1  -3 9794.46   80.83
   0  -1   3 9932.22   83.66
   0   1  -3 9716.49   98.23
   0   1  -3 9679.63   50.23
   0  -1   3 9793.02   87.10
   0  -1   3 9618.34   70.93
   0   1  -3 9999.00   72.35
   0  -1   2  192.45   10.18
   0   1  -2  199.37   10.06
   0  -1   2  194.46   11.38
   0   1  -2  204.56    7.94
   0   1  -2  206.02    9.31
   0  -1   2  191.55    8.80
   0  -1   2   -0.55    1.40
   0   1  -2   -0.77    1.39
   0  -1   1 4763.67   36.92
   0   1  -1 4813.58   40.11
   0  -1   1 4893.07   41.70
   0   1   0  257.10    7.62
   0  -1   0  270.63    8.42
   0   1   0   -0.16    0.29
   0  -1   0  257.89    8.35
   0   1   0  265.32    7.67
   0  -1   0    0.13    0.17
   0   1   0  284.32    7.62
   0  -1   0   -0.12    0.15
   0  -1  -1 6468.10   39.15
   0   1   1 6677.26   49.66
   0   1   1 7152.70   59.42
   0  -1  -1    0.27    0.49
   0   1   1 8137.50  109.31
   0   1   2  104.30    6.84
   0  -1  -2  101.08    6.76
   0   1   2  105.42    8.53
   0  -1  -2   97.88    8.12
   0   1   2  103.94    7.38
   0  -1  -3 1616.20   68.47
   0   1   3 1698.00   69.65
   0   1   3 1685.21   64.88
   0  -1  -3 1656.18   65.25
   0  -1  -4   34.22    4.61
   0   1   4   31.00    4.13
   0   1   4   32.77    2.48
   0   1   4   28.16    5.49
   0  -1  -4   33.14    5.63
   0  -1  -4   28.34    4.19
   0   1   4    0.73    1.62
   0  -1  -4   -0.74    1.34
   0   1   5 2621.74   43.09
   0  -1  -5 2910.51   48.02
   0   1   5 2772.15   27.14
   0  -1  -5 2564.12   53.66
   0   1   5 2832.45   60.91
   0  -1  -5 2888.56   18.80
   0  -1  -5 2802.84   45.01
   0  -1  -5    6.41    5.35
   0   1   5    1.80    5.19
   0   1   6  126.65   10.47
   0  -1  -6  161.95   12.91
   0   1   6  145.89   15.65
   0  -1  -6  159.24   14.58
   0   1   6  159.41    7.61
   0  -1  -6  196.34   13.30
   0   1   6    1.07    2.41
   0  -1  -6   -1.14    2.13
   0   1   7 1552.25   39.24
   0  -1  -7 1647.99   45.31
   0   1   7 1476.47   25.52
   0   1   7    1.23    3.03
   0  -1  -7    4.07    4.74
   0  -1  -7 1597.67   41.01
   0   1   7 1637.89   56.93
   0  -1  -7 1368.73   45.41
   0   1   8   10.82    5.67
   0  -1  -8    8.02    4.01
   0  -1  -8   14.23    4.90
   0   1   8    6.81    3.11
   0   1   8    2.72    1.33
   0  -1  -8    7.85    3.26
   0   1   8   -1.40    3.53
   0   1   9 1343.25   53.70
   0  -1  -9 1169.68   46.24
   0   1   9 1518.75   62.89
   0   1   9 1186.19   38.76
   0  -1  -9 1385.07   48.92
   0  -1  -9 1351.26   42.60
   0   1   9    1.55    2.86
   0  -1  -9    1.83    3.34
   0  -1 -10    0.89    1.94
   0  -1 -10   -1.17    1.49
   0   1  10   -1.76    3.15
   0   1  10    2.81    3.97
   0  -1 -10    3.56    3.36
   0   1  11  663.02   49.60
   0  -1 -11  666.43   46.86
   0   1  11  693.06   55.22
   0   1  12   91.66   16.89
   0   1  13  277.03   31.46
   0  -1 -14    3.28    5.89
   0   1  14   35.31   11.37
   0   1  15  110.06   20.97
   0   2 -14  448.51   47.77
   0   2 -13    8.00    6.20
   0   2 -12  770.61   50.37
   0  -2  12  616.42   43.37
   0  -2  11    4.88    4.60
   0   2 -11   10.94    6.92
   0   2 -11   -4.30    7.69
   0  -2  10 1307.21   47.89
   0  -2  10 1390.44   59.28
   0   2  -9  198.06   23.22
   0  -2   9  160.71   15.80
   0  -2   9  161.83   19.07
   0  -2   8 1094.96   46.90
   0   2  -8  970.45   48.51
   0  -2   8 1009.88   41.77
   0   2  -8  997.64   44.56
   0   2  -8 1064.21   38.95
   0  -2   8 1006.85   37.27
   0   2  -8    2.92    7.86
   0  -2   8    1.51    6.32
   0  -2   7  100.31   13.60
   0   2  -7  129.31   17.40
   0   2  -7   94.79   13.92
   0  -2   7   96.29   12.80
   0  -2   7   92.13   10.97
   0   2  -7  109.33   12.12
   0  -2   6 3364.53   71.96
   0   2  -6 3370.13   77.45
   0   2  -6 3385.78   61.89
   0  -2   6 3461.55   59.92
   0  -2   5   28.11    6.51
   0   2  -5   21.51    6.42
   0   2  -5   26.88    7.24
   0  -2   5   28.28    6.35
   0   2  -5   34.25    4.01
   0   2  -5   36.32    6.18
   0  -2   5   35.38    5.93
   0  -2   4 5196.73   74.03
   0   2  -4 4854.00   70.25
   0  -2   4 4953.66   78.86
   0   2  -4 4557.95   83.73
   0   2  -4 5008.65   51.23
   0  -2   4 4646.38   59.98
   0   2  -4 4879.19   64.99
   0   2  -3 1158.99   56.55
   0  -2   3 1001.67   52.97
   0   2  -3 1017.25   47.55
   0  -2   3 1055.38   48.54
   0   2  -3  948.77   49.42
   0  -2   3 1003.75   50.75
   0   2  -2 1724.81   34.05
   0  -2   2 1765.87   35.09
   0  -2   2 1714.61   31.61
   0  -2   1  488.07   28.25
   0   2  -1  453.94   23.85
   0   2  -1  419.79   21.36
   0   2  -1  419.96   23.05
   0  -2   1  394.22   23.04
   0   2  -1  436.80   22.28
   0  -2   0 1661.88   72.84
   0  -2   0 1603.11   72.98
   0  -2   0 1927.40   73.27
   0   2   0 1630.10   71.95
   0   2   0 1624.69   71.97
   0  -2   0 1605.13   70.97
   0   2   0 1695.12   72.70
   0  -2   0 1574.03   71.40
   0   2   0 1719.93   72.30
   0   2   1    3.24    1.35
   0  -2  -1    3.96    1.53
   0   2   1    3.40    1.79
   0  -2  -1    3.46    1.55
   0   2   1    4.78    2.51
   0  -2  -1    6.52    2.34
   0  -2  -1    5.06    1.53
   0   2   1    3.93    1.56
   0   2   2 2691.77  111.94
   0  -2  -2 2708.85  111.77
   0   2   2 2379.03  114.21
   0  -2  -2 2605.29  112.92
   0   2   2 2748.30  119.10
   0  -2  -2 2448.93  115.42
   0  -2  -2 3019.98  130.33
   0   2   2 3284.56  143.12
   0   2   3   26.72    5.05
   0  -2  -3   25.02    4.74
   0   2   3   26.94    7.00
   0  -2  -3   37.57    7.60
   0   2   3   21.88    3.88
   0  -2  -3   19.33    3.57
   0   2   4  560.73   34.89
   0  -2  -4  594.78   34.37
   0  -2  -4  624.39   30.81
   0  -2  -4  638.83   43.06
   0   2   4  563.14   31.81
   0  -2  -4  628.45   26.34
   0  -2  -5   30.12    6.17
   0   2   5   25.41    6.07
   0   2   5   25.03    4.31
   0  -2  -5   29.65    4.82
   0   2   6 2318.32   97.00
   0   2   6 2163.19  103.19
   0  -2  -6 2483.09  105.43
   0   2   6 2365.98  113.14
   0  -2  -6 2071.60  108.69
   0  -2  -6 2444.98  105.46
   0   2   7    8.01    1.48
   0   2   7    4.57    3.24
   0  -2  -7    7.15    3.59
   0   2   7    9.65    3.12
   0  -2  -7   10.45    3.52
   0  -2  -7    9.40    3.47
   0  -2  -7    3.89    3.30
   0  -2  -8  449.84   28.14
   0   2   8  560.67   35.29
   0  -2  -8  559.17   27.37
   0   2   8  518.34   23.58
   0  -2  -8  508.24   25.31
   0  -2  -9    4.35    3.09
   0   2   9    6.01    4.66
   0   2   9   12.28    3.96
   0  -2  -9    9.11    4.00
   0  -2  -9    7.90    3.61
   0  -2  -9    1.75    3.13
   0   2  10  460.59   35.89
   0  -2 -10  451.75   27.93
   0  -2 -10  391.77   24.26
   0  -2 -11   75.53   12.49
   0   2  11   87.30   16.97
   0  -2 -11   68.20   12.47
   0   2  12  107.95   20.56
   0   2  12  139.31   20.03
   0   2  13   11.00    6.13
   0  -2 -13   -2.72    4.86
   0   2  14   65.30   15.64
   0   2  15   -2.10    4.60
   0   3 -13  742.88   58.18
   0   3 -12   -6.32   13.84
   0   3 -12    1.88    4.74
   0   3 -11   29.47   24.49
   0   3 -11  915.50   55.66
   0  -3  10    3.11    3.94
   0   3 -10    5.19    4.38
   0  -3   9 2385.17  123.96
   0  -3   9 2228.85  115.14
   0  -3   8    1.28    2.30
   0  -3   8    8.67    3.80
   0   3  -8    3.01    3.80
   0  -3   7 1235.28   71.63
   0   3  -7 1337.98   75.40
   0  -3   7 1227.55   66.49
   0  -3   7 1280.68   72.50
   0  -3   6  112.06   13.92
   0  -3   6  118.16   14.72
   0   3  -6  150.54   17.73
   0   3  -6  105.94   15.18
   0  -3   6  128.91   12.66
   0  -3   5 1580.00   81.86
   0   3  -5 1548.62   72.14
   0  -3   5 1527.77   75.42
   0  -3   5 1574.42   79.89
   0   3  -5 1560.11   77.76
   0  -3   4   67.26    9.38
   0   3  -4   60.46    8.28
   0   3  -4   80.88   11.29
   0  -3   4   51.47    9.17
   0   3  -4   54.94    6.88
   0  -3   4   63.85    7.90
   0   3  -4   -3.08    7.79
   0  -3   4   -1.29    4.00
   0   3  -3 3078.52   44.50
   0  -3   3 3060.83   50.34
   0  -3   3 3111.27   57.49
   0   3  -3 2963.47   53.38
   0   3  -2  782.01   20.50
   0   3  -2  721.45   20.63
   0  -3   2  688.64   23.65
   0   3  -2  709.09   24.68
   0  -3   2  655.46   25.25
   0   3  -2  729.05   23.70
   0   3  -1 2147.89   93.45
   0  -3   1 2032.79   93.82
   0   3  -1 1945.02   90.39
   0  -3   1 2050.78   93.62
   0   3  -1 2033.10   91.73
   0   3  -1 1946.53   92.49
   0  -3   0   51.44    6.08
   0   3   0   54.57    6.80
   0   3   0   47.74    6.46
   0  -3   0   47.22    6.63
   0   3   0   49.79    6.33
   0  -3   0   76.10    7.92
   0  -3   0   60.50    6.30
   0   3   0   74.24    7.64
   0   3   0   68.59    6.40
   0  -3  -1  332.67   20.48
   0   3   1  343.77   22.29
   0  -3  -1  362.90   21.51
   0   3   1  312.05   20.98
   0  -3  -1  377.71   20.15
   0   3   1  360.04   21.04
   0  -3  -1  330.85   21.25
   0   3   1  384.01   25.47
   0  -3  -2   17.39    3.60
   0   3   2   16.51    3.61
   0  -3  -2   12.49    2.99
   0   3   2   15.31    3.75
   0   3   2    8.45    3.61
   0  -3  -2   17.46    4.04
   0  -3  -2   17.44    5.28
   0   3   2   13.11    6.14
   0  -3  -3  605.20   32.43
   0   3   3  592.20   32.49
   0   3   3  626.12   35.82
   0  -3  -3  637.71   33.64
   0  -3  -3  594.52   36.33
   0   3   3  668.66   42.13
   0  -3  -3  601.17   47.76
   0  -3  -4  287.29   18.85
   0   3   4  258.54   18.32
   0   3   4  316.87   22.79
   0  -3  -4  230.32   20.71
   0   3   4  302.20   29.54
   0  -3  -4  295.46   24.84
   0  -3  -4  335.05   43.06
   0   3   5 2057.06  103.80
   0  -3  -5 2075.29  101.92
   0  -3  -5 2303.69   97.12
   0  -3  -5 2254.87  112.95
   0  -3  -5 2239.61   90.76
   0   3   5 2035.04   98.39
   0  -3  -6  280.12   12.71
   0   3   6  246.21   19.52
   0  -3  -6  281.69   18.78
   0  -3  -6  258.15   21.94
   0   3   6  250.07   23.34
   0  -3  -6  248.78   28.23
   0  -3  -7  775.77   48.35
   0   3   7  866.35   52.95
   0  -3  -7  873.39   44.59
   0  -3  -7  835.99   61.16
   0   3   7  794.00   45.68
   0   3   8  340.99   23.51
   0  -3  -8  369.59   25.40
   0  -3  -8  303.57   26.99
   0   3   8  371.81   32.38
   0   3   8  315.84   25.67
   0  -3  -8  347.17   25.00
   0  -3  -9    4.96    2.96
   0   3   9    5.40    2.70
   0  -3  -9    1.60    1.75
   0  -3  -9    8.51    5.69
   0  -3  -9    1.11    1.99
   0   3   9   -1.52    2.72
   0  -3 -10    9.45    4.31
   0  -3 -10   15.81    5.09
   0   3  10    6.78    5.25
   0  -3 -10    4.78    3.71
   0  -3 -10   -1.91    3.43
   0  -3 -11    3.81    3.60
   0   3  11   13.11    7.11
   0  -3 -11   -2.15    3.85
   0  -3 -11    9.68    4.30
   0  -3 -12    2.37    5.19
   0   3  12    4.15    5.24
   0   3  13   20.33    9.51
   0  -3 -14   -2.86    5.11
   0   3  14    5.95    5.01
   0  -3 -15    3.09    7.82
   0   3  15   -2.10    4.60
   0   4 -12  975.06   67.62
   0   4 -12 1228.47  132.67
   0   4 -11    1.74    3.81
   0   4 -10 1043.58   67.72
   0   4  -9   11.04    6.00
   0   4  -8 1886.34   95.53
   0  -4   8 1524.45   89.70
   0   4  -7  102.26   15.37
   0  -4   7   85.32   11.24
   0  -4   7   73.56   12.68
   0  -4   6  820.33   53.63
   0   4  -6  864.62   57.63
   0  -4   6  846.71   48.12
   0  -4   6  903.21   53.65
   0   4  -6  758.42   48.86
   0  -4   5   42.34    9.54
   0   4  -5   40.02    8.78
   0  -4   5   32.09    7.63
   0   4  -5   34.19    7.18
   0   4  -5   30.38    5.56
   0  -4   5   41.72    7.30
   0  -4   4 1150.63   66.51
   0   4  -4 1139.56   60.17
   0  -4   4 1126.48   59.48
   0   4  -4 1189.71   57.23
   0   4  -4 1178.84   61.38
   0  -4   4 1220.58   64.02
   0   4  -3   63.27    9.44
   0  -4   3   52.38    7.53
   0   4  -3   49.79    5.43
   0   4  -3   47.53    6.27
   0  -4   3   50.28    8.37
   0   4  -3   48.57    7.53
   0   4  -3   61.40    8.17
   0   4  -2 1017.67   33.88
   0  -4   2 1104.37   37.27
   0   4  -2 1110.25   33.63
   0  -4   2 1039.82   37.49
   0   4  -2 1134.74   37.18
   0   4  -2 1003.78   29.07
   0  -4   1   99.81   11.73
   0  -4   1   89.29   11.16
   0   4  -1  108.69   11.39
   0  -4   1  134.75   14.73
   0   4  -1  112.49   10.42
   0   4  -1   99.85   10.83
   0   4  -1   89.80   10.28
   0   4   0 1802.61   87.58
   0  -4   0 1831.30   88.10
   0   4   0 2382.86   83.01
   0   4   0 1809.24   86.81
   0  -4   0 2264.03   91.20
   0  -4   0 1719.66   84.07
   0   4   0 1707.26   86.66
   0  -4   0 1693.51   84.79
   0   4   0 1828.42   87.21
   0  -4  -1   42.36    6.41
   0   4   1   48.79    7.96
   0   4   1   54.19    7.97
   0  -4  -1   58.37    7.89
   0   4   1   47.13    7.60
   0  -4  -1   60.62    7.22
   0   4   1   50.83    7.32
   0  -4  -1   61.57    7.65
   0   4   1   61.35   10.12
   0   4   2 1819.11   89.80
   0  -4  -2 2082.08   90.48
   0   4   2 2071.07   94.71
   0  -4  -2 1872.60   89.75
   0   4   2 2058.35  106.30
   0  -4  -2 1805.32   92.62
   0  -4  -2 2055.33   87.79
   0   4   2 2023.27   91.03
   0   4   3  432.56   27.41
   0  -4  -3  472.79   27.68
   0  -4  -3  456.48   26.30
   0   4   3  455.03   30.94
   0  -4  -3  409.17   28.34
   0   4   3  422.47   33.39
   0  -4  -3  463.90   35.65
   0   4   4  769.53   41.60
   0  -4  -4  759.44   41.03
   0   4   4  786.12   45.75
   0  -4  -4  771.47   41.21
   0   4   4  853.45   55.11
   0  -4  -4  716.55   45.03
   0  -4  -4  715.04   57.33
   0   4   5  485.46   30.92
   0  -4  -5  524.42   31.10
   0   4   5  533.17   36.20
   0  -4  -5  491.75   34.25
   0   4   5  543.37   47.05
   0  -4  -5  527.38   37.97
   0  -4  -5  536.08   56.23
   0   4   6  116.54   12.89
   0  -4  -6  137.28   12.65
   0   4   6  152.64   17.58
   0  -4  -6  119.46   17.93
   0  -4  -6  140.69   34.06
   0  -4  -7   74.19    5.21
   0   4   7   66.03    9.96
   0  -4  -7   66.23    8.88
   0   4   7   69.08   12.63
   0  -4  -7   71.29   14.84
   0  -4  -7   95.20   29.85
   0   4   8    0.87    1.55
   0  -4  -8    2.82    2.18
   0   4   8    1.43    1.80
   0  -4  -8   -1.09    2.75
   0  -4  -8   -1.71    3.05
   0  -4  -8   -1.96    2.48
   0  -4  -9    6.68    5.64
   0   4   9   13.37    4.84
   0  -4  -9    5.59    3.05
   0  -4  -9    9.27    5.09
   0   4   9    4.73    4.00
   0  -4  -9   12.38    4.44
   0  -4  -9   22.60    9.23
   0  -4 -10    9.80    8.19
   0   4  10    4.16    2.95
   0  -4 -10   15.19    4.93
   0   4  10    5.24    4.95
   0  -4 -10    3.71    3.50
   0  -4 -10    2.68    2.53
   0  -4 -10   17.83    8.31
   0   4  11    7.94    4.33
   0  -4 -11    2.66    8.25
   0   4  11   21.00    8.71
   0   4  12   -2.08    3.72
   0   4  12    1.23    2.20
   0  -4 -12    2.33    5.10
   0  -4 -13    2.56    5.62
   0   4  13    4.53    4.96
   0  -4 -14    8.33    9.32
   0   4  14   41.39   13.44
   0  -4 -15   -3.01    6.58
   0   4  15   -2.13    3.81
   0   4  16   26.78   11.34
   0   5 -11  567.57   45.99
   0   5 -10    9.67    5.40
   0   5  -9  581.40   45.35
   0   5  -8    2.89    3.16
   0   5  -7 1030.59   63.30
   0  -5   6  145.10   18.37
   0   5  -6  158.21   16.95
   0   5  -6  154.03   18.85
   0   5  -5  456.18   29.39
   0  -5   5  424.54   24.33
   0  -5   5  415.36   28.46
   0   5  -5  450.94   26.13
   0   5  -4    9.09    3.77
   0  -5   4    6.48    4.02
   0  -5   4    5.24    3.25
   0   5  -4   11.06    4.59
   0   5  -4    4.81    3.14
   0  -5   4   -1.98    4.33
   0  -5   4    9.24    3.65
   0  -5   4    9.47    4.21
   0   5  -4    7.45    3.78
   0   5  -3 1011.29   37.69
   0  -5   3  959.50   40.87
   0   5  -3  956.25   36.68
   0  -5   3  964.69   41.10
   0   5  -3 1014.78   40.36
   0   5  -3  939.79   32.25
   0  -5   3  900.25   35.23
   0  -5   2   -0.90    1.98
   0   5  -2    1.66    2.35
   0   5  -2    2.39    2.00
   0  -5   2    2.98    7.53
   0  -5   2    7.44    3.72
   0   5  -2   -0.74    1.32
   0   5  -2    1.53    1.67
   0  -5   1  561.35   33.99
   0  -5   1  546.04   34.30
   0   5  -1  589.72   33.41
   0   5  -1  579.15   31.46
   0   5  -1  562.94   33.06
   0   5  -1  540.24   31.53
   0  -5   0   13.96    4.71
   0   5   0    9.23    3.24
   0   5   0   -0.38    1.54
   0  -5   0   10.17    4.42
   0   5   0    8.80    3.60
   0  -5   0   21.73    4.50
   0   5   0   17.04    5.03
   0   5   0    8.92    3.70
   0   5   1  679.97   41.56
   0  -5  -1  745.66   37.81
   0   5   1  763.81   38.15
   0  -5  -1  656.35   34.49
   0  -5  -1  692.11   34.70
   0   5   1  724.15   37.99
   0   5   1  778.99   40.75
   0  -5  -2  229.78   18.19
   0   5   2  219.30   21.39
   0   5   2  211.98   18.82
   0  -5  -2  238.08   18.96
   0   5   2  196.01   19.19
   0  -5  -2  231.18   16.89
   0   5   2  220.91   18.99
   0  -5  -2  214.02   19.06
   0   5   2  258.46   27.96
   0  -5  -3  119.08   12.82
   0   5   3  113.44   13.00
   0  -5  -3  138.55   14.07
   0   5   3  123.11   16.93
   0   5   3  151.15   26.74
   0  -5  -3  117.34   15.24
   0   5   3  128.63   14.75
   0  -5  -3  127.34   11.81
   0   5   4  236.58   19.19
   0  -5  -4  258.19   19.46
   0   5   4  229.22   22.56
   0  -5  -4  196.22   16.52
   0  -5  -4  204.35   19.45
   0   5   4  246.81   27.07
   0   5   4  246.65   41.97
   0  -5  -4  191.02   23.99
   0  -5  -5    0.72    0.91
   0   5   5    2.27    1.66
   0   5   5    4.43    3.43
   0  -5  -5    4.05    2.70
   0   5   5    3.89    4.26
   0  -5  -5    2.23    4.89
   0   5   6   27.88    6.35
   0  -5  -6   31.94    6.57
   0   5   6   42.75    9.73
   0  -5  -6   32.35    7.50
   0   5   6   44.50   13.31
   0  -5  -6   37.96    9.42
   0  -5  -6   25.55   12.19
   0  -5  -7   18.58    4.88
   0   5   7   15.12    4.76
   0   5   7   14.86    6.40
   0  -5  -7    1.12    2.86
   0  -5  -7   13.37    6.24
   0  -5  -8    2.23    2.10
   0   5   8    1.49    3.26
   0   5   8    1.80    1.61
   0  -5  -8    5.23    4.93
   0  -5  -8    5.23    6.61
   0  -5  -9   23.31    5.93
   0   5   9   14.79    6.58
   0   5   9   20.62    5.83
   0  -5  -9   17.69    7.86
   0  -5  -9    6.20   15.69
   0  -5  -9   -1.98    2.52
   0  -5 -10   13.27    4.63
   0   5  10   16.04    5.59
   0  -5 -10   -6.89    0.39
   0  -5 -10   13.21    7.88
   0   5  10    5.41    4.58
   0  -5 -11    4.55    5.76
   0  -5 -11    7.44   13.31
   0   5  11    9.22    4.62
   0   5  11    7.89    5.58
   0   5  12   29.92   11.20
   0   5  13   27.41   11.28
   0  -5 -13   55.21   15.93
   0   5  14   48.80   14.65
   0  -5 -14   73.78   19.37
   0   6 -10  382.33   33.14
   0   6  -9   12.67    6.35
   0   6  -9   11.31    5.52
   0   6  -8  288.05   29.43
   0   6  -8  293.35   27.14
   0   6  -7    7.02    4.70
   0   6  -7    4.54    3.52
   0   6  -6  424.27   34.68
   0   6  -6  417.89   32.36
   0   6  -5   86.70   13.83
   0   6  -5   73.77   11.87
   0   6  -4  231.46   22.47
   0   6  -4  188.98   19.53
   0  -6   3   -2.68    6.79
   0  -6   3    6.64    3.96
   0   6  -3   14.79    5.51
   0   6  -3    4.83    3.00
   0  -6   3   11.31    4.40
   0  -6   3    5.82    3.61
   0   6  -2  292.20   22.89
   0   6  -2  293.25   21.73
   0  -6   2  284.10   23.77
   0  -6   2  311.92   25.22
   0   6  -2  293.13   23.28
   0   6  -2  252.13   19.61
   0  -6   1   58.54   10.46
   0   6  -1   59.99   10.28
   0   6  -1   56.92    9.30
   0   6  -1   66.03   11.05
   0   6  -1   66.60   10.43
   0  -6   0   35.63    7.62
   0   6   0   35.31    7.24
   0   6   0   36.46    7.51
   0   6   0   30.32    7.50
   0   6   0   23.89    6.87
   0  -6   0   32.25    6.08
   0  -6  -1   15.46    4.99
   0   6   1   10.37    4.11
   0  -6  -1    3.46    4.11
   0   6   1   11.77    4.73
   0  -6  -1    8.97    3.62
   0   6   1   15.19    5.50
   0   6   1   11.94    6.51
   0  -6  -1    6.18    2.77
   0  -6  -2    9.15    3.94
   0   6   2    4.67    3.13
   0   6   2    6.63    3.60
   0   6   2    9.62    4.81
   0  -6  -2    7.17    3.15
   0   6   2   10.87    6.48
   0  -6  -2    5.58    2.86
   0   6   2    3.70    3.10
   0  -6  -2    2.06    1.96
   0  -6  -3    3.28    2.54
   0   6   3    0.91    1.63
   0   6   3    1.41    3.08
   0  -6  -3    4.69    2.80
   0   6   3    7.80    6.58
   0  -6  -3    5.08    3.40
   0   6   3    2.06    2.60
   0  -6  -3    0.62    1.57
   0  -6  -4   12.87    4.33
   0   6   4    5.31    3.19
   0  -6  -4   13.82    4.15
   0   6   4    6.22    4.47
   0   6   4   13.34    7.31
   0  -6  -4    7.94    3.72
   0  -6  -4   22.89    7.23
   0   6   4   15.06    9.53
   0  -6  -5    5.70    2.91
   0   6   5    2.62    2.47
   0   6   5    7.53    4.76
   0  -6  -5    3.36    2.25
   0  -6  -5    2.02    2.21
   0   6   5    4.08    5.16
   0  -6  -5   -1.82    2.30
   0   6   6   26.03    6.71
   0  -6  -6   30.30    6.99
   0   6   6   29.62    8.59
   0  -6  -6   25.59    6.12
   0  -6  -6   32.68    8.42
   0   6   6   50.87   15.36
   0  -6  -6   19.05    9.59
   0   6   7  249.26   26.55
   0   6   7  258.34   22.30
   0  -6  -7  231.84   20.74
   0  -6  -7  177.62   22.57
   0   6   7  261.43   36.74
   0  -6  -7  262.15   38.60
   0  -6  -8  101.73   12.28
   0   6   8  100.49   17.07
   0   6   8   73.74   11.66
   0  -6  -8   71.95   14.34
   0  -6  -8   48.98   20.26
   0  -6  -9   54.68    9.20
   0   6   9   52.57    9.96
   0  -6  -9   50.52   22.22
   0  -6  -9   64.25   14.54
   0   6   9   36.30   10.90
   0   6  10   69.79   15.09
   0   6  10   63.22   10.95
   0  -6 -10   83.14   30.96
   0  -6 -11   75.75   31.40
   0  -6 -11    4.79    6.08
   0   6  11   50.91   13.64
   0  -6 -12  113.79   42.22
   0   6  12  158.79   25.17
   0  -6 -13  181.52   28.77
   0  -6 -13  140.63   47.12
   0   6  13  115.96   23.29
   0  -6 -14   62.41   35.72
   0  -6 -14   54.20   17.95
   0   6  14   57.62   16.61
   0  -6 -15  102.74   44.44
   0  -6 -15  165.83   29.34
   0   6  15   95.32   21.95
   0   7  -8    6.64    4.45
   0   7  -8    4.85    5.01
   0   7  -7  104.23   15.82
   0   7  -7   87.81   15.93
   0   7  -6    1.24    2.73
   0   7  -6   -1.45    3.18
   0   7  -5  108.30   15.73
   0   7  -5  102.99   16.19
   0   7  -4   31.04    8.25
   0   7  -4   40.13    9.64
   0   7  -3   45.81   10.21
   0   7  -3   71.06   12.40
   0   7  -2    7.06    4.22
   0   7  -2    8.20    4.20
   0   7  -1    7.11    3.97
   0   7  -1    5.64    3.78
   0  -7   0   -1.04    3.47
   0   7   0   -1.10    2.79
   0  -7   0   -1.25    2.73
   0   7   0    1.30    2.84
   0  -7   0    0.71    1.28
   0   7   0   -1.23    3.10
   0  -7  -1   34.68    7.95
   0   7   1   24.13    6.61
   0   7   1   24.02    6.80
   0  -7  -1    4.43    3.50
   0  -7  -1   23.62    5.74
   0   7   1   24.44    8.52
   0   7   1   25.94    7.89
   0  -7  -2    7.71    3.67
   0   7   2    8.25    4.13
   0  -7  -2    5.36    3.40
   0   7   2    8.87    4.66
   0   7   2   10.65    7.63
   0  -7  -2   12.03    4.36
   0   7   2    4.23    3.58
   0  -7  -2   11.88    4.14
   0  -7  -3  126.91   14.39
   0   7   3  132.99   19.92
   0   7   3  106.76   14.98
   0  -7  -3  142.10   15.94
   0   7   3  133.34   17.11
   0  -7  -3  130.17   14.09
   0   7   3  140.88   17.55
   0  -7  -3  132.03   15.91
   0   7   3  176.86   30.90
   0   7   4   48.23    9.54
   0  -7  -4   46.44    8.89
   0   7   4   71.95   23.23
   0  -7  -4   46.31   10.29
   0  -7  -4   34.71    7.61
   0   7   4   49.70   13.08
   0  -7  -4   46.49    7.95
   0   7   4   44.92   11.03
   0   7   5  166.68   18.29
   0  -7  -5  201.15   18.92
   0   7   5  129.86   19.86
   0   7   5  176.55   43.18
   0  -7  -5  165.59   21.95
   0   7   5  150.73   24.69
   0  -7  -5  176.63   18.61
   0  -7  -6   48.91    9.31
   0   7   6   54.94   10.11
   0  -7  -6   57.99   14.90
   0   7   6   63.54   17.44
   0  -7  -6   47.11    9.85
   0   7   6   62.26   13.03
   0   7   7   85.61   12.64
   0  -7  -7   71.94   18.65
   0  -7  -7   71.36   12.96
   0   7   7   77.64   21.59
   0   7   7   90.40   16.48
   0   7   8   66.14   11.33
   0  -7  -8   93.31   23.19
   0   7   8   92.10   23.33
   0  -7  -8   65.54   13.39
   0   7   8   73.18   15.18
   0   7   9  354.82   35.83
   0   7   9  272.77   25.64
   0  -7  -9  268.11   44.41
   0  -7 -10  165.55   37.62
   0   7  10  100.73   19.40
   0  -7 -11   76.94   28.65
   0   7  11  108.26   20.26
   0  -7 -12  159.62   43.47
   0   7  12  158.98   25.03
   0  -7 -13  197.34   51.18
   0   7  13  231.48   32.36
   0  -7 -14    5.68    8.06
   0  -7 -14   77.35   35.26
   0   7  14   56.97   17.34
   0  -7 -15   95.69   23.92
   0  -7 -15  121.04   43.53
   0   7  15  135.95   26.58
   0   7  16   62.18   18.04
   0   8  -7    2.98    3.27
   0   8  -7    5.08    5.25
   0   8  -6    4.38    4.90
   0   8  -6    9.68    5.77
   0   8  -5    7.13    5.41
   0   8  -5    1.54    3.90
   0   8  -4   -1.41    2.53
   0   8  -4   -1.47    4.54
   0   8  -3    4.22    3.56
   0   8  -3    5.64    4.37
   0   8  -2   12.57    5.87
   0   8  -2    5.42    4.21
   0   8  -1    1.42    2.54
   0   8  -1   -1.32    2.88
   0   8   0   39.71   10.49
   0   8   0   44.15   10.39
   0  -8  -1   24.94    6.04
   0   8   1    7.73    5.17
   0  -8  -1   -1.29    2.32
   0   8   1   23.10    7.61
   0   8   2  153.17   19.18
   0  -8  -2  146.97   16.14
   0   8   2  133.99   20.47
   0   8   3   28.97    8.81
   0   8   3   28.65   12.79
   0  -8  -3   33.94    8.01
   0   8   3   27.51   10.45
   0  -8  -3   34.19    8.20
   0   8   4   81.99   17.56
   0   8   4   74.41   13.01
   0  -8  -4   88.91   13.97
   0  -8  -4  104.57   14.26
   0   8   4  125.18   31.85
   0   8   5   41.50    9.61
   0  -8  -5   41.08    8.95
   0   8   5   51.07   25.06
   0  -8  -5   39.41   10.06
   0   8   5   30.70   12.05
   0   8   6  277.47   25.93
   0  -8  -6  216.86   27.64
   0   8   6  273.37   37.37
   0   8   6  337.77   32.47
   0   8   7  195.64   21.22
   0  -8  -7  182.83   27.24
   0   8   7  236.69   36.57
   0   8   7  237.22   27.88
   0   8   8  207.76   22.26
   0  -8  -8  177.82   29.77
   0   8   8  262.32   41.48
   0   8   8  267.27   30.66
   0   8   9  185.04   25.93
   0  -8  -9  180.31   32.38
   0   8  10  219.72   29.23
   0  -8 -10  195.71   37.28
   0   8  11   44.31   13.55
   0  -8 -11   43.96   18.52
   0   8  12  113.79   22.02
   0  -8 -12   75.52   26.24
   0   8  13  112.68   22.61
   0  -8 -13   98.09   31.80
   0   8  14  264.68   36.61
   0  -8 -14  296.23   60.10
   0   8  15   94.88   21.76
   0  -8 -15    6.08    7.71
   0   9  -5    6.61    5.12
   0   9  -5    3.44    4.36
   0   9  -4    3.30    5.11
   0   9  -4   -1.66    5.55
   0   9  -3   30.91    9.70
   0   9  -3   22.52    8.69
   0   9  -2    6.63    5.15
   0   9  -2   14.07    7.13
   0   9  -1   90.02   16.90
   0   9  -1   99.83   16.56
   0   9   0   17.10    7.51
   0   9   0   13.35    6.52
   0   9   1  110.59   19.27
   0   9   1  137.40   19.42
   0   9   2  118.68   20.69
   0   9   3  434.58   43.39
   0   9   4  124.08   23.29
   0  -9  -4  135.83   17.52
   0   9   5  122.15   17.62
   0  -9  -5  114.03   17.25
   0   9   5  128.96   24.66
   0   9   6  145.97   19.12
   0  -9  -6  145.94   21.04
   0   9   6  162.55   29.57
   0   9   6  185.11   24.83
   0   9   7  132.03   21.57
   0   9   7  130.40   28.36
   0  -9  -7  103.02   19.32
   0   9   7  121.27   17.25
   0  -9  -8  111.92   22.16
   0   9   8  107.59   27.39
   0   9   8  142.97   22.68
   0  -9  -9  339.90   43.49
   0   9   9  413.15   56.52
   0   9   9  408.51   40.98
   0   9  10  177.20   27.11
   0  -9 -10  193.81   34.17
   0   9  11  251.35   33.65
   0  -9 -11  259.30   41.98
   0   9  12   82.95   19.66
   0  -9 -12    4.23   30.84
   0   9  13  101.16   21.75
   0  -9 -13   78.18   26.00
   0   9  14  149.22   27.42
   0  -9 -14  140.04   38.12
   0  10  -3    1.79    6.00
   0  10  -3   13.21    7.16
   0  10  -2  114.23   20.08
   0  10  -1   26.98   10.39
   0  10   0  318.13   35.54
   0  10   1   71.11   16.76
   0  10   2  171.78   26.87
   0  10   3  243.75   33.16
   0  10   4  223.13   33.68
   0  10   5  105.12   23.66
   0  10   6  127.14   18.61
   0 -10  -6  116.33   18.53
   0  10   6  157.97   24.23
   0  10   6  187.77   33.62
   0 -10  -7  146.28   22.00
   0  10   7  145.53   23.63
   0  10   7  184.75   34.96
   0 -10  -8  218.67   29.60
   0  10   8  256.70   31.95
   0  10   8  275.36   44.93
   0 -10  -9  185.52   29.08
   0  10   9  190.27   28.30
   0  10   9  208.23   41.28
   0 -10 -10  192.38   31.94
   0  10  10  272.12   34.86
   0  10  10  295.74   49.28
   0  10  11  166.28   27.39
   0 -10 -11  130.48   27.29
   0  10  12  194.32   30.59
   0 -10 -12  156.23   32.13
   0 -10 -13   -3.13    5.59
   0 -10 -13  108.62   28.17
   0  11   0  117.59   22.28
   0  11   1  111.71   22.33
   0  11   2   72.90   18.49
   0  11   3   98.75   21.70
   0  11   4  138.91   27.94
   0  11   5  386.00   48.87
   0  11   6  191.65   27.94
   0  11   6  171.88   33.27
   0  11   7  191.90   27.63
   0  11   7  131.73   31.55
   0  11   8  161.59   26.15
   0  11   8  122.44   31.08
   0  11   9  234.63   32.18
   0  11   9  203.45   41.68
   0 -11 -10  137.66   25.20
   0  11  10  127.70   24.27
   0  11  10   84.24   28.16
   0 -11 -11  219.19   33.58
   0  12   5   89.69   19.43
   0  12   6  409.95   42.58
  -1  11  10   -4.98    8.91
  -1  11   9   -2.40    6.07
  -1  11   9   14.46   12.19
  -1  11   8    2.30    5.03
  -1  11   8   -4.51    8.06
  -1  11   7    4.42    5.59
  -1  11   7    4.15    7.42
  -1  11   6   17.00    8.94
  -1  11   6   22.87   14.48
  -1  11   5   28.70   11.05
  -1  11   5   27.82   13.95
  -1  11   4    9.97    6.68
  -1  11   4   13.04    9.23
  -1  11   3   30.55   15.01
  -1  11   2   53.46   17.19
   1 -10 -12    3.57    7.81
  -1  10  11   -2.53    5.55
   1 -10 -11   -3.08    6.74
  -1  10  10   41.03   13.69
   1 -10 -10   19.26   10.49
  -1  10   9    2.31    6.52
  -1  10   9    9.20   10.07
  -1  10   8   34.94   12.10
  -1  10   8   25.87   16.41
  -1  10   7   12.55    8.37
  -1  10   7    7.76    9.83
  -1  10   6   53.89   14.46
  -1  10   6   63.90   20.20
  -1  10   5   46.14   13.22
  -1  10   5   48.50   17.92
  -1  10   4  196.31   26.38
  -1  10   4  163.05   30.86
  -1  10   3   83.82   20.50
  -1  10   2  170.44   28.68
  -1  10   1   33.56   12.57
  -1  10   0  251.87   33.13
  -1  10  -1   23.79   10.28
  -1  10  -2  191.67   27.17
  -1  10  -2  232.27   30.19
   1  -9 -14    3.15    5.63
  -1   9  13   21.85   11.49
   1  -9 -13   33.53   20.11
  -1   9  12    5.20    6.57
   1  -9 -12    4.23    7.57
  -1   9  11   82.85   19.99
   1  -9 -11   78.40   23.82
  -1   9  10   48.61   14.14
   1  -9 -10   36.17   15.65
   1  -9  -9   97.90   23.38
  -1   9   9  136.04   23.50
  -1   9   9  109.00   30.54
   1  -9  -8   48.88   14.55
  -1   9   8   57.86   15.14
  -1   9   8   40.78   17.97
   1  -9  -7  167.07   25.04
  -1   9   7  180.30   25.82
  -1   9   7  220.09   39.00
  -1   9   6   56.02   14.19
  -1   9   6   80.11   22.47
  -1   9   5  424.37   39.71
  -1   9   5  459.70   52.46
  -1   9   4   13.56   10.30
  -1   9   3  598.95   55.03
  -1   9   2   91.51   18.08
  -1   9   2  170.05   26.52
  -1   9   1  446.80   40.32
  -1   9   1  422.44   42.76
  -1   9   0   73.66   15.72
  -1   9   0   53.65   14.21
  -1   9  -1  695.96   53.66
  -1   9  -1  740.07   56.74
  -1   9  -2   19.51    8.41
  -1   9  -2    9.19    6.17
  -1   9  -3  433.13   40.89
  -1   9  -3  540.81   45.40
  -1   9  -4   18.56    8.52
  -1   9  -4   36.18   11.01
   1  -8 -15   -3.13    6.86
  -1   8  14   53.25   16.62
   1  -8 -14   53.12   26.55
   1  -8 -14   -3.07    7.78
  -1   8  13   10.60    8.21
   1  -8 -13   24.32   17.19
   1  -8 -13    2.94    6.43
  -1   8  12   93.22   20.40
   1  -8 -12   84.73   29.18
  -1   8  11   59.14   16.31
   1  -8 -11   78.37   26.19
  -1   8  10  210.41   29.49
   1  -8 -10  204.79   39.88
  -1   8   9  158.36   24.76
   1  -8  -9  177.96   33.27
  -1   8   8  457.32   57.96
  -1   8   8  440.19   41.18
  -1   8   7  317.85   45.22
  -1   8   7  281.06   31.91
   1  -8  -7  281.02   34.73
  -1   8   6  895.57   59.34
  -1   8   6  926.66   76.50
   1  -8  -6  726.99   56.49
  -1   8   6  665.82   46.48
  -1   8   5   94.91   16.93
  -1   8   5   80.29   13.04
   1  -8  -5   86.76   15.40
  -1   8   5  107.31   23.35
  -1   8   4  797.62   59.38
  -1   8   4  922.92   68.50
  -1   8   3   54.29   15.20
  -1   8   3   54.83   13.96
  -1   8   2  930.98   67.41
  -1   8   2  978.07   63.89
  -1   8   1  316.11   33.71
  -1   8   1  337.35   32.14
  -1   8   0  784.41   57.46
  -1   8   0  813.63   55.37
  -1   8  -1   51.90   12.29
  -1   8  -1   47.91   11.73
  -1   8  -2  881.64   60.80
  -1   8  -2  918.70   60.85
  -1   8  -3   88.40   16.07
  -1   8  -3   79.24   15.53
  -1   8  -4  836.15   57.61
  -1   8  -4  864.80   59.34
  -1   8  -5   26.81    9.37
  -1   8  -5   10.35    6.20
  -1   8  -6  566.21   43.92
  -1   8  -6  474.68   43.15
   1  -7 -15    5.83    7.39
  -1   7  15   54.65   17.06
   1  -7 -14   65.44   32.71
   1  -7 -14   -2.89    6.34
  -1   7  14   38.41   14.30
   1  -7 -13  186.80   51.74
  -1   7  13  293.68   36.30
   1  -7 -12   61.05   27.12
  -1   7  12   80.53   18.77
   1  -7 -11  174.93   42.99
  -1   7  11  206.09   28.81
   1  -7 -10  345.72   57.32
  -1   7  10  299.95   35.44
   1  -7  -9  716.89   45.20
  -1   7   9  666.32   54.34
  -1   7   8  105.62   26.74
   1  -7  -8   91.23   23.73
  -1   7   8   99.24   18.42
  -1   7   7  495.49   35.95
  -1   7   7  620.60   63.84
   1  -7  -7  535.55   54.69
  -1   7   7  625.69   47.62
  -1   7   6  275.44   24.38
  -1   7   6  301.14   30.88
  -1   7   6  351.66   44.49
   1  -7  -6  268.01   33.66
  -1   7   5  967.04   58.67
  -1   7   5 1218.32   69.80
   1  -7  -5 1093.47   58.25
  -1   7   5 1271.14   85.89
   1  -7  -5  971.12   67.19
  -1   7   4  150.95   17.33
   1  -7  -4  173.35   17.53
   1  -7  -4  173.45   20.66
   1  -7  -4  162.74   16.52
  -1   7   4  151.73   22.71
   1  -7  -4  143.76   17.24
  -1   7   4  175.69   26.41
  -1   7   4  158.97   20.99
  -1   7   3 1140.79   94.60
   1  -7  -3  987.45   53.07
   1  -7  -3  768.97   50.65
  -1   7   3  957.04   66.24
   1  -7  -3  864.53   51.56
   1  -7  -3  855.85   50.11
  -1   7   3 1002.99   62.35
   1  -7  -2   66.68   10.79
   1  -7  -2   82.46   11.17
  -1   7   2   60.36   12.96
   1  -7  -2   46.89    9.52
  -1   7   2   58.36   13.95
  -1   7   1  865.69   51.16
   1  -7  -1  890.40   46.35
  -1   7   1  819.74   52.90
  -1   7   0  483.25   32.77
   1  -7   0  488.68   29.54
  -1   7   0  432.64   32.96
  -1   7  -1 1393.76   78.39
  -1   7  -1 1375.37   79.25
  -1   7  -2   38.30   10.18
  -1   7  -2   45.57   10.86
  -1   7  -2   49.20   11.60
  -1   7  -3  926.22   60.10
  -1   7  -3 1067.88   63.77
  -1   7  -4  122.51   17.53
  -1   7  -4  120.31   18.16
  -1   7  -5  640.66   46.32
  -1   7  -5  690.34   49.58
  -1   7  -6    1.36    3.44
  -1   7  -6    4.77    4.50
  -1   7  -7  474.93   38.56
  -1   7  -7  464.23   40.85
  -1   7  -8   65.56   13.31
  -1   7  -8   48.65   12.63
  -1   6  15   28.26   12.90
   1  -6 -15    2.88   10.96
  -1   6  14  161.46   28.06
   1  -6 -14  129.13   48.08
  -1   6  13  162.56   27.44
   1  -6 -13  224.22   58.71
  -1   6  12  809.37   56.78
   1  -6 -12  766.50  106.64
  -1   6  11  154.59   24.50
   1  -6 -11  202.37   53.60
  -1   6  10  491.01   41.33
   1  -6 -10  532.40   79.28
   1  -6 -10  573.43   31.90
  -1   6   9  133.34   21.54
   1  -6  -9  156.09   17.28
   1  -6  -9  163.71   40.81
   1  -6  -8 1006.44   54.08
  -1   6   8  818.84   49.59
  -1   6   8  948.18   63.63
   1  -6  -8  806.71   59.85
   1  -6  -8  791.81   85.67
  -1   6   7   22.80    5.81
  -1   6   7   31.95    9.93
   1  -6  -7   18.47    6.64
   1  -6  -7   13.28    6.78
  -1   6   7   22.36   11.45
   1  -6  -7   42.02   17.17
  -1   6   6  557.60   36.86
  -1   6   6  670.33   47.27
   1  -6  -6  592.62   39.06
  -1   6   6  673.77   61.84
   1  -6  -6  607.60   43.74
   1  -6  -6  529.32   54.95
  -1   6   5  272.58   22.75
   1  -6  -5  347.25   24.04
  -1   6   5  272.28   27.48
   1  -6  -5  269.21   22.63
  -1   6   5  293.75   36.61
   1  -6  -5  245.52   24.58
   1  -6  -5  273.05   32.25
  -1   6   4 1398.62   78.03
   1  -6  -4 1757.55   79.68
  -1   6   4 1803.19   88.75
  -1   6   4 1722.36   94.68
   1  -6  -4 1598.38   78.48
   1  -6  -4 1466.09   80.90
  -1   6   4 1775.64  100.89
   1  -6  -4 1394.80   85.82
  -1   6   3  491.46   34.78
   1  -6  -3  580.98   35.35
   1  -6  -3  545.02   34.03
  -1   6   3  555.13   42.36
   1  -6  -3  588.69   38.95
  -1   6   3  523.18   45.21
   1  -6  -3  468.46   34.22
  -1   6   2 1881.37  113.08
  -1   6   2 2084.04  100.80
   1  -6  -2 1747.18   81.53
  -1   6   2 1607.78   81.47
  -1   6   2 1697.41   88.49
   1  -6  -2 1561.76   79.03
   1  -6  -2 1448.00   78.65
   1  -6  -2 1537.54   79.68
  -1   6   2 1642.55   91.78
  -1   6   1   69.37   15.37
   1  -6  -1   61.18    9.87
  -1   6   1   43.14    8.04
   1  -6  -1   43.26    8.30
  -1   6   1   53.25   10.53
   1  -6  -1   55.25    8.25
   1  -6  -1   35.43    7.13
  -1   6   1   48.57   10.93
   1  -6   0  915.96   50.29
  -1   6   0  962.24   57.16
  -1   6   0  877.66   52.76
   1  -6   0  800.49   43.49
  -1   6   0  932.63   54.84
  -1   6  -1   28.69    7.98
  -1   6  -1   29.90    7.99
   1  -6   1    6.09    4.41
   1  -6   1   32.67    7.75
  -1   6  -2 1004.63   45.07
   1  -6   2  971.46   42.61
  -1   6  -2  939.20   42.77
  -1   6  -3   43.55    9.77
   1  -6   3   27.62    7.37
  -1   6  -3   34.30    8.28
  -1   6  -3   39.61    9.49
  -1   6  -4  793.48   51.38
  -1   6  -4  769.88   48.92
   1  -6   4  748.04   47.65
  -1   6  -5  209.41   21.79
  -1   6  -5  212.29   23.45
  -1   6  -6  549.28   39.69
  -1   6  -6  579.27   43.47
  -1   6  -7   -1.20    1.52
  -1   6  -7    4.50    5.02
  -1   6  -8  375.31   32.19
  -1   6  -8  399.78   36.28
  -1   6  -9   10.26    5.39
  -1   6  -9   11.59    6.63
  -1   6 -10  251.89   26.04
  -1   5  16   80.62   21.93
  -1   5  15  311.05   42.63
   1  -5 -15  647.60   59.01
  -1   5  14   44.78   14.72
   1  -5 -14   97.23   22.52
  -1   5  13  506.08   47.89
   1  -5 -13  235.54   34.68
  -1   5  12  146.04   24.01
   1  -5 -12    7.23    8.67
  -1   5  11  937.25   68.87
  -1   5  10  280.97   30.86
   1  -5 -10  323.64   23.70
   1  -5  -9  899.91   37.66
  -1   5   9  835.84   50.67
  -1   5   9  781.87   33.81
   1  -5  -9  802.71   53.44
   1  -5  -8   85.04   11.75
  -1   5   8   81.74   11.02
  -1   5   8   83.53   15.73
   1  -5  -8   56.34   14.10
   1  -5  -7 1931.73   87.34
  -1   5   7 1648.26   83.30
  -1   5   7 1887.89   97.70
   1  -5  -7 1509.20   89.78
   1  -5  -7 1670.05   97.19
   1  -5  -7 2004.92  144.57
  -1   5   6  179.83   16.43
   1  -5  -6  218.96   17.49
  -1   5   6  179.94   21.55
   1  -5  -6  161.88   18.35
  -1   5   6  186.57   30.66
   1  -5  -6  131.46   19.51
   1  -5  -6  250.69   40.88
  -1   5   5 1033.81   53.57
   1  -5  -5 1059.83   53.58
  -1   5   5 1053.50   62.07
   1  -5  -5  950.19   55.75
  -1   5   5 1110.68   78.24
   1  -5  -5  961.72   60.24
   1  -5  -5 1104.47   80.95
   1  -5  -4  104.03   11.49
  -1   5   4  101.46   11.54
  -1   5   4  102.75   14.60
  -1   5   4   88.32   16.02
   1  -5  -4  100.46   12.16
   1  -5  -4   82.96   12.77
  -1   5   4  106.02   19.11
   1  -5  -4  113.37   19.38
   1  -5  -3 2335.95  104.23
  -1   5   3 2134.71  103.25
  -1   5   3 2345.08  115.42
   1  -5  -3 2324.29  104.84
  -1   5   3 2779.38  160.10
   1  -5  -3 2154.47  111.96
  -1   5   3 2546.32  120.92
   1  -5  -3 2057.45  106.11
  -1   5   2   65.11   11.31
   1  -5  -2   49.79    7.98
  -1   5   2   20.41    8.38
   1  -5  -2   76.62   10.62
  -1   5   2  105.30   21.46
   1  -5  -2   62.08    9.38
  -1   5   2   80.13   13.68
   1  -5  -2   85.60   10.26
   1  -5  -1 1716.35   80.50
   1  -5  -1 1696.12   79.39
  -1   5   1 1652.33   84.23
  -1   5   1 1741.90   94.84
   1  -5  -1 1450.89   76.29
   1  -5  -1 1557.15   78.52
  -1   5   1 1649.53   86.38
  -1   5   1 1534.04   78.55
  -1   5   0   40.99    6.82
   1  -5   0   36.25    6.39
  -1   5   0   34.59    7.91
  -1   5   0   39.20    8.11
   1  -5   0   54.12    8.59
   1  -5   0   52.24    8.49
   1  -5   0   52.22    6.69
  -1   5  -1 1142.62   58.02
  -1   5  -1 1212.87   63.73
   1  -5   1 1201.49   62.34
   1  -5   1  995.59   61.76
  -1   5  -1 1182.14   63.65
  -1   5  -1 1250.42   63.65
  -1   5  -1 1173.29   60.79
   1  -5   2    3.22    7.07
  -1   5  -2   28.29    5.79
   1  -5   2   22.10    6.19
   1  -5   2   19.72    5.57
  -1   5  -2   27.84    5.65
  -1   5  -2   31.47    7.49
   1  -5   2    1.18    4.26
  -1   5  -2   34.34    7.34
  -1   5  -3 1038.32   39.43
   1  -5   3 1025.36   41.81
  -1   5  -3 1086.93   43.25
   1  -5   3 1062.46   39.97
  -1   5  -3  905.61   39.80
   1  -5   3  952.97   38.94
   1  -5   4   -2.18    4.78
  -1   5  -4    3.30    3.94
   1  -5   4    6.67    3.41
  -1   5  -4    1.82    2.30
  -1   5  -4    2.95    2.49
  -1   5  -5  632.61   42.59
  -1   5  -5  624.38   39.48
   1  -5   5  564.57   38.89
  -1   5  -6  121.34   16.70
  -1   5  -6  113.50   14.47
   1  -5   6  112.18   14.74
  -1   5  -7  338.37   27.71
  -1   5  -7  334.60   30.63
  -1   5  -8    1.09    3.09
  -1   5  -8    7.12    5.10
  -1   5  -9  238.65   23.74
  -1   5  -9  232.87   26.46
  -1   5 -10    2.43    3.43
  -1   5 -10   -1.60    4.04
  -1   5 -11  178.64   21.31
  -1   4  15   32.28   11.32
  -1   4  15   51.06   17.26
  -1   4  14  557.39   54.66
  -1   4  13  247.24   34.75
   1  -4 -13  449.52   45.49
  -1   4  12  727.71   60.58
   1  -4 -12  813.94   65.50
  -1   4  11  227.91   29.48
   1  -4 -11  190.05   20.68
  -1   4  10  840.51   61.70
  -1   4  10  778.12   48.39
   1  -4 -10  836.28   69.66
   1  -4 -10  882.06   51.18
   1  -4  -9  245.76   19.53
   1  -4  -9  196.66   20.28
  -1   4   9  229.81   26.05
  -1   4   9  198.69   17.02
   1  -4  -9  228.84   30.27
  -1   4   8 2133.02  104.60
   1  -4  -8 2178.61  127.02
   1  -4  -8 2409.62  107.44
   1  -4  -8 2209.22  111.73
  -1   4   8 2364.56  120.08
  -1   4   7  103.47   11.67
   1  -4  -7  106.65    8.15
   1  -4  -7   72.25   12.38
  -1   4   7   84.20   14.72
   1  -4  -7   84.02   16.98
   1  -4  -7  108.73   12.54
   1  -4  -6 2847.10  121.92
  -1   4   6 2490.08  117.99
   1  -4  -6 2847.03  113.19
  -1   4   6 2663.21  130.30
   1  -4  -6 2522.15  134.82
   1  -4  -6 3015.93  187.49
  -1   4   5   90.61   10.03
   1  -4  -5   94.47   10.11
  -1   4   5   71.51   12.04
   1  -4  -5   63.00   11.32
  -1   4   5   81.05   18.09
   1  -4  -5   86.33   14.42
   1  -4  -5  125.35   28.93
  -1   4   4 1155.35   56.53
   1  -4  -4 1246.03   57.70
  -1   4   4 1144.93   63.97
   1  -4  -4 1155.97   61.36
  -1   4   4 1265.35   78.53
   1  -4  -4 1048.74   63.80
   1  -4  -4 1166.88   83.24
  -1   4   3   71.25    8.67
   1  -4  -3   74.22    8.70
  -1   4   3   77.31   11.15
  -1   4   3   74.02   12.79
   1  -4  -3   68.41    9.41
  -1   4   3   82.24   14.53
   1  -4  -3   53.95    9.50
   1  -4  -3   98.96   16.53
  -1   4   2 3159.21  141.50
   1  -4  -2 3535.89  141.94
   1  -4  -2 3120.67  142.44
  -1   4   2 3318.38  149.75
   1  -4  -2 3095.48  147.18
  -1   4   2 3534.03  152.96
   1  -4  -2 3002.14  143.70
  -1   4   1   26.22    8.00
   1  -4  -1   21.08    4.77
  -1   4   1   19.27    4.64
   1  -4  -1   31.96    5.51
  -1   4   1   14.78    5.31
   1  -4  -1   22.53    5.02
  -1   4   1   25.57    6.24
  -1   4   1   35.42    9.01
   1  -4  -1   23.42    4.95
   1  -4   0 1745.81   53.47
  -1   4   0 1830.06   53.35
  -1   4   0 1834.01   60.87
   1  -4   0 2067.54   57.96
  -1   4   0 1952.36   61.52
   1  -4   0 1869.80   57.44
   1  -4   0 1733.35   49.70
  -1   4   0 1875.88   60.69
  -1   4  -1   64.47    9.40
  -1   4  -1   59.75    7.66
  -1   4  -1   64.80    9.68
   1  -4   1   69.72   10.19
   1  -4   1   61.84    9.19
   1  -4   1   56.70    8.48
  -1   4  -1   83.92   10.63
   1  -4   1   64.08    6.91
  -1   4  -1   75.86    8.92
   1  -4   2   -2.65    7.02
  -1   4  -2  908.37   35.48
   1  -4   2    6.98    4.21
   1  -4   2  616.37   32.81
   1  -4   2  890.28   31.79
  -1   4  -2  949.55   32.14
  -1   4  -2  914.53   26.79
  -1   4  -2  832.02   31.72
  -1   4  -2  847.42   27.76
  -1   4  -3    3.20    1.74
   1  -4   3   -2.10    5.30
  -1   4  -3    6.96    3.30
  -1   4  -3    7.17    2.83
   1  -4   3    5.13    2.62
  -1   4  -3    3.48    2.70
   1  -4   3    3.26    2.06
  -1   4  -3    4.97    2.70
  -1   4  -4 1012.62   40.11
  -1   4  -4  864.50   34.35
   1  -4   4  911.63   36.28
  -1   4  -4  919.90   27.64
   1  -4   4  862.65   34.97
  -1   4  -4  879.63   32.25
  -1   4  -4  911.30   33.93
  -1   4  -5    1.57    1.99
   1  -4   5    1.81    2.30
  -1   4  -5    4.09    3.16
   1  -4   5    1.26    3.18
   1  -4   5    4.33    2.90
   1  -4   5    1.73    3.10
  -1   4  -6  494.30   35.08
   1  -4   6  424.07   32.03
  -1   4  -6  448.59   30.77
   1  -4   6  417.27   31.00
  -1   4  -7   16.97    6.16
   1  -4   7   13.75    5.00
  -1   4  -8  318.05   29.28
   1  -4   8  316.35   26.79
  -1   4  -9    7.07    4.39
  -1   4 -10  110.02   17.50
  -1   4 -11    1.58    3.46
  -1   3  15  338.45   38.62
  -1   3  14   77.87   19.64
  -1   3  14  103.24   19.46
  -1   3  13 1095.24   74.90
  -1   3  13 1204.99   84.35
   1  -3 -13 1203.24   85.38
  -1   3  12  179.15   27.54
  -1   3  11 1257.01   87.04
   1  -3 -11 1260.34   75.78
  -1   3  10   74.52   11.59
   1  -3 -10   84.04   12.93
   1  -3 -10   75.92   13.62
  -1   3  10   96.92   18.01
   1  -3 -10  114.93   13.72
   1  -3  -9  679.09   41.13
   1  -3  -9  595.63   42.80
  -1   3   9  668.30   50.17
  -1   3   9  594.24   38.33
   1  -3  -9  547.50   54.25
   1  -3  -9  666.49   51.14
   1  -3  -8   30.66    6.73
  -1   3   8   42.59   10.88
   1  -3  -8   42.65    9.09
  -1   3   8   25.21    5.71
   1  -3  -8   25.29   10.88
   1  -3  -7 2455.70  100.55
  -1   3   7 2342.89  107.88
   1  -3  -7 2335.90  132.48
   1  -3  -7 2447.78  110.52
   1  -3  -7 2133.10  113.54
  -1   3   7 2438.11  121.00
   1  -3  -6  474.69   23.00
  -1   3   6  434.97   27.31
   1  -3  -6  476.47   42.57
   1  -3  -6  437.17   28.52
  -1   3   6  469.96   21.68
  -1   3   6  410.98   33.77
   1  -3  -6  400.74   31.15
  -1   3   5 3216.87  145.50
   1  -3  -5 3424.93  142.09
   1  -3  -5 3463.83  152.92
  -1   3   5 3492.11  156.26
   1  -3  -5 3407.18  165.13
   1  -3  -5 3559.48  149.17
  -1   3   4  667.69   33.55
   1  -3  -4  660.58   33.53
  -1   3   4  659.85   39.97
  -1   3   4  697.42   52.88
   1  -3  -4  620.09   43.48
   1  -3  -4  788.65   71.13
  -1   3   3  680.06   34.59
   1  -3  -3  682.11   34.58
  -1   3   3  670.54   39.64
   1  -3  -3  696.53   40.29
  -1   3   3  685.17   48.23
   1  -3  -3  614.31   41.16
   1  -3  -3  771.66   61.98
   1  -3  -2  280.28   17.33
  -1   3   2  237.20   16.72
  -1   3   2  253.04   22.23
   1  -3  -2  279.73   19.50
   1  -3  -2  281.09   25.36
  -1   3   2  265.13   23.76
   1  -3  -2  270.35   20.47
   1  -3  -1 1277.23   57.46
  -1   3   1 1266.86   60.48
   1  -3  -1 1235.54   57.86
  -1   3   1 1441.21   73.06
  -1   3   1 1187.24   61.24
   1  -3  -1 1226.10   57.73
   1  -3  -1 1337.58   56.66
  -1   3   0  149.22   14.00
  -1   3   0  144.03   11.56
   1  -3   0  153.50   12.56
  -1   3   0  161.24   14.41
   1  -3   0  152.59   12.96
   1  -3   0  145.14   12.73
   1  -3   0  160.62   11.34
  -1   3   0  168.84   14.42
  -1   3  -1 2038.88   46.80
   1  -3   1 1973.85   39.76
   1  -3   1 2063.39   31.85
  -1   3  -1 2089.15   47.17
  -1   3  -1 1986.05   36.65
  -1   3  -1 1931.09   36.61
  -1   3  -1 1996.70   44.04
   1  -3   1 1981.78   39.24
  -1   3  -2  389.38   22.96
  -1   3  -2  423.44   22.86
   1  -3   2  576.02   29.38
   1  -3   2  629.44   23.73
  -1   3  -2  467.34   22.06
  -1   3  -2  447.93   17.64
  -1   3  -2  378.48   18.52
  -1   3  -2  382.33   20.31
   1  -3   2  366.27   19.62
   1  -3   3    1.63    4.57
  -1   3  -3 1041.54   35.07
   1  -3   3   -0.93    3.86
  -1   3  -3  908.15   32.15
   1  -3   3  916.31   32.67
  -1   3  -3  959.33   23.54
   1  -3   3  956.62   30.53
  -1   3  -3  984.39   30.17
  -1   3  -3  916.97   27.87
  -1   3  -4    9.55    2.66
  -1   3  -4    8.02    3.52
  -1   3  -4    7.20    2.85
   1  -3   4    7.56    3.26
  -1   3  -4   12.58    3.74
   1  -3   4    4.33    2.59
  -1   3  -4    3.60    2.16
   1  -3   5  662.43   30.07
   1  -3   5  657.10   34.69
  -1   3  -5  754.31   33.79
  -1   3  -5  673.69   25.59
   1  -3   5  695.77   30.17
   1  -3   6   -0.93    1.66
  -1   3  -6    1.11    2.43
  -1   3  -6    1.04    1.86
   1  -3   6   -1.13    1.43
   1  -3   6   -0.83    1.05
   1  -3   6   -1.55    3.39
  -1   3  -6    4.14    7.40
   1  -3   7  135.60   15.91
   1  -3   7  108.30   15.39
  -1   3  -7  171.10   18.26
   1  -3   7  126.68   14.45
  -1   3  -8   19.11    7.03
   1  -3   8   18.56    5.67
   1  -3   8    5.95    4.27
  -1   3  -9   86.90   14.52
   1  -3   9   91.55   12.94
  -1   3 -10   14.46    6.34
  -1   3 -10   -5.86   14.83
  -1   3 -11   67.99   13.82
  -1   3 -11   -6.32   13.84
  -1   3 -12    1.61    2.88
  -1   3 -13   -1.67    4.21
  -1   2  15   92.63   19.42
  -1   2  14  467.50   40.61
   1  -2 -14   17.49   12.42
  -1   2  13   75.72   16.49
  -1   2  13   68.26   18.59
  -1   2  12 1496.23   80.71
   1  -2 -12 1372.79   62.38
  -1   2  12 1353.72   68.50
   1  -2 -11   58.42   11.49
   1  -2 -11   28.08   12.03
  -1   2  11   44.17   13.41
  -1   2  11   44.90   11.78
  -1   2  10  819.23   48.20
   1  -2 -10  920.56   53.70
   1  -2 -10  805.23   48.69
  -1   2  10  950.12   64.37
   1  -2 -10  768.66   53.27
  -1   2   9   82.65   11.06
   1  -2  -9   97.00   13.48
   1  -2  -9   99.28   12.32
   1  -2  -9   62.09   12.18
  -1   2   9  111.03   18.43
  -1   2   8  580.69   37.16
   1  -2  -8  646.67   40.47
  -1   2   8  719.37   49.91
   1  -2  -8  581.67   42.11
   1  -2  -8  651.56   38.77
   1  -2  -7   79.19   12.15
  -1   2   7   81.35   13.84
  -1   2   7   85.01    6.84
  -1   2   7   91.86   10.53
   1  -2  -7   89.42   11.25
   1  -2  -6 2578.87  108.01
  -1   2   6 2515.52  114.48
   1  -2  -6 2692.41  116.61
  -1   2   6 2674.97  125.49
   1  -2  -6 2440.76  119.91
   1  -2  -5   77.61    5.98
  -1   2   5   75.17    8.14
   1  -2  -5   77.40   15.12
   1  -2  -5   62.48    8.13
   1  -2  -5   67.87   10.06
  -1   2   5   65.73   10.84
  -1   2   4 1335.07   62.80
   1  -2  -4 1437.44   60.87
   1  -2  -4 1494.54   81.50
  -1   2   4 1438.56   60.05
   1  -2  -4 1437.40   66.11
   1  -2  -4 1321.72   68.69
  -1   2   4 1347.92   70.57
   1  -2  -3  341.66   28.43
  -1   2   3  383.37   33.16
  -1   2   3  356.89   24.64
   1  -2  -3  375.21   24.22
   1  -2  -3  369.87   19.97
  -1   2   3  367.15   19.75
   1  -2  -2 1727.87   75.85
  -1   2   2 1758.37   75.56
   1  -2  -2 1732.69   82.32
  -1   2   2 1751.34   80.58
  -1   2   2 1896.71   90.04
   1  -2  -2 1682.05   83.60
   1  -2  -1    0.45    0.99
  -1   2   1   -0.58    1.04
  -1   2   1   -1.02    1.82
  -1   2   1    0.58    0.64
   1  -2  -1   -0.28    0.50
   1  -2  -1    2.75    2.30
  -1   2   1   -1.37    3.00
   1  -2  -1   -0.48    0.60
  -1   2   1    1.91    1.61
  -1   2   0  581.27   21.34
   1  -2   0  569.16   16.20
  -1   2   0  584.16   16.64
   1  -2   0  624.24   20.16
  -1   2   0  556.54   21.33
   1  -2   0  605.06   20.54
  -1   2   0  606.69   22.60
  -1   2  -1  179.17   11.85
   1  -2   1  199.67   12.03
  -1   2  -1  178.56    8.31
  -1   2  -1  183.11   11.96
  -1   2  -1  155.43    8.42
   1  -2   1  162.63    9.61
  -1   2  -1  174.67   10.81
   1  -2   1  175.71    9.45
   1  -2   2   -1.33    3.83
  -1   2  -2  793.96   26.32
   1  -2   2  980.05   32.06
   1  -2   2    5.71    3.74
  -1   2  -2  844.47   26.10
  -1   2  -2  874.84   24.49
  -1   2  -2  855.28   17.65
   1  -2   2  819.01   22.12
  -1   2  -2  807.83   22.50
  -1   2  -2  801.48   20.87
  -1   2  -3  141.40   12.14
   1  -2   3  132.23   11.51
   1  -2   3  120.24   10.15
  -1   2  -3  127.83   10.04
  -1   2  -3  112.38    9.91
  -1   2  -4  105.22   11.97
  -1   2  -4   89.31    8.94
   1  -2   4   80.82    9.77
   1  -2   4   93.23    8.20
   1  -2   4   82.50    9.71
   1  -2   5   12.57    4.69
  -1   2  -5   21.82    5.85
   1  -2   5   15.55    4.57
  -1   2  -5   16.21    5.40
  -1   2  -5   14.12    3.25
   1  -2   5   18.29    3.18
   1  -2   5   16.87    4.44
   1  -2   5   -1.25    3.87
   1  -2   6   17.13    5.52
  -1   2  -6   27.27    7.23
   1  -2   6   10.07    3.98
  -1   2  -6   12.97    4.98
  -1   2  -6   20.95    3.75
   1  -2   6   21.07    5.22
  -1   2  -6   20.19    5.48
  -1   2  -6   -2.79    5.00
   1  -2   6    1.35    4.54
   1  -2   7   17.51    5.64
  -1   2  -7   24.87    6.66
   1  -2   7   14.26    5.15
  -1   2  -7   24.29    7.17
   1  -2   7   15.77    5.04
  -1   2  -7   23.19    6.05
   1  -2   7   -1.46    3.22
  -1   2  -7    3.00    6.57
   1  -2   8   41.12    8.93
   1  -2   8   53.73   10.11
  -1   2  -8   54.93   12.22
   1  -2   8   57.47    9.48
  -1   2  -8   62.88   10.71
  -1   2  -9   11.20    5.60
  -1   2  -9   -3.72   10.51
   1  -2   9    4.97    3.09
   1  -2   9   10.04    5.02
  -1   2 -10    1.52    3.33
  -1   2 -10   -4.30    9.41
   1  -2  10    5.56    4.65
   1  -2  10    1.07    1.36
   1  -2  11    5.78    3.87
  -1   2 -11    3.19    4.04
  -1   2 -12   -5.32   19.02
  -1   2 -12   23.22    8.66
  -1   2 -13   -6.03   13.21
  -1   2 -13    1.70    4.81
  -1   2 -14   12.11    7.27
  -1   1  15  604.86   46.89
   1  -1 -15   -3.43    8.70
  -1   1  14   44.52   12.79
   1  -1 -14   -3.08    5.50
  -1   1  13  295.64   38.87
  -1   1  13  308.94   33.78
  -1   1  12   50.30   15.35
  -1   1  12   70.40   15.14
   1  -1 -12   66.90   13.69
  -1   1  11 1149.05   76.97
   1  -1 -11 1021.54   64.19
  -1   1  11 1032.72   67.79
  -1   1  10  119.69   17.35
  -1   1  10  137.14   21.77
   1  -1 -10   92.02   14.61
  -1   1  10  109.86   12.91
   1  -1 -10  142.32   17.33
   1  -1 -10  133.65   13.97
  -1   1   9 1386.41   55.66
   1  -1  -9 1382.42   50.66
  -1   1   9 1250.37   41.16
   1  -1  -9 1208.78   49.89
   1  -1  -9 1245.04   40.76
  -1   1   8   66.34   11.65
   1  -1  -8   83.19   11.60
  -1   1   8   81.65   10.13
  -1   1   8   93.94    7.29
  -1   1   8   87.10   15.14
   1  -1  -8   70.35   11.88
   1  -1  -8   95.57   10.84
   1  -1  -7  946.58   48.05
  -1   1   7  849.42   44.08
  -1   1   7  866.26   37.97
  -1   1   7  936.06   55.94
   1  -1  -7  847.12   49.59
   1  -1  -7  895.22   35.87
   1  -1  -7  881.75   43.90
  -1   1   6   39.65    6.50
   1  -1  -6   47.48    7.70
  -1   1   6   44.68    4.77
   1  -1  -6   38.76    8.09
  -1   1   6   38.31    9.19
   1  -1  -6   44.50    4.14
   1  -1  -6   43.57    6.56
  -1   1   6   53.31   10.85
   1  -1  -6   72.06   11.69
  -1   1   5 1965.04   93.36
   1  -1  -5 2058.39   95.19
  -1   1   5 2039.75  101.40
   1  -1  -5 1876.36   97.85
  -1   1   5 2071.83   88.48
  -1   1   4   17.15    4.88
   1  -1  -4   15.31    4.26
  -1   1   4   16.90    3.61
   1  -1  -4   17.56    3.90
  -1   1   4   15.52    2.34
   1  -1  -4   20.12    2.71
   1  -1  -3  306.95   21.06
  -1   1   3  311.77   21.95
   1  -1  -3  314.19   19.07
  -1   1   3  344.37   19.30
  -1   1   3  312.88   15.98
   1  -1  -3  325.94   16.08
   1  -1  -2    0.69    0.62
  -1   1   2    0.37    0.47
   1  -1  -2    0.33    0.58
   1  -1  -2    0.17    0.47
  -1   1   2    0.14    0.18
   1  -1  -2    0.86    2.43
   1  -1  -2    0.83    0.91
  -1   1   2    1.86    1.56
   1  -1  -1 1064.89   14.75
   1  -1  -1 1028.08   22.69
  -1   1   1  997.49   23.14
  -1   1   1 1116.27   32.46
   1  -1  -1 1070.42   29.38
   1  -1  -1 1003.77   29.03
  -1   1   0  109.00    9.06
   1  -1   0   92.41    5.87
  -1   1   0   92.43    7.55
   1  -1   0   84.27    6.87
  -1   1   0   79.76    7.04
  -1   1   0   87.88    7.65
   1  -1   0   87.54    6.46
  -1   1   0   85.59    6.98
   1  -1   1   -1.00    2.32
   1  -1   1   74.60    6.00
   1  -1   1    0.62    1.89
  -1   1  -1   66.62    6.05
  -1   1  -1    5.71    1.37
  -1   1  -1   82.36    6.86
   1  -1   1   70.67    6.39
  -1   1  -1   70.00    6.37
  -1   1  -1   78.46    3.52
   1  -1   1   69.39    4.87
   1  -1   1   70.73    4.16
  -1   1  -1   67.50    5.15
  -1   1  -2    0.73    1.13
   1  -1   2    1.79    1.50
   1  -1   2    0.50    0.55
  -1   1  -2    0.74    0.70
   1  -1   2    1.10    1.23
  -1   1  -2    0.64    0.81
   1  -1   2    0.33    0.59
   1  -1   2    0.39    0.69
   1  -1   2    0.76    1.66
  -1   1  -2   -1.18    2.11
  -1   1  -3    7.95    2.67
   1  -1   3    4.87    1.96
   1  -1   3    5.37    2.01
  -1   1  -3    5.24    1.71
  -1   1  -3    4.07    1.91
   1  -1   3    6.15    2.30
  -1   1  -3   -1.21    3.07
   1  -1   4   24.18    5.17
  -1   1  -4   24.72    5.30
  -1   1  -4   20.65    4.89
   1  -1   4   21.36    4.34
  -1   1  -4   22.39    3.43
   1  -1   4   23.13    4.04
  -1   1  -4   19.45    4.28
   1  -1   4   26.77    4.85
   1  -1   5   21.86    5.22
  -1   1  -5   15.60    4.67
   1  -1   5   12.91    3.86
  -1   1  -5   15.53    4.54
  -1   1  -5   12.11    2.58
   1  -1   5   17.21    3.80
   1  -1   5   12.51    3.64
  -1   1  -5   19.43    4.76
   1  -1   6   -0.78    0.99
  -1   1  -6   -0.99    1.77
  -1   1  -6    0.77    1.95
   1  -1   6    0.78    0.99
   1  -1   6    2.27    1.72
   1  -1   6    2.72    2.10
  -1   1  -6    3.44    2.46
  -1   1  -6   -1.79    3.20
   1  -1   7   65.51   10.05
  -1   1  -7   58.76    9.28
   1  -1   7   69.99   10.02
  -1   1  -7   78.64   12.63
  -1   1  -7   64.34    9.36
   1  -1   7   46.84    7.90
   1  -1   7   -1.34    2.45
  -1   1  -7    2.06    3.73
   1  -1   8   14.87    5.37
  -1   1  -8    7.75    4.06
   1  -1   8    9.19    4.03
  -1   1  -8   16.40    6.58
  -1   1  -8   12.83    4.46
   1  -1   8   11.97    4.19
  -1   1  -8    2.43    3.07
   1  -1   8   -1.46    2.61
   1  -1   9   54.11   10.55
   1  -1   9   49.77    9.46
  -1   1  -9   64.46   13.82
  -1   1  -9   63.18   10.32
   1  -1   9   46.19    8.99
  -1   1 -10   43.94   11.60
   1  -1  10   69.22   11.27
   1  -1  10   68.50   12.69
  -1   1 -11  111.07   17.85
   1  -1  11   71.99   12.06
   1  -1  11   86.41   15.20
  -1   1 -12    3.39    4.29
  -1   1 -12    8.16    8.93
   1  -1  12    6.52    5.46
  -1   1 -13  156.08   22.21
  -1   1 -13  -13.42   17.91
  -1   1 -14    8.87    6.35
  -1   1 -14   -5.24    9.36
  -1   0  15   23.87    9.94
  -1   0  14  381.92   39.26
  -1   0  13   38.19   11.68
   1   0 -13   39.90   12.02
   1   0 -12  350.06   31.63
  -1   0  12  347.19   32.15
   1   0 -11   85.71   15.55
  -1   0  11   97.15   17.02
   1   0 -10  665.31   48.74
  -1   0  10  848.80   61.21
  -1   0  10  696.75   44.62
   1   0 -10  776.54   51.41
   1   0 -10  733.40   44.14
  -1   0  10  788.89   52.81
   1   0  -9   68.71   12.14
  -1   0   9   52.17    9.04
   1   0  -9   53.18   10.86
  -1   0   9   47.83   10.38
  -1   0   9   36.80   11.42
   1   0  -9   65.91    9.49
  -1   0   8 1151.12   47.93
   1   0  -8 1076.05   44.32
  -1   0   8  945.48   36.39
  -1   0   8  985.30   27.89
  -1   0   8 1092.44   55.26
   1   0  -8  947.42   43.06
   1   0  -8 1003.79   35.06
  -1   0   7    0.73    0.92
   1   0  -7    0.94    1.68
   1   0  -7    2.08    2.63
  -1   0   7   -1.03    1.85
  -1   0   7   -1.42    2.53
  -1   0   7    2.41    1.43
   1   0  -7    0.61    1.09
  -1   0   7   -1.23    2.69
   1   0  -7   -1.41    2.52
  -1   0   6  607.61   30.09
   1   0  -6  591.08   27.94
  -1   0   6  554.11   24.50
  -1   0   6  536.59   17.91
   1   0  -6  569.18   29.93
  -1   0   6  637.11   36.64
   1   0  -6  579.53   13.66
   1   0  -6  545.99   22.03
  -1   0   5   78.72    9.81
  -1   0   5   64.41    7.80
   1   0  -5   96.40   10.24
  -1   0   5   66.55    5.91
   1   0  -5   80.34   10.57
  -1   0   5   71.25   11.23
   1   0  -5   76.09    4.66
   1   0  -5   73.46    7.41
   1   0  -4  461.87   26.74
  -1   0   4  428.18   25.21
  -1   0   4  429.49   22.09
  -1   0   4  438.87   30.21
   1   0  -4  450.79   28.65
   1   0  -4  424.10   20.30
   1   0  -4  431.84   23.63
  -1   0   4  469.78   27.91
   1   0  -3   45.05    5.92
  -1   0   3   40.39    5.35
  -1   0   3   41.21    4.17
  -1   0   3   49.30    7.51
   1   0  -3   46.05    6.83
   1   0  -3   42.46    3.62
  -1   0   3   39.85    5.85
  -1   0   3   87.56    8.94
   1   0  -3   78.92    8.48
   1   0  -2  105.24    7.26
  -1   0   2  110.74    7.08
   1   0  -2  105.17    5.36
  -1   0   2   99.58    5.14
  -1   0   2   -0.13    0.17
   1   0  -2   99.06    4.54
   1   0  -2    0.35    0.88
  -1   0   2    1.07    0.90
  -1   0   2  109.56    7.68
   1   0  -2  102.51    8.52
  -1   0   2   96.28    8.60
   1   0  -1    0.43    0.47
  -1   0   1    0.19    0.25
  -1   0   1    0.64    0.66
   1   0  -1    0.20    0.44
  -1   0   1    0.13    0.34
   1   0  -1    0.15    0.33
  -1   0   1   -0.14    0.18
   1   0  -1    0.52    0.44
   1   0  -1    0.11    0.25
  -1   0   1    1.18    0.91
   1   0  -1   -0.30    0.38
   1   0  -1   -0.28    0.01
  -1   0   1    0.18    0.46
   1   0  -1   -0.18    0.32
  -1   0   1    1.20    1.07
   1   0   0    4.21    0.97
   1   0   0    0.63    0.59
  -1   0   0   -0.15    0.01
   1   0   0   -0.32    0.01
   1   0   0   -0.31    0.01
  -1   0   0    2.39    1.30
  -1   0   0    4.23    1.42
   1   0   0   -0.25    0.32
  -1   0   0    3.77    1.68
  -1   0   0    1.45    0.97
   1   0   1    0.28    0.36
  -1   0  -1   -0.34    0.61
   1   0   1    0.17    0.64
  -1   0  -1   85.01    5.13
   1   0   1   84.38    4.92
  -1   0  -1   -0.17    0.01
   1   0   1    0.21    0.26
  -1   0  -1   78.28    3.36
  -1   0  -2  104.97    6.54
   1   0   2   95.11    6.79
  -1   0  -2   -0.16    0.29
   1   0   2   71.57    4.79
  -1   0  -2   79.97    4.94
   1   0   2   91.60    5.40
   1   0   2   94.14    6.53
  -1   0  -2   89.97    6.48
   1   0   2    0.44    0.96
   1   0   3    1.42    1.10
  -1   0  -3    0.42    0.75
  -1   0  -3    0.60    0.84
   1   0   3   -0.35    0.77
   1   0   3    0.88    0.73
  -1   0  -3    0.35    0.63
   1   0   3    1.41    1.09
   1   0   3    0.60    1.32
   1   0   4  145.14   10.36
   1   0   4  148.96    7.78
   1   0   4  136.13   10.06
  -1   0  -4  143.41   10.27
   1   0   4  147.22   11.99
  -1   0  -4  147.68   10.28
   1   0   5   25.37    5.99
  -1   0  -5   32.04    5.65
   1   0   5   28.55    5.14
   1   0   5   22.85    3.34
  -1   0  -5   22.46    4.63
   1   0   5   22.29    4.51
   1   0   6  330.16   20.80
   1   0   6  304.71   22.49
  -1   0  -6  304.84   18.84
   1   0   6  310.65   18.00
   1   0   6  300.66   12.62
  -1   0  -6  286.62   17.27
   1   0   6  265.17   16.85
  -1   0  -7    3.20    2.26
   1   0   7    3.64    2.58
   1   0   7    2.13    2.69
   1   0   7    2.77    1.96
   1   0   7    3.10    1.57
   1   0   7    2.87    2.03
  -1   0  -7    2.09    2.16
   1   0   7   -1.21    2.66
   1   0   8  128.30   15.24
   1   0   8  101.99   11.66
   1   0   8   76.74   10.52
  -1   0  -8   83.63   10.93
   1   0   8  101.52   15.48
  -1   0  -8   98.29   12.45
   1   0   9    2.52    2.38
   1   0   9    8.42    4.30
   1   0   9    7.26    3.44
  -1   0  -9    2.62    2.47
   1   0   9   -1.57    3.44
  -1   0  -9    2.14    4.70
  -1   0 -10   63.54   12.83
  -1   0 -10  156.72   16.20
   1   0  10  140.60   15.49
  -1   0 -10   -2.45    4.52
   1   0  10  207.25   21.75
   1   0  11   88.91   15.29
  -1   0 -11   40.19   12.12
   1   0  12  355.27   31.90
  -1   0 -12  108.32   19.25
   1   0  13   -1.74    4.41
  -1   0 -13   -1.75    2.21
  -1   0 -13   -3.59    6.42
   1   0  14  251.25   29.14
  -1   0 -14   12.36   14.94
   1   1 -14   -4.46    9.76
  -1  -1  14   22.96    9.87
  -1  -1  13  376.04   35.18
   1   1 -13   -3.94    8.62
   1   1 -12    3.39    4.29
  -1  -1  12    1.81    3.23
  -1  -1  11  429.06   38.47
   1   1 -10   -1.55    2.77
   1   1 -10   -2.56    6.47
   1   1 -10    1.37    3.01
  -1  -1  10    3.02    3.81
  -1  -1   9  282.48   25.13
   1   1  -9  282.36   25.68
  -1  -1   9  267.64   20.93
   1   1  -9  256.89   18.69
   1   1  -9  248.57   23.56
  -1  -1   8   42.52    8.33
   1   1  -8   55.99   10.90
   1   1  -8   50.43    7.99
  -1  -1   8   -1.38    2.48
   1   1  -8   -1.92    3.45
  -1  -1   8   36.27    8.79
   1   1  -8   58.82   11.26
  -1  -1   7  283.99   22.38
   1   1  -7  237.66   21.15
   1   1  -7  267.54   22.05
  -1  -1   7  258.73   18.93
   1   1  -7  238.03   15.88
  -1  -1   7   -1.19    2.18
   1   1  -7    6.52    5.85
  -1  -1   6   67.83   10.37
   1   1  -6   66.38   10.79
  -1  -1   6   57.39    8.54
   1   1  -6   75.66   10.96
  -1  -1   6   59.48    4.25
   1   1  -6   71.10    8.03
  -1  -1   6   -1.04    2.63
   1   1  -6   -1.36    3.85
  -1  -1   5   41.85    7.51
   1   1  -5   57.34    9.58
  -1  -1   5   47.02    7.30
   1   1  -5   56.35    8.80
  -1  -1   5   46.83    3.89
   1   1  -5   51.41    6.43
   1   1  -4    1.17    1.28
   1   1  -4    3.93    2.44
  -1  -1   4    1.92    1.62
  -1  -1   4    0.56    1.42
   1   1  -4    2.00    1.69
  -1  -1   4    3.10    1.06
  -1  -1   4    1.25    0.97
   1   1  -4    1.06    1.00
  -1  -1   4    0.74    1.33
   1   1  -3  308.06   15.55
  -1  -1   3  324.05   16.63
   1   1  -3  322.71   19.15
  -1  -1   3  316.97   15.76
   1   1  -3  335.46   17.23
  -1  -1   3  323.08    9.87
  -1  -1   3  359.47   12.01
   1   1  -3  336.70   12.11
  -1  -1   3   -0.58    1.48
   1   1  -3    0.68    0.90
   1   1  -2  287.04   17.10
   1   1  -2  287.32   14.64
  -1  -1   2  254.43   13.33
  -1  -1   2  243.57    9.76
   1   1  -2  275.93   10.81
  -1  -1   2  269.84   10.66
   1   1  -2  252.05    9.77
  -1  -1   2  254.72   13.71
   1   1  -2  249.76   13.55
   1   1  -1    5.64    1.60
  -1  -1   1    3.44    1.37
   1   1  -1    4.21    1.52
  -1  -1   1    5.43    1.58
  -1  -1   1    5.39    1.47
  -1  -1   1    7.30    2.85
  -1  -1   1    4.20    1.08
   1   1  -1    4.67    1.26
   1   1  -1    2.11    1.70
  -1  -1   0   12.47    2.22
   1   1   0    0.22    0.47
  -1  -1   0   12.19    2.29
   1   1   0   12.76    1.87
  -1  -1   0    0.45    0.38
  -1  -1   0   15.62    2.12
   1   1   0   -0.17    0.30
   1   1   0    0.34    0.61
  -1  -1   0   20.15    3.84
   1   1   0   13.44    1.88
  -1  -1   0   -0.14    0.01
  -1  -1   0   -0.15    0.19
   1   1   0   13.40    1.73
  -1  -1   0   -0.13    0.01
   1   1   1   -0.25    0.01
   1   1   1  143.76    4.70
   1   1   1   -0.21    0.01
  -1  -1  -1  139.19    6.92
  -1  -1  -1   -0.13    0.01
   1   1   1  140.57    5.65
  -1  -1  -1    0.09    0.23
   1   1   1   11.00    1.50
  -1  -1  -1  140.24    5.18
   1   1   1  143.38    8.10
  -1  -1  -1   -0.23    0.01
  -1  -1  -2   14.37    1.80
  -1  -1  -2   35.69    2.53
   1   1   2   55.12    3.34
  -1  -1  -2   -0.38    0.97
   1   1   2    0.39    0.70
  -1  -1  -2   74.42   11.57
  -1  -1  -2   55.28    4.41
   1   1   2   56.00    4.40
   1   1   2   58.50    4.42
   1   1   3  235.12   11.17
  -1  -1  -3  229.14   10.64
  -1  -1  -3  222.94    8.45
   1   1   3  211.04    7.84
   1   1   3  229.46   10.71
  -1  -1  -3  212.58   10.47
  -1  -1  -3    0.55    1.39
   1   1   3   -0.56    1.23
   1   1   4   41.31    5.76
  -1  -1  -4   37.42    5.27
  -1  -1  -4   36.77    4.58
   1   1   4   31.84    3.95
  -1  -1  -4   29.93    4.57
   1   1   4   35.16    4.93
  -1  -1  -5   68.12    7.89
   1   1   5   51.49    6.99
  -1  -1  -5   69.21    8.37
   1   1   5   58.10    6.59
  -1  -1  -5   67.12    7.59
  -1  -1  -6  191.41   15.30
   1   1   6  165.96   14.47
   1   1   6  169.57   16.72
  -1  -1  -6  144.83   14.45
  -1  -1  -6  179.64   14.89
   1   1   6  163.53   13.13
   1   1   7  344.23   24.17
  -1  -1  -7  281.77   19.22
   1   1   7  284.73   16.43
  -1  -1  -7  298.70   19.02
  -1  -1  -7  300.41   18.41
   1   1   7  291.76   18.47
   1   1   8    1.17    2.10
  -1  -1  -8   -0.87    1.91
   1   1   8    1.28    1.40
  -1  -1  -8    4.32    2.89
   1   1   8    0.79    1.41
  -1  -1  -8    0.75    1.34
   1   1   8    1.42    2.54
  -1  -1  -9  499.13   28.63
   1   1   9  601.01   37.22
   1   1   9  525.46   25.28
  -1  -1  -9  578.18   31.02
  -1  -1  -9  503.95   27.13
  -1  -1 -10    1.84    2.33
   1   1  10    3.16    3.46
   1   1  10   -1.35    2.41
   1   1  11  368.58   33.87
  -1  -1 -12    2.73    4.90
   1   1  12  104.24   17.48
  -1  -1 -13    3.10    8.92
  -1  -1 -13  153.69   26.13
   1   1  14    1.89    2.39
   1   1  15  374.31   38.72
  -1  -2  14  197.80   28.97
   1   2 -14  289.90   35.78
  -1  -2  13   -2.00    3.58
   1   2 -13   -2.18    3.91
   1   2 -13   -5.09   11.15
  -1  -2  12  178.93   23.95
   1   2 -12   -4.29   12.19
   1   2 -11   -3.78    6.76
  -1  -2  11   22.33    8.69
  -1  -2  10  209.85   23.70
   1   2 -10    3.38    7.46
   1   2  -9   16.38    6.69
  -1  -2   9   25.70    8.28
  -1  -2   8    4.08    3.16
  -1  -2   8   -1.42    4.00
   1   2  -8    2.57    4.60
  -1  -2   8    2.57    2.81
   1   2  -8    1.30    3.28
  -1  -2   7   80.93   12.65
   1   2  -7   91.61   14.07
  -1  -2   7   87.80   11.82
   1   2  -7   88.96   10.00
  -1  -2   7   92.89   10.21
  -1  -2   7   -1.30    2.35
   1   2  -7   -2.27    6.42
  -1  -2   6  132.61   15.17
   1   2  -6  142.04   16.48
  -1  -2   6  132.01   14.07
   1   2  -6  123.19   15.43
  -1  -2   6  133.13    8.17
   1   2  -6  154.57   12.19
  -1  -2   6  141.68   11.63
  -1  -2   5   56.85    9.09
   1   2  -5   38.87    7.25
   1   2  -5   40.13    8.70
   1   2  -5   30.67    7.24
  -1  -2   5   33.96    6.83
   1   2  -5   33.12    2.47
  -1  -2   5   35.76    4.46
  -1  -2   5   29.73    5.03
   1   2  -5   26.55    4.77
   1   2  -4   59.60    8.44
  -1  -2   4   64.71    9.25
   1   2  -4   49.07    9.45
  -1  -2   4   70.75    6.54
   1   2  -4   63.88    4.85
  -1  -2   4   62.14    8.86
   1   2  -4   62.93    9.74
  -1  -2   4   67.91    6.87
   1   2  -4   62.40    6.76
   1   2  -3   91.63    9.24
  -1  -2   3   88.59    9.70
  -1  -2   3  101.50   10.24
   1   2  -3  104.47   11.11
  -1  -2   3   89.85    7.19
  -1  -2   3   96.82    7.05
   1   2  -3   97.31    7.16
   1   2  -2   17.45    3.78
  -1  -2   2   14.35    3.63
   1   2  -2   10.77    2.14
  -1  -2   2   12.10    2.14
   1   2  -2   19.27    4.32
  -1  -2   2   15.10    3.80
  -1  -2   1   90.34    8.14
   1   2  -1   94.18    7.99
  -1  -2   1   88.89    8.08
  -1  -2   1   90.65    7.64
  -1  -2   1   83.90    4.63
   1   2  -1   86.28    6.16
  -1  -2   1  105.29    6.56
   1   2   0  124.65    8.31
  -1  -2   0  131.92    8.38
  -1  -2   0  112.67    8.62
  -1  -2   0  120.02    7.00
   1   2   0  125.54    7.24
   1   2   0  127.37    8.93
   1   2   1   19.04    3.42
  -1  -2  -1   20.84    3.51
   1   2   1   20.83    3.79
   1   2   1   35.48    2.93
  -1  -2  -1   20.67    3.47
  -1  -2  -1   22.41    2.70
   1   2   1   22.34    2.94
  -1  -2  -2 1037.03   48.86
   1   2   2 1051.30   48.80
  -1  -2  -2 1028.84   47.30
   1   2   2 1146.44   47.57
  -1  -2  -2  945.31   53.73
   1   2   2 1183.49   60.47
   1   2   2 1033.81   48.97
  -1  -2  -2 1023.85   47.42
  -1  -2  -3   10.98    3.37
   1   2   3   14.62    3.33
  -1  -2  -3    9.25    1.54
  -1  -2  -3    6.69    1.91
  -1  -2  -3    8.07    5.41
   1   2   3    8.46    2.64
  -1  -2  -4  677.28   31.77
  -1  -2  -4  699.08   15.87
   1   2   4  666.57   15.27
  -1  -2  -4  664.22   20.45
   1   2   4  647.30   23.55
  -1  -2  -4  647.98   23.24
  -1  -2  -5  299.16   12.58
   1   2   5  266.52   11.37
  -1  -2  -5  257.29   15.91
   1   2   5  287.20   17.99
  -1  -2  -5  278.35   14.86
   1   2   6 1343.54   28.86
  -1  -2  -6 1462.18   32.45
  -1  -2  -6 1286.71   38.62
   1   2   6 1416.63   44.17
  -1  -2  -6 1303.02   17.74
  -1  -2  -6 1269.53   34.29
   1   2   6   -1.10    2.98
  -1  -2  -6    2.22    3.32
   1   2   7   79.05    4.11
   1   2   7   75.42    7.75
  -1  -2  -7   79.37    8.94
  -1  -2  -7   80.08    9.39
  -1  -2  -7   64.74    9.54
   1   2   7   83.63   11.87
   1   2   8  476.05   20.80
  -1  -2  -8  502.00   24.38
  -1  -2  -8  471.51   24.12
   1   2   8  553.47   32.27
  -1  -2  -8  458.33   26.07
  -1  -2  -9    3.37    2.39
   1   2   9    0.62    0.78
  -1  -2  -9    4.07    2.52
  -1  -2  -9   -1.78    3.90
   1   2   9    1.32    1.67
  -1  -2  -9    1.96    2.47
  -1  -2 -10  836.43   37.19
  -1  -2 -10  789.63   35.11
   1   2  10  907.49   47.88
  -1  -2 -10  724.59   36.11
  -1  -2 -11   -2.27    4.06
   1   2  11   33.96   10.30
  -1  -2 -12    2.53    5.54
   1   2  13   71.10   15.34
   1   2  14  602.23   50.45
  -1  -2 -15   -3.40    7.45
   1   2  15   54.99   14.57
   1   2  16  402.18   42.12
   1   3 -13   63.52   16.90
  -1  -3  13   88.39   17.87
   1   3 -12    2.10    8.83
  -1  -3  12    5.79    4.88
   1   3 -11   -2.01    3.60
   1   3 -11   -5.16   15.98
  -1  -3  11    7.20    5.57
   1   3 -10   72.74   15.89
  -1  -3  10   34.78   10.29
   1   3  -9  -16.33   12.64
  -1  -3   9   28.82    9.20
  -1  -3   8   -0.78    1.39
   1   3  -8   -3.69    6.59
   1   3  -8    1.42    3.11
  -1  -3   8    2.75    3.01
  -1  -3   7   18.40    5.97
  -1  -3   7   17.86    4.76
  -1  -3   7   -2.87    4.80
   1   3  -7   -3.29    7.21
  -1  -3   7   19.74    6.80
   1   3  -7   16.44    6.71
   1   3  -6  109.26   13.49
  -1  -3   6  121.79   15.09
  -1  -3   6  107.80   13.86
  -1  -3   6  115.88   10.89
   1   3  -6  127.72   11.89
   1   3  -6   -3.09    7.84
  -1  -3   6   -1.32    4.76
   1   3  -6  133.69   17.31
  -1  -3   5   10.43    4.33
  -1  -3   5   10.92    3.24
  -1  -3   5   11.12    3.36
   1   3  -5    6.78    2.79
  -1  -3   5    1.21    3.08
   1   3  -5   10.65    4.02
  -1  -3   5   14.63    4.94
   1   3  -5   11.04    5.82
  -1  -3   4    3.07    1.57
  -1  -3   4    2.59    2.44
   1   3  -4    2.16    1.83
  -1  -3   4    0.86    1.53
  -1  -3   3  292.58   19.11
   1   3  -3  317.75   18.48
  -1  -3   3  299.84   19.99
  -1  -3   3  352.06   14.62
   1   3  -2   31.62    5.65
  -1  -3   2   44.94    7.05
  -1  -3   2   10.94    3.03
  -1  -3   2   43.08    7.16
  -1  -3   2   37.69    6.25
  -1  -3   2   41.24    4.63
   1   3  -2   38.67    5.00
  -1  -3   2   -1.31    2.90
  -1  -3   1  968.73   50.05
   1   3  -1  978.14   47.24
  -1  -3   1  933.79   50.67
   1   3  -1  912.44   49.54
   1   3   0   77.86    8.89
  -1  -3   0   81.09    8.75
  -1  -3   0   77.27    9.31
  -1  -3   0   85.51    7.85
   1   3   0   75.91    7.76
   1   3   0   85.89    7.77
   1   3   0   78.53    9.01
   1   3   1  790.85   40.98
   1   3   1  724.70   39.56
  -1  -3  -1  752.90   39.71
   1   3   1  709.81   40.99
   1   3   1  814.97   36.39
  -1  -3  -1  698.40   38.59
  -1  -3  -1  748.72   36.96
   1   3   1  766.16   37.95
  -1  -3  -2  488.54   24.04
  -1  -3  -2  478.34   21.20
   1   3   2  417.08   21.70
   1   3   2  407.67   25.29
  -1  -3  -2  434.06   25.24
  -1  -3  -2  408.78   23.45
   1   3   2  415.50   25.15
  -1  -3  -2  414.89   27.64
   1   3   2  466.37   32.23
  -1  -3  -3 1414.44   59.83
   1   3   3 1363.58   63.37
  -1  -3  -3 1379.20   63.54
  -1  -3  -3 1304.37   57.86
  -1  -3  -3 1214.68   62.58
   1   3   3 1347.00   67.79
  -1  -3  -3 1405.96   74.60
  -1  -3  -4   10.23    3.36
   1   3   4    8.67    3.13
   1   3   4   11.57    2.50
   1   3   4   12.23    3.76
   1   3   4   16.93    6.07
  -1  -3  -4   15.87    4.80
  -1  -3  -4    8.07    5.72
   1   3   5 1656.78   80.13
  -1  -3  -5 1606.92   74.08
   1   3   5 1503.67   81.05
  -1  -3  -5 1870.50  123.34
  -1  -3  -5 1619.41   87.58
   1   3   6    6.64    3.10
  -1  -3  -6    5.14    2.08
   1   3   6    8.84    3.88
  -1  -3  -6   11.16    3.54
  -1  -3  -6    8.45    5.05
  -1  -3  -7 2130.23  104.24
   1   3   7 1911.65   87.28
   1   3   7 2013.29   79.90
  -1  -3  -7 2140.88   81.42
  -1  -3  -7 1977.22   84.10
   1   3   7 2145.82   92.93
  -1  -3  -7 1896.53   87.27
   1   3   8  179.27   12.37
  -1  -3  -8  176.57   13.48
  -1  -3  -8  191.70   15.57
  -1  -3  -8  150.40   15.46
   1   3   8  156.63   17.88
  -1  -3  -9  909.77   33.23
  -1  -3  -9  842.98   33.77
   1   3   9  943.14   45.91
  -1  -3  -9  788.79   36.52
  -1  -3 -10  165.44   15.37
  -1  -3 -10  175.81   16.35
   1   3  10  159.88   20.19
  -1  -3 -10  153.54   16.98
   1   3  11 1114.76   55.41
  -1  -3 -11  789.56   39.37
   1   3  12  112.13   19.99
  -1  -3 -13    8.03    8.96
  -1  -3 -14    2.93    6.42
   1   3  14   36.82   11.50
   1   3  15  529.06   47.87
   1   3  16   78.05   17.83
   1   4 -12   32.87   11.97
   1   4 -11    1.98    4.35
   1   4 -11   -6.56   16.59
  -1  -4  11    1.87    4.10
   1   4 -10   83.83   17.55
  -1  -4  10   66.32   14.66
   1   4  -9   -5.62   18.82
  -1  -4   9   33.85   10.00
   1   4  -8   71.51   15.53
  -1  -4   8   47.27   11.37
   1   4  -7    9.45    5.98
   1   4  -7   -4.66   10.21
  -1  -4   7    5.38    3.81
   1   4  -7    4.58    4.32
   1   4  -6   40.08    8.60
   1   4  -6   36.87   10.65
  -1  -4   6   41.29    9.46
  -1  -4   6   49.22   10.37
   1   4  -6   51.49   11.53
  -1  -4   6   51.98    7.77
   1   4  -5    1.29    2.30
   1   4  -5    0.89    1.13
  -1  -4   5    1.09    1.38
  -1  -4   5    0.58    1.05
  -1  -4   5   -1.10    1.39
  -1  -4   4  558.15   38.71
   1   4  -4  625.44   33.03
  -1  -4   4  558.94   31.82
  -1  -4   4  561.38   38.07
   1   4  -4  492.02   34.72
  -1  -4   3    1.94    2.12
  -1  -4   3    4.86    2.89
  -1  -4   3    0.37    1.05
   1   4  -3    0.98    2.15
  -1  -4   3   -1.55    2.77
   1   4  -3    0.99    1.09
  -1  -4   3   -0.46    0.81
  -1  -4   3    1.78    1.95
   1   4  -3    1.49    1.63
  -1  -4   2 1335.67   43.40
   1   4  -2 1299.52   39.45
  -1  -4   2 1338.62   45.36
  -1  -4   2 1421.48   42.85
  -1  -4   2 1444.44   32.06
   1   4  -2 1432.96   34.46
  -1  -4   1    2.03    1.72
   1   4  -1    3.28    2.35
  -1  -4   1    1.56    1.39
   1   4  -1    2.50    2.09
   1   4  -1   -0.48    1.05
   1   4  -1    4.51    2.20
   1   4   0 1379.30   69.00
  -1  -4   0 1444.53   69.18
  -1  -4   0 1312.36   70.57
   1   4   0 1652.99   67.47
  -1  -4   0 1348.30   65.64
   1   4   0 1418.29   67.34
   1   4   0 1400.83   69.41
   1   4   0 1444.88   66.73
   1   4   1  220.82   17.20
  -1  -4  -1  238.29   16.30
   1   4   1  230.76   18.83
  -1  -4  -1  261.65   19.10
   1   4   1  208.59   18.84
   1   4   1  259.88   16.39
  -1  -4  -1  265.71   18.18
   1   4   1  255.95   19.96
   1   4   2 1390.47   69.01
  -1  -4  -2 1395.71   69.08
   1   4   2 1409.38   75.95
  -1  -4  -2 1650.43   65.46
   1   4   2 1471.29   65.62
  -1  -4  -2 1402.69   70.21
   1   4   2 1423.74   69.70
  -1  -4  -2 1373.27   66.36
  -1  -4  -3  581.39   28.74
  -1  -4  -3  543.93   31.64
   1   4   3  554.73   32.57
  -1  -4  -3  494.02   30.11
   1   4   3  518.25   34.46
  -1  -4  -3  557.88   37.53
  -1  -4  -3  524.11   26.53
   1   4   3  512.60   29.39
  -1  -4  -4 1670.49   76.75
   1   4   4 1619.19   76.92
  -1  -4  -4 1567.50   70.42
  -1  -4  -4 1458.19   76.15
   1   4   4 1688.74   86.14
  -1  -4  -4 1556.98   90.02
   1   4   5   89.38    6.88
  -1  -4  -5   77.45    9.85
   1   4   5   77.19   10.12
   1   4   5   85.28   11.63
  -1  -4  -5   51.14    8.04
  -1  -4  -5   68.09   10.85
   1   4   5   88.28   15.96
  -1  -4  -5   96.41   20.44
   1   4   6 2443.75  113.95
  -1  -4  -6 2556.64  107.97
   1   4   6 2512.82  105.63
   1   4   6 2395.88  117.73
  -1  -4  -6 2306.50  120.46
  -1  -4  -6 2468.25  155.30
   1   4   7  217.96   19.84
  -1  -4  -7  201.55   15.24
   1   4   7  206.26   21.51
  -1  -4  -7  215.84   25.07
  -1  -4  -8 1818.92  105.05
   1   4   8 1708.11   91.26
  -1  -4  -8 1785.98   85.08
   1   4   8 1842.27   96.89
  -1  -4  -8 1718.27   87.58
  -1  -4  -8 1817.36  148.22
  -1  -4  -9   24.73   10.18
   1   4   9   35.56    8.05
  -1  -4  -9   43.01    7.13
   1   4   9   32.53    9.39
  -1  -4  -9   24.69    7.18
  -1  -4  -9   37.93    7.55
  -1  -4  -9   36.04   11.24
  -1  -4 -10  802.23   48.50
   1   4  10  970.24   57.82
   1   4  10  847.15   49.54
  -1  -4 -10  889.55   46.64
  -1  -4 -10 1003.02   68.19
   1   4  11  404.46   29.91
  -1  -4 -11  427.73   43.75
  -1  -4 -11  305.22   26.23
   1   4  11  430.64   35.73
   1   4  12  678.93   39.52
   1   4  12  909.75   53.53
   1   4  13   64.85   12.76
  -1  -4 -13   -2.58    5.66
  -1  -4 -15   -3.06    6.69
   1   4  16  451.60   45.09
   1   5 -11   55.07   14.37
   1   5 -10   -1.85    3.30
   1   5  -9  126.39   20.22
  -1  -5   8    7.85    5.27
   1   5  -8   14.91    6.96
  -1  -5   7  541.76   44.17
   1   5  -7  764.57   51.05
   1   5  -6   22.52    7.55
   1   5  -6   13.94    4.24
  -1  -5   6   11.98    5.59
   1   5  -6    6.28    3.51
   1   5  -6    1.63    2.92
  -1  -5   5  638.49   36.22
  -1  -5   5  622.68   33.96
   1   5  -5  685.01   27.44
  -1  -5   4   15.58    5.90
  -1  -5   4   20.43    6.09
   1   5  -4   29.40    7.85
   1   5  -4   24.21    5.36
  -1  -5   4   29.50    5.68
  -1  -5   4    7.99    4.37
   1   5  -4    6.31    3.47
   1   5  -3 1834.28   47.36
  -1  -5   3 1694.34   54.88
   1   5  -3 1711.32   49.60
  -1  -5   3 1794.95   58.51
  -1  -5   3 1841.90   54.09
  -1  -5   3 1806.03   41.22
   1   5  -3 1877.26   43.24
  -1  -5   2   45.15    9.39
  -1  -5   2   45.23    8.65
   1   5  -2   32.58    7.06
  -1  -5   2   39.86    8.45
   1   5  -2   61.08    9.26
  -1  -5   2   47.92    6.95
   1   5  -2   53.18    7.69
   1   5  -2   38.86    6.91
  -1  -5   1 1334.46   67.32
  -1  -5   1 1234.42   68.43
   1   5  -1 1406.04   65.27
   1   5  -1 1262.66   63.21
   1   5  -1 1267.51   65.96
   1   5  -1 1243.59   63.53
   1   5   0  216.70   16.66
   1   5   0  192.11   16.83
   1   5   0  177.47   17.30
  -1  -5   0  198.57   15.85
   1   5   0  205.74   17.53
  -1  -5   0  229.56   19.01
   1   5   1 3098.03  145.58
   1   5   1 3253.77  144.05
  -1  -5  -1 3279.48  140.56
   1   5   1 3087.43  144.58
  -1  -5  -1 3436.97  145.21
   1   5   1 3456.90  141.29
  -1  -5  -1 3356.19  142.14
   1   5   1 3450.59  148.17
   1   5   2  773.32   48.94
   1   5   2  648.92   40.90
  -1  -5  -2  742.37   41.20
   1   5   2  641.86   42.18
   1   5   2  723.35   37.92
  -1  -5  -2  788.99   38.51
  -1  -5  -2  717.64   41.10
  -1  -5  -2  682.26   37.60
   1   5   2  655.66   40.86
  -1  -5  -3 3112.57  122.85
   1   5   3 2885.36  126.09
   1   5   3 2641.40  128.67
  -1  -5  -3 2928.37  128.97
  -1  -5  -3 2669.47  125.85
   1   5   3 2833.58  132.96
   1   5   3 3172.62  152.27
  -1  -5  -3 2649.86  132.14
  -1  -5  -4  471.33   24.72
   1   5   4  388.80   28.41
  -1  -5  -4  474.66   29.58
   1   5   4  447.10   34.92
  -1  -5  -4  369.84   27.16
  -1  -5  -4  442.84   36.27
   1   5   4  367.90   28.34
  -1  -5  -4  435.28   23.66
  -1  -5  -5  811.40   44.41
   1   5   5  735.16   44.09
  -1  -5  -5  756.94   38.30
   1   5   5  852.48   57.36
  -1  -5  -5  700.47   44.01
   1   5   5  937.83   84.89
  -1  -5  -5  710.57   56.52
   1   5   6   18.14    5.30
  -1  -5  -6   27.00    6.41
   1   5   6   20.95    6.44
  -1  -5  -6   13.39    4.50
  -1  -5  -6   32.81    7.85
   1   5   6   36.15   11.94
  -1  -5  -6   31.30   12.37
  -1  -5  -7 2125.86   82.38
   1   5   7 1843.76   87.26
   1   5   7 1925.49   94.02
  -1  -5  -7 1797.93   93.93
  -1  -5  -7 1832.10  127.40
   1   5   8  442.12   32.92
  -1  -5  -8  466.83   28.03
   1   5   8  479.94   37.68
  -1  -5  -8  488.40   64.69
  -1  -5  -8  414.23   37.67
  -1  -5  -9 1068.34   74.88
   1   5   9 1107.28   65.80
  -1  -5  -9 1180.38   59.91
   1   5   9 1115.30   71.40
  -1  -5  -9 1170.24   62.82
  -1  -5  -9 1248.26  119.59
  -1  -5 -10   57.33   28.07
   1   5  10   67.61   14.32
   1   5  10   77.44   13.22
  -1  -5 -10   84.54   12.06
  -1  -5 -10   83.80   17.80
   1   5  11 1281.63   81.50
   1   5  11 1158.39   72.85
  -1  -5 -11 1146.32  132.68
   1   5  12  270.95   31.77
   1   5  12  253.17   26.37
  -1  -5 -12  254.48   61.06
  -1  -5 -12  305.55   38.10
   1   5  13  577.00   48.16
  -1  -5 -13  590.89   96.05
   1   5  13  562.62   40.63
  -1  -5 -14   78.09   36.52
  -1  -5 -15    2.97   14.55
  -1  -5 -15  346.97   79.98
  -1  -5 -16   28.62   24.15
   1   6 -10  213.20   26.49
   1   6  -9    1.66    2.96
   1   6  -8  415.17   37.33
   1   6  -7    4.36    3.68
   1   6  -6  976.25   57.95
  -1  -6   6  934.62   62.94
   1   6  -5   44.76   10.17
   1   6  -5   31.53    7.51
  -1  -6   5   34.78    9.58
   1   6  -4 1503.14   43.42
   1   6  -4 1402.06   47.17
   1   6  -4 1369.39   48.10
  -1  -6   4 1465.15   56.68
   1   6  -3   62.64   10.23
  -1  -6   3   92.83   14.29
   1   6  -3   72.39   10.39
  -1  -6   3   77.71   13.36
  -1  -6   3   86.02   13.09
   1   6  -3   83.44   11.89
   1   6  -3   89.88   10.70
   1   6  -2 2532.70   61.22
   1   6  -2 2289.04   61.53
  -1  -6   2 2651.00   68.71
  -1  -6   2 2374.21   70.96
   1   6  -2 2650.79   63.97
  -1  -6   2 2292.56   53.06
   1   6  -2 2509.94   57.78
  -1  -6   1  226.47   20.91
  -1  -6   1  162.82   19.76
   1   6  -1  244.99   19.91
   1   6  -1  246.61   19.95
   1   6  -1  192.95   18.42
   1   6  -1  191.58   19.05
  -1  -6   0  574.42   36.31
   1   6   0  550.63   35.66
   1   6   0  542.59   33.32
  -1  -6   0  511.42   31.77
   1   6   0  520.61   35.26
   1   6   0  486.28   33.83
   1   6   1  242.74   22.67
   1   6   1  274.88   23.39
   1   6   1  262.29   23.66
  -1  -6  -1  301.90   23.83
   1   6   1  300.01   21.74
  -1  -6  -1  288.92   21.70
   1   6   1  294.61   25.78
   1   6   2 1524.79   74.68
  -1  -6  -2 1520.34   67.91
   1   6   2 1479.81   73.29
  -1  -6  -2 1711.68   73.51
   1   6   2 1472.52   74.20
   1   6   2 1683.07   69.90
  -1  -6  -2 1496.71   70.72
   1   6   2 1728.14   84.04
   1   6   3  201.15   27.28
  -1  -6  -3  178.21   14.29
   1   6   3  150.27   14.88
  -1  -6  -3  164.19   16.50
   1   6   3  156.37   16.93
  -1  -6  -3  168.95   17.77
   1   6   3  142.79   17.68
  -1  -6  -3  136.18   13.93
   1   6   4 3664.65  164.91
  -1  -6  -4 3777.86  164.62
  -1  -6  -4 3334.94  161.41
   1   6   4 3945.69  176.16
  -1  -6  -4 3310.53  169.73
   1   6   4 3663.95  164.83
  -1  -6  -4 3854.57  157.17
   1   6   5  139.40   16.12
  -1  -6  -5  176.11   16.90
  -1  -6  -5  150.47   12.17
   1   6   5  135.70   20.47
  -1  -6  -5  113.24   13.95
  -1  -6  -5  140.20   20.70
   1   6   6  729.22   45.79
  -1  -6  -6  755.92   44.93
   1   6   6  855.06   51.74
  -1  -6  -6  733.51   38.95
   1   6   6  841.01   62.48
  -1  -6  -6  687.18   45.26
  -1  -6  -6  681.11   57.43
   1   6   7  321.61   30.07
   1   6   7  324.65   27.10
  -1  -6  -7  345.87   26.56
   1   6   7  395.12   43.40
  -1  -6  -7  317.87   28.16
  -1  -6  -7  321.35   41.05
  -1  -6  -8 1380.48   63.51
   1   6   8 1147.97   67.81
  -1  -6  -8 1252.30   99.54
  -1  -6  -8 1144.15   71.99
   1   6   8 1291.71   75.45
   1   6   9  291.01   23.74
  -1  -6  -9  382.81   55.86
  -1  -6  -9  238.17   25.63
   1   6   9  332.90   30.01
   1   6  10  887.34   54.93
  -1  -6 -10  699.78   61.01
  -1  -6 -10  906.51   98.32
  -1  -6 -10  902.48   63.31
   1   6  10 1004.31   64.16
  -1  -6 -11   55.84   24.85
   1   6  11   32.02    8.85
   1   6  11   28.32   10.24
  -1  -6 -12  908.90  114.81
   1   6  12  968.59   66.52
   1   6  12 1204.38   79.09
   1   6  13  195.03   28.95
  -1  -6 -13  227.44   57.66
   1   6  14  412.34   43.67
  -1  -6 -14  347.70   76.74
  -1  -6 -14  504.64   52.88
  -1  -6 -15  141.73   28.86
  -1  -6 -15  216.85   60.39
  -1  -6 -16  243.80   69.19
   1   7  -9  356.63   32.01
   1   7  -8    6.31    5.28
   1   7  -8    5.19    3.67
   1   7  -7  650.27   48.33
   1   7  -7  677.93   46.15
   1   7  -6   12.47    5.81
   1   7  -6    2.36    2.99
   1   7  -5  887.93   55.73
   1   7  -5  845.80   52.86
   1   7  -4  241.57   23.62
  -1  -7   4  218.16   25.00
   1   7  -4  198.18   20.92
   1   7  -3 1169.08   63.76
  -1  -7   3 1045.49   66.57
   1   7  -3 1073.29   61.77
  -1  -7   2  173.16   20.41
   1   7  -2  210.39   19.12
   1   7  -2  204.16   18.08
   1   7  -2  198.66   18.83
   1   7  -2  189.59   18.41
  -1  -7   1  998.31   44.18
   1   7  -1 1022.93   41.95
   1   7  -1  995.23   42.03
   1   7  -1  949.25   41.90
   1   7  -1  997.50   43.00
   1   7   0   58.82   11.20
  -1  -7   0   50.61    9.85
   1   7   0   53.07   10.05
   1   7   0   56.33    9.66
  -1  -7   0   67.19    9.66
   1   7   0   45.39    9.50
  -1  -7  -1  853.50   48.93
   1   7   1  753.58   51.42
   1   7   1  826.61   46.32
  -1  -7  -1  738.79   43.97
   1   7   1  705.48   47.08
   1   7   1  781.73   49.17
   1   7   2  171.45   18.85
   1   7   2  144.23   16.72
  -1  -7  -2  141.91   13.45
   1   7   2  132.16   16.16
  -1  -7  -2  160.37   16.55
   1   7   2  152.87   15.11
  -1  -7  -2  169.81   16.05
   1   7   2  191.82   23.41
   1   7   3 1902.34   84.64
  -1  -7  -3 1723.87   70.67
   1   7   3 1620.54   76.85
  -1  -7  -3 1970.93   77.98
   1   7   3 1712.82   80.03
   1   7   3 1921.42   75.34
  -1  -7  -3 1702.79   75.74
   1   7   3 1963.99  102.00
   1   7   4  262.27   38.12
   1   7   4  219.09   21.12
  -1  -7  -4  241.46   23.75
   1   7   4  211.46   21.25
  -1  -7  -4  202.63   19.96
   1   7   4  206.81   24.88
  -1  -7  -4  181.52   17.76
   1   7   5 1453.90   78.87
  -1  -7  -5 1634.14   78.84
  -1  -7  -5 1380.81   75.57
   1   7   5 1664.45   93.91
  -1  -7  -5 1338.12   83.67
   1   7   6   70.25   11.83
  -1  -7  -6   70.67   11.29
  -1  -7  -6   72.86   15.54
   1   7   6   54.52   15.59
  -1  -7  -6   60.31   10.58
  -1  -7  -7  775.11   46.09
   1   7   7  712.93   46.28
  -1  -7  -7  619.18   57.59
  -1  -7  -7  637.40   44.50
   1   7   7  763.63   64.87
   1   7   7  790.42   52.80
  -1  -7  -8  221.74   21.22
   1   7   8  189.39   21.03
   1   7   8  232.20   35.77
  -1  -7  -8  164.70   20.50
   1   7   8  194.26   24.39
   1   7   9  791.83   50.82
  -1  -7  -9  677.94   71.56
  -1  -7  -9  723.99   51.90
   1   7   9  906.27   59.82
   1   7  10  224.25   22.36
  -1  -7 -10  190.75   23.78
   1   7  10  242.07   28.14
   1   7  11  719.02   49.64
   1   7  11  677.79   39.68
  -1  -7 -11  568.08   70.59
  -1  -7 -12   97.19   30.86
  -1  -7 -12   70.76   18.48
   1   7  12   99.91   19.50
  -1  -7 -13  705.64   61.32
  -1  -7 -13  523.62   83.02
   1   7  13  570.86   52.78
  -1  -7 -14  228.92   55.63
   1   7  14  182.53   29.80
  -1  -7 -15  121.36   43.50
  -1  -7 -15  217.21   34.14
   1   8  -7  116.22   17.49
   1   8  -7  114.43   18.77
   1   8  -6  639.81   45.90
   1   8  -6  650.54   47.87
   1   8  -5  109.34   16.41
   1   8  -5   95.33   16.01
   1   8  -4  279.81   27.26
   1   8  -4  301.59   28.41
   1   8  -3  105.61   15.76
   1   8  -3   94.48   14.97
   1   8  -2 1083.05   64.51
   1   8  -2 1086.29   63.49
   1   8  -1  135.29   18.19
   1   8  -1  145.99   17.61
   1   8   0 1063.09   65.46
   1   8   0 1027.96   63.54
   1   8   0 1089.20   61.18
   1   8   1  254.79   23.58
  -1  -8  -1  286.12   22.90
   1   8   1  222.14   23.29
   1   8   1  227.70   25.01
   1   8   2  595.46   50.75
  -1  -8  -2  652.84   41.76
   1   8   2  595.85   39.82
  -1  -8  -2  500.21   36.67
   1   8   2  604.09   42.14
   1   8   2  588.98   44.02
   1   8   3  155.88   21.82
  -1  -8  -3  168.91   16.79
  -1  -8  -3  192.16   20.14
   1   8   3  167.41   20.23
   1   8   3  164.28   20.23
  -1  -8  -3  187.63   19.44
   1   8   3  219.43   31.95
   1   8   4  748.59   54.46
  -1  -8  -4  661.90   40.76
  -1  -8  -4  764.35   45.78
   1   8   4  646.73   45.76
   1   8   4  621.65   46.91
  -1  -8  -4  606.59   44.13
   1   8   4  726.57   71.61
  -1  -8  -5  177.54   21.83
   1   8   5  157.21   19.53
  -1  -8  -5  187.72   19.81
   1   8   5  197.60   26.96
  -1  -8  -5  168.30   17.73
  -1  -8  -6  716.02   45.91
   1   8   6  730.32   47.98
  -1  -8  -6  660.51   52.50
   1   8   6  806.70   63.51
  -1  -8  -6  650.95   43.53
   1   8   7  130.38   17.20
  -1  -8  -7  150.37   17.77
  -1  -8  -7  134.40   22.27
  -1  -8  -7   93.33   14.48
   1   8   7  123.12   25.44
   1   8   7  147.51   21.20
   1   8   8  693.60   47.88
   1   8   8  839.83   73.87
   1   8   8  810.03   56.59
   1   8   9  323.73   30.06
  -1  -8  -9  352.88   44.68
   1   8   9  357.02   48.01
   1   8   9  339.48   35.25
   1   8  10  551.61   46.67
   1   8  10  448.66   37.39
  -1  -8 -10  449.92   56.16
   1   8  11  182.00   25.78
  -1  -8 -11  283.95   45.74
   1   8  12  118.73   21.55
  -1  -8 -12   85.81   28.29
   1   8  13   44.80   13.98
  -1  -8 -13   31.32   18.67
  -1  -8 -13   -2.86    7.24
   1   8  14  104.20   21.84
  -1  -8 -14  108.14   34.58
  -1  -8 -14   26.54   14.12
   1   8  15   73.02   18.87
  -1  -8 -15   68.10   28.37
   1   9  -6   77.35   15.60
   1   9  -5  651.17   48.51
   1   9  -5  642.66   48.44
   1   9  -4  116.30   17.98
   1   9  -4   95.96   16.30
   1   9  -3  343.81   32.34
   1   9  -3  330.46   30.99
   1   9  -2  150.46   20.35
   1   9  -2  144.54   19.10
   1   9  -1  802.05   55.36
   1   9  -1  806.26   52.96
   1   9   0  205.10   24.70
   1   9   0  226.60   23.55
  -1  -9  -1  609.85   40.52
   1   9   1  705.19   50.49
  -1  -9  -2  240.26   22.63
   1   9   2  261.14   29.02
  -1  -9  -3  613.81   42.49
   1   9   3  704.33   52.97
  -1  -9  -4  242.48   23.93
   1   9   4  227.47   29.51
   1   9   4  206.32   23.92
  -1  -9  -5  282.48   28.48
   1   9   5  375.97   39.86
   1   9   5  294.23   29.01
   1   9   6  160.30   20.85
  -1  -9  -6  202.30   24.72
   1   9   6  178.60   29.37
   1   9   7  355.43   32.42
  -1  -9  -7  356.78   37.22
   1   9   7  396.25   46.67
   1   9   7  416.54   38.70
   1   9   8  201.64   23.20
  -1  -9  -8  211.94   29.79
   1   9   8  258.82   39.60
   1   9   8  225.64   28.43
   1   9   9  255.09   26.32
  -1  -9  -9  211.73   32.41
   1   9   9  298.86   45.82
   1   9   9  272.46   31.71
   1   9  10  140.14   23.26
  -1  -9 -10  106.55   24.76
   1   9  11  124.36   22.67
  -1  -9 -11   93.33   24.73
   1   9  12   61.87   16.58
  -1  -9 -12   62.39   22.19
   1   9  13   48.81   14.80
  -1  -9 -13   -2.95    6.46
  -1  -9 -13   52.77   21.53
   1   9  14   25.69   11.25
  -1  -9 -14   -3.09    5.52
  -1  -9 -14   29.69   17.70
   1   9  15   37.64   13.61
  -1  -9 -15    3.15    8.92
   1  10  -4  363.78   35.60
   1  10  -3  118.86   19.58
   1  10  -2  349.46   35.20
   1  10  -1   71.13   15.30
   1  10   0  557.08   46.79
   1  10   1  155.81   23.44
   1  10   2  364.77   37.98
   1  10   3   94.42   19.08
  -1 -10  -3   92.51   13.90
   1  10   4  588.52   51.47
  -1 -10  -4  422.96   35.34
   1  10   5  162.87   21.93
   1  10   5  168.35   28.49
  -1 -10  -5  184.45   21.93
   1  10   6  114.82   17.67
  -1 -10  -6   84.97   15.80
   1  10   6  121.72   25.07
   1  10   7  112.52   17.75
   1  10   7  121.05   26.41
  -1 -10  -7  105.16   18.81
   1  10   7  111.50   19.65
  -1 -10  -8  100.92   19.75
   1  10   8  158.90   32.19
   1  10   8  161.07   24.25
   1  10   8  117.57   18.06
  -1 -10  -9   79.51   18.19
   1  10   9   58.23   15.80
   1  10   9   72.72   22.86
  -1 -10 -10   71.54   18.94
   1  10  10   76.18   18.34
   1  10  10  122.33   30.24
   1  10  11   16.04    8.74
  -1 -10 -11   45.31   15.77
   1  10  12   14.39    8.60
  -1 -10 -12   30.25   14.74
   1  10  13    5.03    6.36
  -1 -10 -13   -3.06    6.70
  -1 -10 -13    3.74    9.46
  -1 -10 -14    3.16    6.91
   1  11  -1  138.75   22.54
   1  11   0   40.98   12.80
   1  11   1  296.81   35.96
   1  11   2  107.55   21.07
   1  11   3  115.87   22.85
   1  11   4   12.80    7.94
   1  11   5  172.63   30.25
   1  11   6   63.57   18.85
  -1 -11  -6   47.01   11.51
   1  11   6   45.83   11.69
  -1 -11  -7   66.88   14.30
   1  11   7   39.75   15.78
   1  11   7   59.90   15.12
   1  11   7   34.11   10.03
   1  11   8    8.50    7.61
  -1 -11  -8   14.99    7.87
   1  11   8    7.35    8.06
   1  11   9   37.61   12.55
  -1 -11  -9   18.87    8.45
   1  11   9   36.57   18.55
   1  11  10    2.30    5.03
  -1 -11 -10    4.82    5.27
   1  11  10    4.34    5.49
  -1 -11 -11   10.82    8.40
   1  11  11   26.39   11.76
  -1 -11 -12    5.93    6.49
   1  11  12   -2.51    5.49
   1  12   3   18.73   11.24
   1  12   4   16.97   10.14
   1  12   5   -3.08    6.75
   1  12   6    6.53    7.16
   1  12   7   10.96    6.79
   1  12   7    3.56    6.38
   1  12   8    4.50    5.69
   1  12   8    7.89    8.64
  -1 -12  -9   -1.94    2.45
   1  12   9   -4.26    7.62
  -1 -12 -10    4.38    4.80
  -2  11   7  193.61   29.12
  -2  11   6  217.24   30.25
  -2  10  10  275.02   37.19
  -2  10   9  144.56   25.73
  -2  10   9  128.69   34.72
  -2  10   8  299.14   37.07
  -2  10   8  283.36   50.98
  -2  10   7  143.67   24.74
  -2  10   7  165.98   37.12
  -2  10   6  278.81   33.70
  -2  10   6  280.71   46.16
  -2  10   5  135.37   22.57
  -2  10   5  172.37   34.88
  -2  10   4  381.58   38.51
  -2  10   4  376.94   49.19
  -2  10   3   43.81   17.78
  -2  10   2  315.18   40.83
  -2  10   2  150.37   25.47
  -2  10   1   32.98   13.03
  -2  10   1   17.62    8.85
  -2  10   0  219.54   32.53
  -2  10   0  165.26   26.35
  -2  10  -1   18.14    9.54
   2  -9 -13    3.10    9.61
   2  -9 -12  179.45   38.37
  -2   9  12  128.07   26.19
   2  -9 -11  215.75   40.39
  -2   9  11  312.25   39.40
  -2   9  10  187.61   29.70
  -2   9   9  418.24   43.72
  -2   9   9  379.90   58.85
  -2   9   8  173.68   26.80
  -2   9   8  161.77   37.01
  -2   9   7  426.29   42.56
  -2   9   7  474.74   61.46
  -2   9   6   43.27   12.78
  -2   9   6   34.22   16.02
  -2   9   5  309.43   34.23
  -2   9   5  367.05   48.68
  -2   9   4    1.78    4.50
  -2   9   4   18.50   11.02
  -2   9   3  333.96   34.46
  -2   9   3  346.30   43.67
  -2   9   2   45.19   13.84
  -2   9   2   52.54   16.04
  -2   9   1   96.50   19.45
  -2   9   1  120.03   21.65
  -2   9   1  137.74   25.61
  -2   9   0    2.00    4.39
  -2   9   0    6.83    6.44
  -2   9   0   10.25    6.86
  -2   9  -1   69.08   16.70
  -2   9  -1   32.79   11.73
  -2   9  -2   23.09    9.60
  -2   9  -2   18.26    8.92
  -2   9  -3   70.40   16.08
  -2   9  -3   57.36   14.87
   2  -8 -13   73.14   30.03
  -2   8  13   87.09   21.27
   2  -8 -12  199.98   46.54
  -2   8  12  267.69   36.77
   2  -8 -11   91.62   30.67
  -2   8  11   80.61   19.40
   2  -8 -10  385.47   56.32
  -2   8  10  411.75   43.86
   2  -8  -9   60.86   12.59
   2  -8  -9   59.28   19.85
  -2   8   9   55.40   15.01
  -2   8   8  394.48   57.14
   2  -8  -8  327.42   42.60
  -2   8   8  435.02   42.05
  -2   8   7  109.31   19.85
  -2   8   7   87.82   26.54
  -2   8   6  279.86   32.25
  -2   8   6  332.13   47.33
  -2   8   5   36.43   10.78
  -2   8   5    9.55    9.03
  -2   8   4  182.15   24.39
  -2   8   4  198.80   30.43
  -2   8   4  161.17   29.55
  -2   8   3   10.99    5.96
  -2   8   3    2.56    3.24
  -2   8   3    4.43    4.85
  -2   8   2   91.11   20.91
  -2   8   2  123.48   21.07
  -2   8   1   68.51   16.49
  -2   8   1   75.16   16.42
  -2   8   0   25.68    9.69
  -2   8   0   35.14   10.73
  -2   8   0    5.54    4.70
  -2   8  -1   37.61   11.49
  -2   8  -1   34.24   11.02
  -2   8  -1   35.79   11.18
  -2   8  -2  109.77   19.15
  -2   8  -2   79.38   16.39
  -2   8  -3    5.51    6.58
  -2   8  -3   12.24    6.26
  -2   8  -4   11.22    6.71
  -2   8  -4   13.87    6.60
  -2   8  -5   -1.92    7.30
  -2   8  -5   -1.72    3.08
  -2   8  -6   -1.73    3.80
   2  -7 -15    2.96    5.29
   2  -7 -14   49.46   27.68
  -2   7  14   63.81   18.49
   2  -7 -13  409.52   79.46
  -2   7  13  406.52   47.01
   2  -7 -12   42.99   28.64
   2  -7 -12   -5.48    9.80
  -2   7  12   33.70   12.69
   2  -7 -11  191.41   48.18
  -2   7  11  207.50   30.70
   2  -7 -10   14.20    5.92
   2  -7 -10   26.44   17.70
  -2   7  10   16.03    8.71
   2  -7  -9  269.80   26.16
   2  -7  -9  203.58   42.49
  -2   7   9  258.44   32.31
   2  -7  -8   77.86   23.35
  -2   7   8   45.56   13.42
   2  -7  -7  212.34   33.50
  -2   7   7  241.56   41.42
  -2   7   7  283.08   31.56
   2  -7  -6   -2.21    3.96
  -2   7   6    6.79    7.43
  -2   7   6    3.42    3.75
   2  -7  -5   46.89    9.53
   2  -7  -5   55.06   12.82
  -2   7   5   66.25   19.14
  -2   7   5   46.40   11.97
  -2   7   4    1.50    3.29
  -2   7   4   10.63    7.51
  -2   7   4    2.28    4.99
   2  -7  -4   10.99    4.56
  -2   7   3   26.99    8.85
   2  -7  -3   24.29    6.80
  -2   7   3   16.03    8.46
  -2   7   3   32.18   12.02
  -2   7   2   31.11   10.40
   2  -7  -2   31.35    7.91
  -2   7   2   18.80    9.21
  -2   7   1  119.36   19.34
  -2   7   1  108.32   19.58
  -2   7   0    6.45    4.58
  -2   7   0   20.69    8.17
  -2   7  -1    1.59    3.49
  -2   7  -1    4.84    4.56
  -2   7  -1    6.51    4.60
  -2   7  -2    1.60    3.51
  -2   7  -2   -1.56    3.94
  -2   7  -2   -1.56    2.80
  -2   7  -3    1.64    4.64
  -2   7  -3    1.52    3.34
   2  -7   3    2.72    3.85
  -2   7  -4   -1.49    3.78
  -2   7  -4    5.00    4.21
  -2   7  -5   23.91    8.30
  -2   7  -5   29.33   10.51
  -2   7  -6    3.00    4.24
  -2   7  -6   -1.76    5.46
  -2   7  -7   18.26    7.23
  -2   7  -7   14.74    7.76
  -2   7  -8    6.17    4.37
  -2   6  15   18.14   10.11
   2  -6 -15   -2.87    7.24
  -2   6  14  156.82   28.53
   2  -6 -14   56.11   33.76
  -2   6  13    2.71    5.93
   2  -6 -13    8.90   25.16
  -2   6  12  297.94   38.37
   2  -6 -12  265.02   65.58
  -2   6  11  114.27   21.50
   2  -6 -11   83.76   36.02
  -2   6  10  128.18   23.25
   2  -6 -10  173.10   47.49
   2  -6 -10  148.29   18.45
  -2   6   9    4.11    4.50
   2  -6  -9   -5.99   10.71
   2  -6  -9    5.93    3.67
  -2   6   8  179.14   24.94
   2  -6  -8  172.60   19.59
   2  -6  -8  106.61   31.32
   2  -6  -7    3.71    6.64
  -2   6   7    1.74    3.80
  -2   6   7   -3.54    6.34
   2  -6  -7    1.28    2.28
   2  -6  -6   34.23   13.56
   2  -6  -6   33.30    8.45
  -2   6   6   40.00   10.98
  -2   6   6   25.98   12.39
   2  -6  -6   35.47    9.76
  -2   6   5   36.87    7.33
   2  -6  -5   45.03   12.78
  -2   6   5   41.33   10.34
   2  -6  -5   31.27    8.66
  -2   6   5   42.28   16.02
   2  -6  -5   49.53    9.83
   2  -6  -4   16.46    6.87
  -2   6   4   32.76    9.17
  -2   6   4   19.40    9.73
   2  -6  -4   17.98    6.25
  -2   6   4   29.47   11.93
  -2   6   4   11.60    9.74
   2  -6  -4   27.63    7.11
   2  -6  -3    3.24    3.35
  -2   6   3    6.95    5.86
  -2   6   3    1.89    4.14
   2  -6  -3    0.93    1.67
  -2   6   3    3.81    3.59
  -2   6   3    6.39    4.66
   2  -6  -3    2.01    2.54
  -2   6   2   -1.63    2.91
   2  -6  -2    2.72    2.57
   2  -6  -2   -0.82    1.46
   2  -6  -2    3.11    2.20
   2  -6  -2    2.71    2.56
  -2   6   2    1.84    3.29
   2  -6  -1    3.46    2.68
  -2   6   1    4.13    3.48
  -2   6   1   -1.49    1.88
   2  -6  -1    2.74    2.58
   2  -6  -1    4.14    2.96
  -2   6   1    1.64    2.93
   2  -6   0    7.93    3.97
  -2   6   0    8.49    4.74
   2  -6   0    4.01    2.49
  -2   6   0    8.87    5.29
   2  -6   0    3.74    3.13
   2  -6   1    2.00    2.53
  -2   6  -1    1.45    3.18
  -2   6  -1    9.83    5.33
   2  -6   1   -4.06   11.49
  -2   6  -1    4.08    3.44
  -2   6  -2   52.83   11.90
  -2   6  -2   73.08   13.62
  -2   6  -2   78.29   13.73
  -2   6  -3    7.16    4.44
   2  -6   3    2.49    3.15
  -2   6  -3    2.56    3.63
  -2   6  -3    7.89    4.40
  -2   6  -4   47.22   11.34
  -2   6  -4   46.92   10.42
   2  -6   4   41.14   10.01
  -2   6  -5   27.44    8.90
  -2   6  -5   32.73    8.64
   2  -6   5   24.99    7.50
  -2   6  -6  189.70   21.84
  -2   6  -6  183.84   23.44
  -2   6  -7   10.46    5.24
  -2   6  -7    6.55    5.49
  -2   6  -8  175.69   21.16
  -2   6  -8  147.77   22.15
  -2   6  -9    5.49    4.25
  -2   5  15   96.78   22.97
  -2   5  15   84.64   18.24
  -2   5  14   28.47   12.47
   2  -5 -14    2.68    5.88
  -2   5  13  116.62   23.46
   2  -5 -13    2.51    6.36
  -2   5  12    2.49    4.45
   2  -5 -12    4.97    7.02
  -2   5  11  222.92   31.22
   2  -5 -11  219.42   23.43
  -2   5  10   25.66   10.12
   2  -5 -10   29.69    8.08
  -2   5   9   27.52    9.96
   2  -5  -9   15.66    5.86
   2  -5  -9    6.74    8.54
   2  -5  -8   11.76    5.08
   2  -5  -8    3.48    4.94
  -2   5   8   18.13    7.95
   2  -5  -8   25.96    9.46
   2  -5  -8    6.10   10.92
   2  -5  -7   26.23    7.06
   2  -5  -7   31.30   18.67
   2  -5  -7   17.96    8.07
  -2   5   7   18.10    7.54
   2  -5  -7   12.31    6.71
  -2   5   6    5.70    2.54
   2  -5  -6   -4.02    7.19
   2  -5  -6    3.80    3.58
  -2   5   6    2.98    3.78
  -2   5   6    3.08    5.51
   2  -5  -6    7.76    4.81
  -2   5   5    3.21    2.16
   2  -5  -5    5.74    5.14
   2  -5  -5    3.31    3.12
  -2   5   5   10.86    5.15
   2  -5  -5    8.02    4.78
  -2   5   5    5.44    6.88
  -2   5   4   22.96    5.25
   2  -5  -4   22.63    5.16
   2  -5  -4   20.95    8.38
   2  -5  -4   18.62    6.00
  -2   5   4   23.47    7.37
  -2   5   4   23.31   10.66
   2  -5  -4   14.82    5.82
   2  -5  -3   32.01    6.03
   2  -5  -3   13.78    6.20
  -2   5   3   46.29   15.43
   2  -5  -3   28.14    6.66
  -2   5   3   17.41    8.29
  -2   5   3   15.81    6.13
  -2   5   3   19.42    8.55
   2  -5  -3   28.44    7.29
   2  -5  -2    0.68    1.49
   2  -5  -2    0.84    1.06
  -2   5   2    1.46    1.85
   2  -5  -2    1.70    2.40
  -2   5   2    5.01    4.22
  -2   5   2   -1.63    2.06
   2  -5  -2    0.87    1.56
  -2   5   2    1.05    1.88
  -2   5   1   56.54   17.13
  -2   5   1   63.68   12.34
   2  -5  -1   52.29    8.87
  -2   5   1   63.68   11.09
   2  -5  -1   44.90    7.81
   2  -5  -1   45.74    6.95
  -2   5   1   59.20   12.24
  -2   5   1   39.93    6.64
   2  -5  -1   47.49    8.22
   2  -5   0   16.59    3.74
   2  -5   0   16.09    4.89
   2  -5   0   10.95    4.65
  -2   5   0   14.64    5.78
  -2   5   0   -1.42    4.75
  -2   5   0   25.50    7.48
   2  -5   0   14.87    4.39
  -2   5   0   12.42    5.45
   2  -5   1  267.71   22.63
  -2   5  -1  307.44   27.01
   2  -5   1  219.40   21.81
  -2   5  -1  263.62   25.89
  -2   5  -1  307.52   25.71
  -2   5  -1  276.50   25.32
   2  -5   2    4.71    3.15
  -2   5  -2    1.21    2.17
   2  -5   2    1.17    2.95
  -2   5  -2    6.07    4.06
   2  -5   2   -3.32   10.28
  -2   5  -2    7.62    4.56
   2  -5   3  428.22   45.99
  -2   5  -3  359.63   30.17
   2  -5   3  255.75   25.42
  -2   5  -3  333.59   27.33
  -2   5  -3  284.38   26.50
  -2   5  -4   -1.27    3.22
   2  -5   4    1.13    2.47
  -2   5  -4   -1.04    1.86
  -2   5  -4   -1.08    1.94
  -2   5  -5  415.87   34.04
  -2   5  -5  381.71   30.25
   2  -5   5  348.43   30.00
  -2   5  -6   23.56    7.68
  -2   5  -6   16.03    5.78
   2  -5   6   19.74    6.45
  -2   5  -7  414.82   35.37
  -2   5  -7  398.85   31.19
   2  -5   7  343.81   30.58
  -2   5  -8    5.77    4.13
  -2   5  -8    3.07    4.34
  -2   5  -9  312.75   28.18
  -2   5  -9  321.83   32.55
  -2   5 -10    6.78    5.26
   2  -4 -15   26.15   12.24
  -2   4  15   26.16   10.37
  -2   4  15   36.64   14.99
   2  -4 -14   32.64   13.84
  -2   4  14   39.71   14.43
  -2   4  14   45.15   12.81
   2  -4 -13   -2.49    7.03
  -2   4  13   -2.65    4.73
   2  -4 -12   10.99    5.49
   2  -4 -12    2.29    5.79
  -2   4  12   -2.45    6.20
   2  -4 -11    2.55    2.80
   2  -4 -11    2.18    3.91
  -2   4  11    6.78    6.39
   2  -4 -10   36.63    8.84
  -2   4  10   33.58   11.57
   2  -4  -9   -2.46    3.12
   2  -4  -9   -1.09    1.94
  -2   4   9   -1.92    2.43
   2  -4  -8   63.27   16.46
   2  -4  -8   77.39   11.93
   2  -4  -8   82.59   13.70
  -2   4   8   90.66   16.65
  -2   4   7    2.93    1.82
  -2   4   7    3.14    3.44
   2  -4  -7    1.17    2.57
   2  -4  -7    1.98    2.50
   2  -4  -7    0.95    1.20
  -2   4   6  135.38   12.13
   2  -4  -6  126.24   10.60
   2  -4  -6  138.63   16.86
  -2   4   6  125.53   18.21
   2  -4  -6   74.39   16.21
   2  -4  -6  111.84   19.08
   2  -4  -6  108.75   13.79
   2  -4  -5   56.82    7.33
  -2   4   5   41.83    6.28
  -2   4   5   54.12   10.95
   2  -4  -5   36.93    9.84
  -2   4   5   54.73   16.25
   2  -4  -5   38.16   10.16
   2  -4  -5   40.68   17.91
  -2   4   4  110.82   10.81
   2  -4  -4  136.53   11.64
  -2   4   4  133.50   16.64
   2  -4  -4  118.59   15.20
   2  -4  -4  151.85   27.74
   2  -4  -4   93.62   15.04
  -2   4   4  136.96   23.74
   2  -4  -3    2.58    1.60
  -2   4   3    0.53    0.67
  -2   4   3    1.00    1.79
  -2   4   3    2.34    4.19
   2  -4  -3    4.47    2.77
   2  -4  -3   -1.70    2.15
  -2   4   3    5.49    4.63
   2  -4  -3    1.98    1.77
  -2   4   3    3.25    3.56
   2  -4  -2  285.50   19.50
  -2   4   2  291.65   23.65
   2  -4  -2  239.26   21.17
  -2   4   2  325.49   29.38
   2  -4  -2  240.09   22.81
   2  -4  -2  268.71   22.44
  -2   4   2  263.47   28.24
   2  -4  -1    0.60    0.76
  -2   4   1   -1.16    2.08
  -2   4   1    1.07    1.91
   2  -4  -1   -0.76    1.36
   2  -4  -1    0.56    0.71
  -2   4   1   -2.28    4.07
   2  -4  -1    0.72    1.81
  -2   4   1   -1.21    2.17
  -2   4   1    1.53    1.44
  -2   4   0  809.63   39.87
   2  -4   0  703.00   30.29
  -2   4   0  726.31   26.34
   2  -4   0  740.34   31.67
  -2   4   0  742.33   38.32
   2  -4   0  735.39   32.88
   2  -4   0  724.98   25.36
  -2   4   0  745.90   37.96
  -2   4   0  780.35   44.41
  -2   4  -1   49.52    8.14
   2  -4   1   24.95    5.83
   2  -4   1   21.79    5.68
  -2   4  -1   30.58    7.60
  -2   4  -1   15.98    5.67
  -2   4  -1   35.98    7.93
   2  -4   1   35.91    4.68
   2  -4   1   26.36    5.37
  -2   4  -1   25.93    6.61
  -2   4  -1   25.99    4.48
  -2   4  -2 1151.18   32.95
   2  -4   2 1022.74   40.68
  -2   4  -2 1154.29   44.70
   2  -4   2 1074.54   33.55
  -2   4  -2 1038.43   42.39
  -2   4  -2 1164.18   41.93
  -2   4  -2 1066.20   28.73
  -2   4  -2 1184.29   41.74
  -2   4  -3   45.97    8.76
   2  -4   3   35.98    8.57
  -2   4  -3   62.65   10.66
   2  -4   3   26.61    6.96
  -2   4  -3   51.96    8.83
  -2   4  -4  547.19   35.28
  -2   4  -4  563.01   37.80
   2  -4   4  490.23   35.52
  -2   4  -4  571.21   34.88
   2  -4   5    9.16    6.96
  -2   4  -5   10.33    4.61
   2  -4   5    8.25    3.93
  -2   4  -5   12.83    4.47
  -2   4  -5    7.00    3.52
  -2   4  -6  523.82   38.43
  -2   4  -6  576.72   35.66
   2  -4   6  443.04   34.81
  -2   4  -7   94.34   15.11
  -2   4  -7  108.50   14.06
   2  -4   7  108.84   15.12
  -2   4  -8  677.23   47.37
  -2   4  -8  659.28   42.44
   2  -4   8  654.74   44.68
  -2   4  -9    2.10    2.97
  -2   4  -9    7.29    4.51
  -2   4 -10  669.40   44.66
  -2   4 -10  687.54   49.98
  -2   4 -11    1.62    3.55
   2  -3 -15   -2.97    3.76
  -2   3  15   -2.20    3.93
  -2   3  15   -3.10    3.92
  -2   3  14   -2.07    3.69
  -2   3  14    2.89    6.33
  -2   3  13   -2.69    4.80
  -2   3  13    1.92    3.44
   2  -3 -12    7.06    4.39
   2  -3 -12   20.95   10.20
  -2   3  12    7.14    5.54
  -2   3  12    9.91    7.68
   2  -3 -11   22.21    7.23
   2  -3 -11   10.43    7.01
  -2   3  11   29.25   11.75
   2  -3 -10    1.19    1.51
  -2   3  10   -2.05    2.60
  -2   3   9  138.04   21.86
   2  -3  -9  148.11   19.24
   2  -3  -9  168.75   28.81
   2  -3  -9  167.05   18.48
   2  -3  -8   12.86    4.85
  -2   3   8   13.53    6.42
   2  -3  -8    6.07    4.35
  -2   3   8   11.52    3.81
   2  -3  -8   17.33    8.86
   2  -3  -8    1.67    3.00
   2  -3  -7  616.39   30.46
  -2   3   7  652.96   40.48
  -2   3   7  556.66   22.99
   2  -3  -7  618.15   19.30
   2  -3  -7  593.63   47.52
  -2   3   6    0.46    0.82
   2  -3  -6    1.46    1.13
   2  -3  -6    3.86    4.88
   2  -3  -6   -0.83    1.48
   2  -3  -6   -1.04    1.85
  -2   3   6    1.35    2.41
   2  -3  -5  725.33   35.57
  -2   3   5  675.70   35.48
  -2   3   5  737.55   47.49
   2  -3  -5  702.99   43.85
   2  -3  -5  670.77   52.44
   2  -3  -5  751.92   42.18
  -2   3   4   83.40    7.99
   2  -3  -4  107.37    9.06
   2  -3  -4  103.65   12.91
  -2   3   4   82.97   12.68
   2  -3  -4   69.97   12.75
   2  -3  -4   88.66   15.06
  -2   3   4   90.07   19.14
   2  -3  -4   92.81    7.70
  -2   3   3  834.01   40.53
   2  -3  -3  843.84   40.74
  -2   3   3  848.72   48.81
   2  -3  -3  797.44   48.85
   2  -3  -3  760.64   49.98
  -2   3   3  947.21   62.30
   2  -3  -2  252.72   16.01
  -2   3   2  228.87   24.59
   2  -3  -2  233.95   19.90
  -2   3   2  166.29   24.53
   2  -3  -2  220.05   25.03
   2  -3  -2  208.49   19.45
  -2   3   2  286.75   27.17
  -2   3   2  260.01   20.62
  -2   3   1 1914.44   93.35
   2  -3  -1 1665.17   85.59
  -2   3   1 1750.28   86.58
   2  -3  -1 1844.10   83.01
  -2   3   1 1870.80   93.41
   2  -3  -1 1730.65   86.67
  -2   3   1 1958.44   92.77
   2  -3  -1 1747.59   85.79
  -2   3   0    3.05    1.39
  -2   3   0    2.35    2.98
   2  -3   0    0.94    0.98
   2  -3   0    2.59    1.73
  -2   3   0    0.89    1.59
  -2   3   0    0.90    1.14
   2  -3   0    1.95    1.84
   2  -3   0   -1.39    3.04
  -2   3   0    0.95    2.09
  -2   3   0    1.78    1.95
  -2   3   0    1.70    1.87
   2  -3   0    3.89    2.22
  -2   3  -1 1477.76   36.92
   2  -3   1   81.90   13.32
   2  -3   1 1500.19   40.15
  -2   3  -1    1.41    6.15
  -2   3  -1 1617.27   48.24
  -2   3  -1 1372.20   44.75
  -2   3  -1 1632.51   47.38
   2  -3   1 1554.22   24.69
   2  -3   1 1458.82   35.11
  -2   3  -1 1493.15   27.55
  -2   3  -1 1520.26   43.84
  -2   3  -2   18.49    3.45
   2  -3   2   34.71    7.26
  -2   3  -2   23.83    6.12
   2  -3   2   14.66    4.85
   2  -3   2   21.13    4.05
  -2   3  -2   17.28    3.30
  -2   3  -2   31.66    6.85
  -2   3  -2   23.89    5.71
  -2   3  -2   17.66    4.74
   2  -3   3  713.20   34.04
  -2   3  -3  676.42   32.03
  -2   3  -3  650.15   29.99
  -2   3  -3  648.75   19.43
   2  -3   3  594.98   29.85
  -2   3  -3  618.12   21.87
   2  -3   3  608.73   23.32
  -2   3  -3  645.42   27.29
   2  -3   4   -1.59    2.87
   2  -3   4    7.95    4.99
  -2   3  -4   27.42    6.85
   2  -3   4   27.43    5.35
  -2   3  -4   33.40    6.66
  -2   3  -4   24.43    3.81
   2  -3   4   20.42    5.63
  -2   3  -4   30.29    5.84
  -2   3  -5 1460.24   42.37
   2  -3   5 1485.93   47.69
   2  -3   5 1542.74   44.04
  -2   3  -5 1536.09   43.49
  -2   3  -6    7.35    4.20
   2  -3   6   14.56    5.94
   2  -3   6    1.94    1.74
  -2   3  -6    8.20    3.53
  -2   3  -7 1434.05   51.41
   2  -3   7 1341.20   59.53
  -2   3  -7 1461.83   58.68
   2  -3   7 1272.55   54.06
  -2   3  -8    1.22    2.67
  -2   3  -8    5.32   15.03
   2  -3   8    2.21    2.79
  -2   3  -9  624.81   44.75
   2  -3   9  559.42   41.73
  -2   3 -10   -1.40    1.77
  -2   3 -10    6.26   13.71
   2  -3  10    1.23    1.56
  -2   3 -11 3123.62  189.73
  -2   3 -11  754.29   55.74
  -2   3 -12   80.66   35.91
  -2   3 -12    1.56    3.43
  -2   2  15   -3.14    3.97
  -2   2  15    2.20    3.93
  -2   2  14   12.45    8.33
  -2   2  14   23.63   11.83
   2  -2 -14   25.57   14.83
  -2   2  13   30.20   12.60
  -2   2  13   29.16   10.24
   2  -2 -13   37.46   10.60
  -2   2  12  105.78   22.19
  -2   2  12   91.62   17.45
   2  -2 -12  101.64   16.84
  -2   2  11   -1.64    2.08
  -2   2  11   -2.30    2.91
   2  -2 -11    2.72    2.98
  -2   2  10  173.58   22.21
   2  -2 -10  179.50   20.71
  -2   2  10  171.09   18.01
   2  -2 -10  204.61   19.16
  -2   2  10  143.65   23.86
  -2   2   9    0.86    1.55
   2  -2  -9   -1.12    2.00
   2  -2  -9   -1.67    2.99
   2  -2  -9    1.29    2.83
  -2   2   9   -1.87    3.35
  -2   2   8  511.99   26.49
   2  -2  -8  588.39   31.27
  -2   2   8  547.80   39.55
   2  -2  -8  513.19   32.20
  -2   2   7   89.18   10.69
   2  -2  -7  101.06   12.29
   2  -2  -7  100.68    7.75
  -2   2   7   82.78    8.70
   2  -2  -7   81.64   12.41
  -2   2   7  100.83   16.03
  -2   2   6 1060.49   52.92
   2  -2  -6 1163.91   51.60
   2  -2  -6 1147.75   77.51
  -2   2   6 1221.69   68.52
   2  -2  -6  968.23   60.77
   2  -2  -6 1170.32   59.45
  -2   2   6 1134.15   53.35
   2  -2  -5   35.80    4.71
  -2   2   5   34.38    4.76
   2  -2  -5   33.17   10.77
  -2   2   5   35.02    8.45
   2  -2  -5   31.50    7.34
   2  -2  -5   35.54    6.69
  -2   2   5   38.58    5.19
   2  -2  -4 1007.59   44.59
  -2   2   4  891.22   42.64
   2  -2  -4  948.16   49.59
   2  -2  -4  968.68   62.77
   2  -2  -4  908.31   51.18
  -2   2   4  968.27   54.63
  -2   2   3  202.26   11.73
   2  -2  -3  213.59   12.25
   2  -2  -3  206.44   13.66
   2  -2  -3  152.05   19.23
   2  -2  -3  190.65   16.92
  -2   2   3  218.37   18.95
   2  -2  -3  188.53   21.11
  -2   2   3  193.67   24.78
   2  -2  -2 2736.68  111.09
   2  -2  -2 2698.52  117.82
  -2   2   2 2587.70  118.73
   2  -2  -2 2549.45  122.54
  -2   2   2 2978.18  134.05
   2  -2  -2 2911.40  124.24
   2  -2  -1  847.78   47.83
  -2   2   1  970.27   54.50
   2  -2  -1  920.56   42.65
  -2   2   1  972.46   54.55
   2  -2  -1  893.81   48.66
  -2   2   1  925.91   47.21
  -2   2   1  748.54   47.63
  -2   2   1  958.51   51.91
   2  -2  -1 1040.55   57.55
   2  -2   0 1810.04   30.37
  -2   2   0 1674.95   44.86
  -2   2   0 1828.63   52.44
  -2   2   0 1826.38   49.05
   2  -2   0 1835.52   43.05
  -2   2   0 1861.70   49.11
  -2   2   0 1760.88   47.02
   2  -2   0 1685.82   38.51
  -2   2   0 1710.61   25.03
   2  -2   1    1.95    5.63
  -2   2  -1  108.36    8.24
  -2   2  -1  110.94   11.14
  -2   2  -1  112.29   11.46
  -2   2  -1   -1.32    2.06
   2  -2   1  120.35   10.49
   2  -2   1  134.52   13.02
  -2   2  -1  109.36   11.42
   2  -2   1  109.72    5.22
   2  -2   1   98.81    8.23
  -2   2  -1  101.40    5.43
  -2   2  -1  108.56   10.25
  -2   2  -2 3387.52   60.46
  -2   2  -2 3441.62   63.84
   2  -2   2 3171.20   69.79
   2  -2   2 3578.13   59.05
  -2   2  -2 3801.90   64.71
   2  -2   2 3789.30   65.94
  -2   2  -2 3686.45   35.50
   2  -2   2 3561.57   40.98
  -2   2  -2 3538.71   39.49
  -2   2  -2 3690.43   55.07
   2  -2   3   -1.34    3.04
  -2   2  -3  245.87   15.95
   2  -2   3  301.73   21.09
  -2   2  -3  276.58   17.90
   2  -2   3    2.76    3.12
  -2   2  -3  264.84    9.77
   2  -2   3  276.17   17.54
   2  -2   3  261.61   17.88
   2  -2   3  263.71   13.08
  -2   2  -3  261.45   14.60
  -2   2  -4    3.03    5.46
   2  -2   4    1.27    4.30
   2  -2   4   34.91    8.54
  -2   2  -4 1402.10   41.87
  -2   2  -4 1316.10   36.12
   2  -2   4 1316.51   36.79
   2  -2   4 1242.58   39.87
   2  -2   4 1271.56   32.73
  -2   2  -4 1325.66   33.86
  -2   2  -5   67.52    9.79
  -2   2  -5   39.08    7.74
  -2   2  -5   52.88    7.23
   2  -2   5   56.36    8.97
   2  -2   5   57.71    7.79
   2  -2   5   60.13    8.18
   2  -2   6 1979.88   53.49
   2  -2   6 1870.42   60.12
  -2   2  -6 2036.05   58.66
  -2   2  -6 1853.27   44.78
   2  -2   6 1814.80   55.14
  -2   2  -7    5.00    3.35
   2  -2   7    6.50    3.62
   2  -2   7    1.78    1.95
   2  -2   7    3.78    2.93
  -2   2  -7   -3.51    6.28
   2  -2   8 1591.27   53.48
   2  -2   8 1637.64   53.84
   2  -2   8 1586.74   55.46
  -2   2  -9   -4.30   12.16
   2  -2   9    8.78    4.40
  -2   2 -10  840.02   87.47
  -2   2 -10  745.44   48.33
   2  -2  10  609.28   44.15
  -2   2 -11    5.40    6.83
  -2   2 -11    4.15    3.91
   2  -2  11    1.25    1.58
  -2   2 -12  849.48   55.78
   2  -2  12  753.16   52.02
  -2   2 -13   26.11    8.54
  -2   2 -13   68.00   32.19
  -2   1  15   48.73   14.68
  -2   1  14    2.95    6.47
  -2   1  14    2.08    2.63
   2  -1 -13   38.08   11.29
  -2   1  13   50.66   12.92
  -2   1  13   41.90   15.08
   2  -1 -12   28.77    9.27
   2  -1 -12    2.45    4.41
  -2   1  12   39.80   11.45
  -2   1  12   44.27   14.73
   2  -1 -11  282.25   28.55
   2  -1 -11  229.19   32.15
  -2   1  11  266.81   29.24
  -2   1  11  311.14   37.02
   2  -1 -10    4.26    2.85
  -2   1  10    2.80    2.36
   2  -1 -10    2.65    2.90
  -2   1  10    1.52    1.92
  -2   1  10    2.17    4.74
  -2   1   9  703.97   49.51
   2  -1  -9  733.59   47.74
  -2   1   9  636.52   41.86
  -2   1   9  782.18   58.15
   2  -1  -9  586.13   45.98
   2  -1  -9  719.49   42.24
   2  -1  -8    2.10    2.30
  -2   1   8    0.80    1.02
  -2   1   8    1.21    2.65
  -2   1   8    3.43    3.75
   2  -1  -8    2.44    2.67
  -2   1   8    2.38    1.42
   2  -1  -8    4.23    2.52
   2  -1  -8    6.02    5.04
   2  -1  -7  490.62   33.29
  -2   1   7  443.33   30.10
  -2   1   7  473.47   25.64
  -2   1   7  462.86   39.29
   2  -1  -7  462.14   35.04
   2  -1  -7  506.55   24.64
  -2   1   7  475.88   26.26
  -2   1   7  504.79   35.59
   2  -1  -7  370.96   33.63
  -2   1   6    5.39    2.12
   2  -1  -6    2.32    1.27
   2  -1  -6    2.88    1.44
   2  -1  -6    2.02    2.86
  -2   1   6   -1.30    2.33
  -2   1   6    2.66    1.88
   2  -1  -6    1.62    2.05
  -2   1   6    1.38    0.98
   2  -1  -5 1491.70   28.42
  -2   1   5 1385.32   27.42
  -2   1   5 1527.83   52.21
   2  -1  -5 1285.56   44.55
  -2   1   5 1315.87   31.85
  -2   1   5 1389.67   37.43
   2  -1  -5 1565.60   42.59
  -2   1   4   18.67    4.10
   2  -1  -4   26.46    6.08
  -2   1   4   38.52    7.77
   2  -1  -4   24.65    5.15
  -2   1   4   20.75    4.54
  -2   1   4   30.02    4.78
   2  -1  -4   31.71    4.14
  -2   1   4   26.77    3.87
   2  -1  -3 1257.29   34.90
   2  -1  -3 1180.24   43.89
  -2   1   3 1222.08   46.32
  -2   1   3 1111.94   39.06
   2  -1  -3 1239.22   41.00
  -2   1   3 1207.44   37.50
   2  -1  -3 1309.31   59.70
   2  -1  -2  780.81   48.22
  -2   1   2  701.21   40.19
   2  -1  -2  707.77   39.28
   2  -1  -2  718.80   37.20
   2  -1  -2  780.69   35.99
  -2   1   2  699.60   38.55
  -2   1   2  851.10   43.96
   2  -1  -1 5540.87  100.08
  -2   1   1 6276.09  116.33
   2  -1  -1 5458.73   71.64
   2  -1  -1 5499.61  102.10
  -2   1   1 5799.26   90.46
   2  -1  -1 5393.65   87.30
  -2   1   1 5389.03   89.96
  -2   1   1 6261.74  102.97
   2  -1   0  631.23   35.51
   2  -1   0  615.94   31.89
   2  -1   0  523.12   29.13
  -2   1   0  644.61   35.05
  -2   1   0  540.52   31.82
  -2   1   0  495.99   25.92
  -2   1   0  449.05   27.61
   2  -1   0  441.84   27.85
   2  -1   0  490.70   30.46
  -2   1   0  463.16   29.69
   2  -1   0  443.14   26.75
  -2   1   0  478.03   29.81
   2  -1   1   -1.29    3.78
   2  -1   1 1907.24   40.37
  -2   1  -1 1781.81   37.75
   2  -1   1 1809.47   36.81
  -2   1  -1    7.46    5.11
  -2   1  -1 1997.01   42.52
   2  -1   1 2696.60   58.75
  -2   1  -1 1941.25   44.07
   2  -1   1 1914.79   44.06
  -2   1  -1 1892.15   35.11
   2  -1   1 1787.13   29.75
   2  -1   2    0.98    2.26
  -2   1  -2    1.74    2.30
  -2   1  -2   83.41    8.22
   2  -1   2  112.20    9.87
  -2   1  -2  106.93    9.75
   2  -1   2  106.91    8.89
   2  -1   2    1.24    3.56
  -2   1  -2  110.37    4.07
   2  -1   2  105.08   10.38
   2  -1   2  104.12    5.64
  -2   1  -2   68.52    6.42
   2  -1   3    0.92    1.92
  -2   1  -3    3.41    3.86
  -2   1  -3 1546.08   37.68
   2  -1   3 1776.50   44.03
  -2   1  -3 1596.35   34.15
   2  -1   3 1538.79   37.10
   2  -1   3 1514.18   37.90
   2  -1   3 1537.38   39.32
  -2   1  -3 1496.14   29.10
   2  -1   3 1580.02   27.94
  -2   1  -4    7.25    2.76
   2  -1   4    0.77    1.96
  -2   1  -4    6.32    2.63
   2  -1   4   10.16    2.86
  -2   1  -4   12.12    3.12
   2  -1   4   11.25    3.49
   2  -1   4   10.84    3.58
   2  -1   4    4.47    2.29
  -2   1  -4    1.84    4.05
  -2   1  -5   -1.94    3.49
   2  -1   5    1.15    2.56
  -2   1  -5 2136.84   49.19
  -2   1  -5 1773.88   42.47
   2  -1   5 2082.89   45.28
  -2   1  -5 1958.14   38.02
  -2   1  -5 1870.87   47.78
   2  -1   5 1862.38   47.81
   2  -1   5 2173.57   44.76
   2  -1   6    3.38    2.41
  -2   1  -6   12.67    4.25
  -2   1  -6    5.08    2.67
   2  -1   6    7.83    3.26
   2  -1   6    5.59    2.62
  -2   1  -6    8.49    2.66
   2  -1   6    7.07    3.15
  -2   1  -6    9.66    4.08
  -2   1  -6    2.20    4.82
   2  -1   7 2519.18   60.13
   2  -1   7 2424.10   60.44
   2  -1   7 2296.96   58.30
  -2   1  -7 2449.67   61.04
   2  -1   8    4.92    3.05
  -2   1  -8   -1.04    2.27
   2  -1   8    0.95    1.71
   2  -1   8    4.75    3.18
  -2   1  -8    2.88    2.43
  -2   1  -8    2.82    7.14
   2  -1   8   -1.53    3.35
  -2   1  -9 1278.05   47.77
   2  -1   9 1166.89   45.55
   2  -1   9 1307.23   49.61
   2  -1  10   99.27   14.01
   2  -1  10  109.74   15.47
  -2   1 -10  104.50   15.02
   2  -1  11  815.62   41.85
  -2   1 -11  996.55   49.19
   2  -1  12    1.28    2.29
  -2   1 -12    4.47    9.78
  -2   1 -12    1.41    1.78
   2  -1  13  574.44   44.07
  -2   1 -13  633.17   46.85
  -2   0  14  157.13   24.32
   2   0 -14    3.38    7.43
  -2   0  13    9.91    6.14
   2   0 -13    2.98    6.54
   2   0 -13    9.34    6.26
   2   0 -12  264.61   28.02
  -2   0  12  239.84   27.40
  -2   0  11    2.43    4.35
  -2   0  11    6.73    4.76
   2   0 -11    4.74    4.47
  -2   0  10  853.93   65.88
   2   0 -10  815.03   55.31
  -2   0  10  851.52   57.50
   2   0  -9   -1.29    1.64
  -2   0   9    4.58    2.84
  -2   0   9   -2.03    3.63
   2   0  -9    1.34    2.40
  -2   0   9   -1.39    1.75
   2   0  -9    0.76    1.36
  -2   0   9   -3.05    4.72
   2   0  -9   -1.83    3.27
  -2   0   8 1216.20   50.87
  -2   0   8 1140.46   41.09
   2   0  -8 1291.26   50.40
  -2   0   8 1165.03   31.66
   2   0  -8 1128.15   49.45
  -2   0   8 1398.31   65.90
   2   0  -8 1224.84   38.59
   2   0  -8  942.25   51.00
  -2   0   7   81.63   12.70
  -2   0   7  101.53   12.08
   2   0  -7   92.49   13.05
  -2   0   7   87.10    8.76
   2   0  -7   71.45   12.48
  -2   0   7   84.78   16.09
   2   0  -7  101.97    7.96
   2   0  -7   90.68   10.31
  -2   0   7   97.67   14.76
  -2   0   6 1204.44   67.44
  -2   0   6 1129.92   62.56
   2   0  -6 1324.06   67.12
  -2   0   6 1172.86   58.13
  -2   0   6 1288.15   75.03
   2   0  -6 1083.32   67.20
  -2   0   6 1237.19   54.00
   2   0  -6 1267.14   56.44
   2   0  -6 1213.58   60.62
  -2   0   6 2484.63   82.71
   2   0  -6 2336.50   83.22
  -2   0   5   50.10    8.66
   2   0  -5   74.54   10.07
  -2   0   5   66.14    8.73
  -2   0   5   64.32    6.77
  -2   0   5   80.51   12.98
   2   0  -5   62.09   10.37
  -2   0   5   67.15    5.43
   2   0  -5   68.44    6.16
  -2   0   5   74.33   10.25
   2   0  -5   50.82    9.43
  -2   0   4 1870.67   44.19
   2   0  -4 1989.18   44.68
  -2   0   4 1789.01   39.94
   2   0  -4 1881.69   32.59
  -2   0   4 1905.77   31.25
  -2   0   4 1894.96   56.34
   2   0  -4 1659.84   48.10
   2   0  -4 1918.76   28.26
  -2   0   4 2012.99   27.71
  -2   0   4 2083.46   49.37
   2   0  -4    2.77    3.44
  -2   0   4   14.06    5.27
  -2   0   3  705.83   24.57
  -2   0   3  702.20   22.91
   2   0  -3  780.88   25.44
  -2   0   3  689.15   18.28
   2   0  -3  723.69   18.82
  -2   0   3  754.04   31.52
   2   0  -3  736.04   28.87
   2   0  -3  709.80   16.85
  -2   0   3  723.01   17.78
  -2   0   3  737.64   27.94
  -2   0   2 1829.66   84.30
   2   0  -2 1837.68   87.63
  -2   0   2 1937.64   89.45
   2   0  -2 1934.53   85.29
  -2   0   2 1835.32   84.36
  -2   0   2 1947.14   85.88
  -2   0   2 1939.02   82.73
   2   0  -2 1958.16   82.49
  -2   0   2 1856.64   82.85
   2   0  -2 2004.67   81.96
   2   0  -2 1855.30   83.23
   2   0  -2 1984.85   89.03
  -2   0   2 1934.79   88.66
   2   0  -1    4.85    1.70
   2   0  -1    4.28    1.88
  -2   0   1    2.99    1.71
   2   0  -1    4.68    1.59
  -2   0   1    3.99    1.34
  -2   0   1    2.75    2.60
   2   0  -1    1.17    2.57
  -2   0   1    2.04    1.12
   2   0  -1    3.39    1.46
  -2   0   1    2.76    1.71
   2   0  -1    3.35    1.87
  -2   0   1    2.73    1.63
  -2   0   1    3.93    1.36
   2   0  -1    3.66    1.71
   2   0  -1    3.28    1.26
   2   0   0 3825.23  156.38
  -2   0   0 3927.52  156.75
  -2   0   0 3912.40  166.53
   2   0   0 3597.64  162.53
   2   0   0 3678.19  158.31
  -2   0   0 3689.09  159.55
   2   0   0 3664.90  159.77
  -2   0   0 3883.29  159.53
   2   0   0 3852.02  159.02
  -2   0   0 3967.21  164.21
   2   0   0 3901.63  164.45
   2   0   0 3590.83  164.70
  -2   0   0 3634.03  167.04
   2   0   0 4291.00  168.99
   2   0   1   -0.47    1.20
  -2   0  -1   -1.69    2.14
   2   0   1    2.64    1.39
  -2   0  -1    3.17    1.39
   2   0   1    3.32    1.62
  -2   0  -1    2.36    1.69
   2   0   1    0.98    3.05
   2   0   1    2.13    1.51
   2   0   1    4.19    1.23
  -2   0  -1    1.75    1.11
  -2   0  -2    0.77    1.39
  -2   0  -2    0.56    0.74
   2   0   2 1629.45   29.48
  -2   0  -2 1504.43   31.60
   2   0   2 1571.27   29.99
  -2   0  -2 1660.67   29.64
   2   0   2 1628.14   32.78
  -2   0  -2 1665.72   22.17
   2   0   3  105.94    8.64
  -2   0  -3   81.23    7.39
  -2   0  -3   -0.15    0.01
   2   0   3   65.78    6.37
  -2   0  -3   75.72    6.59
   2   0   3   72.18    7.68
  -2   0  -3   63.36    7.15
   2   0   3    0.69    1.51
  -2   0  -3   -0.87    1.91
  -2   0  -4 2821.92   40.84
  -2   0  -4 2836.02   37.55
  -2   0  -4 2805.30   51.21
   2   0   4 2865.85   50.08
  -2   0  -4 2919.02   47.47
   2   0   5  359.63   18.88
  -2   0  -5  338.56   18.09
  -2   0  -5  326.64   15.38
   2   0   5  332.65   15.63
   2   0   5  300.67   17.97
  -2   0  -5  319.12   18.48
   2   0   6 1220.94   36.33
  -2   0  -6 1168.29   37.32
  -2   0  -6 1156.13   32.46
   2   0   6 1265.35   31.38
   2   0   6 1189.91   16.77
  -2   0  -6 1219.75   38.17
   2   0   6 1223.47   37.22
   2   0   6   -2.28    4.20
  -2   0  -6    1.52    4.66
   2   0   7   44.10    7.34
  -2   0  -7   55.56    9.01
   2   0   7   41.75    7.79
  -2   0  -7   40.69    6.92
   2   0   7   47.38    6.44
  -2   0  -7   32.65    6.86
   2   0   7   25.47    5.99
   2   0   8 2020.04   57.81
   2   0   8 1849.09   49.43
  -2   0  -8 1921.35   53.30
   2   0   8 1830.08   52.31
   2   0   9    1.13    2.02
   2   0   9   -0.98    1.75
  -2   0  -9    2.89    2.99
   2   0  10  783.36   50.07
  -2   0 -10  839.34   53.46
   2   0  10  876.36   54.52
  -2   0 -11  167.21   19.81
   2   0  11  187.16   19.25
   2   0  11  162.72   19.92
   2   0  12  657.00   37.39
   2   0  12  802.21   45.52
  -2   0 -13    7.51    5.03
  -2   0 -13    4.08   11.53
  -2   0 -14    9.04   16.17
  -2  -1  14    4.35    5.50
  -2  -1  13  443.02   38.98
   2   1 -13  458.78   40.01
  -2  -1  12   -1.89    3.38
   2   1 -12    3.18    6.96
   2   1 -12    3.78    4.79
  -2  -1  11  534.58   39.70
   2   1 -11  632.96   42.97
  -2  -1  10    4.77    4.02
   2   1 -10    1.58    2.83
   2   1  -9 1157.97   52.05
  -2  -1   9 1122.81   43.52
   2   1  -9 1318.06   56.03
   2   1  -9    8.16    8.40
  -2  -1   9    6.20    6.51
  -2  -1   9 1203.79   53.76
   2   1  -8   10.21    4.85
  -2  -1   8   13.91    4.84
  -2  -1   8   14.12    5.63
   2   1  -8   13.03    6.17
  -2  -1   8    8.71    3.12
   2   1  -8   12.18    4.02
   2   1  -8   -1.76    3.86
  -2  -1   8    1.39    2.49
  -2  -1   7 2079.42  103.34
   2   1  -7 2326.47  109.88
  -2  -1   7 2198.77   98.57
  -2  -1   7 2257.37  109.67
   2   1  -7 2219.52   99.61
   2   1  -7 2098.47  109.36
   2   1  -6    1.98    2.17
  -2  -1   6    0.77    1.38
  -2  -1   6   -1.49    1.89
  -2  -1   6    0.99    2.17
  -2  -1   6    0.51    0.79
  -2  -1   6    0.99    1.09
  -2  -1   6    0.63    1.39
   2   1  -6    0.70    1.26
   2   1  -6    0.51    0.90
  -2  -1   6   -1.03    1.84
  -2  -1   5 2707.12   61.82
   2   1  -5 2854.64   63.47
  -2  -1   5 2452.18   54.57
  -2  -1   5 2401.04   44.60
   2   1  -5 2473.55   66.29
  -2  -1   5 2842.49   78.73
   2   1  -5 2707.58   39.97
  -2  -1   5 2700.09   35.28
   2   1  -5 2596.23   44.63
  -2  -1   5 2902.40   54.50
   2   1  -4 1373.04   74.19
  -2  -1   4 1627.46   76.27
   2   1  -4 1682.38   76.59
  -2  -1   4 1464.42   73.51
  -2  -1   4 1482.63   69.99
   2   1  -4 1589.46   79.58
  -2  -1   4 1706.49   84.28
  -2  -1   4 1536.70   67.61
   2   1  -4 1561.53   68.87
  -2  -1   4 1600.81   73.43
   2   1  -4 1472.03   69.27
   2   1  -3 2665.48  128.17
  -2  -1   3 2802.16  129.05
   2   1  -3 2642.00  132.92
  -2  -1   3 3200.40  137.02
   2   1  -3 2911.43  129.34
  -2  -1   3 2831.49  127.72
  -2  -1   3 2859.02  124.99
  -2  -1   3 2893.22  123.08
   2   1  -3 2934.09  123.59
   2   1  -3 2730.51  121.50
  -2  -1   3 3009.01  128.53
   2   1  -2   25.05    4.36
  -2  -1   2   23.17    4.28
   2   1  -2   26.97    5.59
  -2  -1   2   16.68    3.46
   2   1  -2   22.31    4.20
  -2  -1   2   22.77    3.13
  -2  -1   2   18.33    3.05
   2   1  -2   21.49    3.35
  -2  -1   2   43.83    9.78
  -2  -1   2   23.77    3.06
   2   1  -2   19.07    2.85
   2   1  -2   20.62    2.49
  -2  -1   2   23.76    4.38
   2   1  -2   15.64    3.56
  -2  -1   2    0.33    0.79
   2   1  -1 2846.71  119.89
  -2  -1   1 2799.64  120.40
   2   1  -1 2799.82  124.17
  -2  -1   1 2840.24  122.41
   2   1  -1 2736.34  117.22
  -2  -1   1 2804.26  119.45
   2   1  -1 2880.57  120.17
  -2  -1   1 2862.67  118.46
   2   1  -1 2799.65  118.37
  -2  -1   1 2646.84  117.18
   2   1  -1 2874.12  117.83
   2   1  -1 2752.16  117.13
  -2  -1   1 2661.48  117.45
   2   1  -1 2792.41  122.32
   2   1   0   39.21    4.10
  -2  -1   0   30.80    3.71
  -2  -1   0   38.12    3.91
   2   1   0   33.53    3.72
   2   1   0   36.13    6.20
   2   1   0   33.40    3.67
   2   1   0   31.36    3.71
  -2  -1   0   35.37    3.73
  -2  -1   0   42.61    5.74
  -2  -1   0   34.02    3.87
   2   1   0   34.37    5.35
   2   1   0   42.24    4.34
   2   1   0   39.50    4.47
  -2  -1   0   33.84    4.36
   2   1   1 5329.88   49.92
   2   1   1 4807.82   35.82
  -2  -1  -1 4675.51   39.22
   2   1   1 5007.76   39.92
   2   1   1 5133.71   48.02
   2   1   1 5077.72   55.29
  -2  -1  -1 5137.45   39.37
   2   1   1 5225.75   39.63
  -2  -1  -1 5124.16   35.96
   2   1   1 5380.19   40.63
   2   1   1 5290.54   44.13
   2   1   2   18.23    2.45
  -2  -1  -2   15.52    2.75
   2   1   2   16.33    2.41
  -2  -1  -2   14.15    2.05
   2   1   2   15.83    2.19
  -2  -1  -2   12.78    2.62
   2   1   2   13.45    2.62
  -2  -1  -2   18.03    3.33
   2   1   2   14.23    4.55
   2   1   3 1047.33   23.32
  -2  -1  -3  871.67   20.24
   2   1   3  934.09   17.62
  -2  -1  -3  986.97   16.16
   2   1   3  911.56   15.88
   2   1   3  870.66   23.60
  -2  -1  -3  872.97   23.94
  -2  -1  -3 1120.50   48.99
   2   1   4  213.62   10.56
  -2  -1  -4  205.49   10.66
  -2  -1  -4  220.07   10.13
   2   1   4  200.84   10.51
   2   1   4  211.17   10.68
   2   1   4  205.33    7.09
  -2  -1  -4  212.62   12.74
   2   1   4  212.83   12.96
   2   1   4   -0.72    1.84
  -2  -1  -4   -0.82    1.82
   2   1   5 2935.90   43.67
   2   1   5 2961.04   49.46
  -2  -1  -5 2798.31   43.63
   2   1   5 2838.65   25.12
   2   1   5 2985.72   41.74
  -2  -1  -5 2980.44   50.90
   2   1   5 2760.42   49.52
   2   1   6  558.84   20.96
  -2  -1  -6  591.67   26.16
  -2  -1  -6  531.08   21.29
   2   1   6  601.04   25.44
   2   1   6  588.86   10.48
   2   1   6  609.19   19.68
   2   1   6  541.95   24.46
  -2  -1  -6  602.31   25.27
   2   1   7 1520.79   37.34
  -2  -1  -7  730.77   35.96
   2   1   7 1544.40   47.25
  -2  -1  -7 1430.88   38.67
   2   1   7 1538.41   32.70
   2   1   7 1421.86   42.61
  -2  -1  -7 1528.82   43.17
  -2  -1  -7    1.49    3.45
   2   1   7   -1.25    2.95
   2   1   8   23.89    5.22
  -2  -1  -8    1.88    2.69
   2   1   8   29.14    7.31
  -2  -1  -8   23.54    5.67
   2   1   8   19.70    4.06
   2   1   8   19.25    5.41
  -2  -1  -8   16.08    4.89
   2   1   8   -1.43    2.58
  -2  -1  -9 1309.52   50.35
   2   1   9 1235.43   50.19
   2   1  10    7.19    3.90
  -2  -1 -10    7.79    3.89
  -2  -1 -10    1.21    2.16
   2   1  11  718.59   36.76
   2   1  11  798.07   43.47
  -2  -1 -11  871.65   46.15
   2   1  12  201.95   23.02
  -2  -1 -12  191.53   21.25
   2   1  13  534.20   44.49
   2   1  14   21.70    8.90
  -2  -2  13    6.27    5.29
  -2  -2  12  668.55   46.86
   2   2 -12    7.92   12.42
   2   2 -11    3.57    9.03
  -2  -2  11   -1.81    4.57
   2   2 -10 1500.12   66.16
  -2  -2  10 1558.92   65.92
  -2  -2   9   10.59    5.74
   2   2  -9   12.80    6.07
   2   2  -9   -2.66    5.83
   2   2  -8 1140.02   52.56
  -2  -2   8 1034.31   42.40
   2   2  -8 1014.95   48.44
  -2  -2   8  942.31   34.06
  -2  -2   8 1063.27   49.15
  -2  -2   7    3.80    2.68
   2   2  -7   -1.29    1.64
   2   2  -7    2.00    3.57
  -2  -2   7   -1.21    2.65
   2   2  -7    1.31    1.66
  -2  -2   7    1.22    2.18
  -2  -2   6 1759.08   56.15
   2   2  -6 1601.69   57.85
  -2  -2   6 1609.42   48.23
   2   2  -6 1884.59   58.58
  -2  -2   6 1621.09   29.34
   2   2  -6 1667.68   38.11
   2   2  -6   18.87    8.32
  -2  -2   6    2.15    3.55
   2   2  -5    5.72    3.83
   2   2  -5    8.77    3.64
  -2  -2   5    8.47    3.95
   2   2  -5    9.91    4.34
  -2  -2   5    5.49    2.98
  -2  -2   5   12.60    2.59
   2   2  -5    4.64    1.93
   2   2  -5   -1.44    3.15
  -2  -2   5   -0.94    2.38
  -2  -2   4 4425.47   75.93
   2   2  -4 4181.79   70.36
   2   2  -4 4624.99   89.82
  -2  -2   4 4286.50   68.93
   2   2  -4 4608.46   79.11
  -2  -2   4 4414.71   47.45
   2   2  -4 4645.20   49.73
   2   2  -4   21.38    7.03
  -2  -2   4    4.71    3.90
   2   2  -3   89.47    9.78
  -2  -2   3   78.22    9.55
   2   2  -3  100.14   12.75
  -2  -2   3   66.93    6.00
  -2  -2   3   78.01    8.88
   2   2  -3   78.48    9.76
   2   2  -3   58.80    6.07
   2   2  -3   62.25    5.06
   2   2  -3   -1.06    3.00
  -2  -2   3    0.64    1.42
   2   2  -2 3110.23  142.00
  -2  -2   2 3241.68  143.17
  -2  -2   2 3093.71  139.96
  -2  -2   2 3264.30  141.61
   2   2  -2 3511.49  143.78
   2   2  -2 3070.67  139.10
  -2  -2   2 3295.48  138.06
   2   2  -2 3277.18  134.94
   2   2  -2 3324.61  139.81
   2   2  -1   61.08    6.77
   2   2  -1   61.91    7.43
  -2  -2   1   66.22    7.18
  -2  -2   1   68.89    6.96
  -2  -2   1   66.77    6.74
  -2  -2   1   67.87    8.33
  -2  -2   1   77.06    6.87
   2   2  -1   61.32    6.51
  -2  -2   1   53.80    7.24
   2   2  -1   58.37    7.27
   2   2   0 1405.57   59.76
  -2  -2   0 1390.86   63.04
  -2  -2   0 1307.50   58.96
  -2  -2   0 1305.81   58.58
   2   2   0 1292.08   59.52
  -2  -2   0 1277.30   59.67
   2   2   0 1476.75   65.41
  -2  -2   0 1384.38   59.00
   2   2   0 1339.18   59.80
   2   2   0 1223.58   58.35
  -2  -2   0 1231.42   61.74
   2   2   0 1316.08   61.57
   2   2   1   44.20    4.44
  -2  -2  -1   40.34    5.12
   2   2   1   42.52    5.39
  -2  -2  -1   38.81    4.16
   2   2   1   37.57    5.61
  -2  -2  -1   44.57    4.76
   2   2   1   41.40    4.88
  -2  -2  -1   36.35    3.35
   2   2   1   46.40    5.21
   2   2   1   42.36    3.47
  -2  -2  -1   32.53    4.22
   2   2   1   39.56    4.03
   2   2   1   45.70    6.29
  -2  -2  -1   46.36    6.22
  -2  -2  -1   38.35    3.82
   2   2   2 5460.03   36.95
   2   2   2 5519.43   66.90
  -2  -2  -2 5493.55   40.24
   2   2   2 5555.70   61.78
  -2  -2  -2 5684.68   60.15
   2   2   2 5369.77   41.18
   2   2   2 5780.65   50.40
  -2  -2  -2 4919.21   46.91
   2   2   2 5629.16   45.01
  -2  -2  -2 5669.77   45.51
  -2  -2  -2    1.74    1.82
  -2  -2  -2 5534.96   61.84
   2   2   2 5721.66   76.12
  -2  -2  -3   86.48   12.30
   2   2   3  146.94   21.02
   2   2   3  112.77   10.80
   2   2   3  113.08    7.10
  -2  -2  -3  118.19    7.28
  -2  -2  -3  118.91    6.90
   2   2   3  111.46    8.39
  -2  -2  -3  117.07    8.13
  -2  -2  -3  122.35    9.35
   2   2   3  114.43    9.15
  -2  -2  -3  124.87    8.86
   2   2   4 4126.72   53.16
   2   2   4 3993.55   27.92
   2   2   4 4084.09   30.38
  -2  -2  -4 4186.62   37.96
  -2  -2  -4 4152.32   36.34
  -2  -2  -4 4282.84   53.18
   2   2   4 4046.38   51.88
  -2  -2  -4 4077.56  114.73
   2   2   5  112.81   10.09
   2   2   5  109.33    6.45
   2   2   5  123.52    5.32
  -2  -2  -5   32.51    4.72
  -2  -2  -5  131.70    6.16
   2   2   5  120.53   10.17
  -2  -2  -5  131.87   10.56
  -2  -2  -5   -0.93    1.80
  -2  -2  -5  172.62   29.29
   2   2   6 2763.45   38.09
  -2  -2  -6   11.43    3.90
  -2  -2  -6 2763.26   24.91
   2   2   6 2791.77   52.04
  -2  -2  -6 2812.28   52.67
  -2  -2  -6    1.15    3.16
   2   2   6   -1.10    2.70
   2   2   6 2962.14   57.38
  -2  -2  -6 2605.52   50.19
   2   2   7   75.81    7.23
   2   2   7   93.15   10.49
  -2  -2  -7  106.86   11.09
   2   2   7   92.63   11.36
  -2  -2  -7   86.30    9.82
   2   2   8 1292.82   32.76
   2   2   8 1428.34   47.95
   2   2   8 1311.94   41.86
  -2  -2  -8 1362.75   42.05
   2   2   9   29.75    7.94
  -2  -2  -9   29.65    6.88
   2   2   9   24.43    6.39
  -2  -2  -9   29.02    6.68
  -2  -2 -10   69.15   14.33
  -2  -2 -10  805.71   36.25
  -2  -2 -11   34.23    8.88
  -2  -2 -11    2.36    4.23
   2   2  13   75.46   15.32
  -2  -2 -14    3.23    7.10
   2   2  14  148.60   21.64
   2   2  15    9.80    6.57
  -2  -3  13  619.84   54.21
   2   3 -13  677.81   58.37
  -2  -3  12    8.15    5.77
  -2  -3  11  599.48   43.71
   2   3 -11    4.67   14.68
  -2  -3  10    1.76    3.14
  -2  -3   9 1658.41   93.81
  -2  -3   8   -1.46    2.62
   2   3  -8   -1.51    4.28
  -2  -3   8   -1.45    3.17
   2   3  -7  736.97   42.67
  -2  -3   7  672.56   34.46
  -2  -3   7  720.80   39.82
  -2  -3   6    0.84    0.92
   2   3  -6    2.65    2.90
  -2  -3   6    0.99    1.76
  -2  -3   6    1.21    2.66
  -2  -3   6    2.38    2.61
   2   3  -6    1.92    2.43
   2   3  -6   -1.39    2.48
  -2  -3   5 1532.21   52.45
   2   3  -5 1473.01   47.10
   2   3  -5 1615.58   59.92
  -2  -3   5 1495.04   47.94
   2   3  -5 1640.17   56.35
  -2  -3   5 1507.30   33.40
   2   3  -5 1527.57   34.73
   2   3  -5   12.44    8.10
  -2  -3   5    4.36    4.43
  -2  -3   4  165.15   16.05
   2   3  -4  163.79   14.63
   2   3  -4  175.72   19.32
  -2  -3   4  170.47   11.29
   2   3  -4  168.78   17.07
  -2  -3   4  169.07   15.40
  -2  -3   4  151.06    9.22
   2   3  -4  173.92   10.53
   2   3  -4   -2.40    6.09
  -2  -3   4   -0.97    3.25
  -2  -3   3 2744.65   60.38
   2   3  -3 2506.09   54.68
  -2  -3   3 2645.44   45.23
  -2  -3   3 2605.97   56.77
   2   3  -3 2567.01   62.57
  -2  -3   3 2534.76   52.20
  -2  -3   3 2457.07   33.03
   2   3  -3 2577.71   36.58
   2   3  -3 2539.90   35.50
  -2  -3   3 2427.28   67.13
   2   3  -2  530.16   24.05
  -2  -3   2  544.43   25.91
  -2  -3   2  537.45   22.89
   2   3  -2  515.91   25.86
  -2  -3   2  551.47   24.54
  -2  -3   2  579.77   21.56
  -2  -3   2  533.89   12.23
   2   3  -1 3631.03  159.16
  -2  -3   1 4042.92  161.45
   2   3  -1 3516.71  157.36
   2   3  -1 3663.18  159.80
  -2  -3   1 3764.56  158.64
  -2  -3   1 3669.80  157.85
  -2  -3   1 3812.81  156.64
   2   3  -1 3815.34  155.43
  -2  -3   0  669.44   38.62
  -2  -3   0  702.35   35.97
   2   3   0  678.02   36.69
  -2  -3   0  693.62   36.24
   2   3   0  790.85   39.11
  -2  -3   0  640.06   35.27
  -2  -3   0  718.38   34.79
   2   3   0  646.89   34.55
   2   3   0  709.97   37.97
  -2  -3  -1 1925.11   84.80
  -2  -3  -1 1882.51   80.77
  -2  -3  -1 1764.16   82.94
   2   3   1 1833.48   83.18
   2   3   1 1762.42   85.44
  -2  -3  -1 1776.96   81.27
   2   3   1 1804.86   82.60
   2   3   1 1932.05   78.97
   2   3   2  930.27   28.15
  -2  -3  -2  979.23   26.03
   2   3   2  953.03   33.94
  -2  -3  -2  916.68   33.34
   2   3   2  964.98   34.03
  -2  -3  -2  919.34   26.87
  -2  -3  -2 1038.13   34.69
  -2  -3  -2  979.45   34.05
  -2  -3  -2  957.66   26.37
   2   3   2  988.37   38.65
   2   3   3 2774.07  122.97
  -2  -3  -3 2660.33  118.68
   2   3   3 2713.48  124.35
  -2  -3  -3 2886.84  117.45
  -2  -3  -3 2778.18  124.05
   2   3   3 2934.36  123.41
  -2  -3  -3 2950.70  119.52
   2   3   3 3086.42  140.10
  -2  -3  -3 2801.27  128.23
  -2  -3  -4  405.78   25.22
   2   3   4  482.94   31.15
  -2  -3  -4  466.78   19.45
  -2  -3  -4  427.68   20.08
   2   3   4  415.27   27.46
  -2  -3  -4  368.27   22.92
  -2  -3  -4  418.61   23.99
  -2  -3  -4  397.25   34.91
   2   3   4  503.48   50.42
  -2  -3  -5 2881.58  132.96
  -2  -3  -5 2933.93  120.44
   2   3   5 2901.09  130.66
   2   3   5 2790.55  129.00
  -2  -3  -5 2862.93  123.61
  -2  -3  -5 3039.93  126.57
  -2  -3  -5 3179.60  162.29
  -2  -3  -6    5.77    3.86
   2   3   6    1.52    1.66
   2   3   6    0.83    1.48
   2   3   6    0.74    0.62
  -2  -3  -6    1.14    0.95
  -2  -3  -6    0.57    0.72
  -2  -3  -6    1.43    0.89
  -2  -3  -6   -1.18    1.49
  -2  -3  -6    3.44    7.53
   2   3   7 1337.79   26.84
  -2  -3  -7 1302.09   29.56
  -2  -3  -7 1239.89   22.77
   2   3   7 1261.80   43.17
  -2  -3  -7 1376.21   39.02
  -2  -3  -7 1392.45  100.82
  -2  -3  -8   67.42    7.83
  -2  -3  -8   69.01    4.63
  -2  -3  -8   77.49    9.99
   2   3   8   61.14   10.71
  -2  -3  -8   62.59    9.60
  -2  -3  -9  672.60   27.13
   2   3   9  716.11   37.72
  -2  -3  -9  595.73   30.37
  -2  -3  -9  682.94   31.05
   2   3  10  142.88   17.95
  -2  -3 -10  151.94   15.58
  -2  -3 -12   -2.48    4.43
  -2  -3 -13   -2.74    5.99
   2   3  15   63.68   16.12
   2   3  16   10.49    7.03
   2   4 -12  653.17   57.40
  -2  -4  12  458.17   45.54
  -2  -4  11   -1.98    3.54
   2   4 -11    2.16    3.87
  -2  -4  10  641.15   44.88
   2   4 -10  549.60   55.91
   2   4  -9   -5.23   13.21
  -2  -4   9    3.41    3.74
  -2  -4   8 2177.36   75.30
   2   4  -8   19.01   15.24
   2   4  -7   -4.28   12.10
  -2  -4   7   -1.47    4.93
   2   4  -7   59.41   13.16
  -2  -4   7   53.31   11.38
  -2  -4   6  282.16   23.06
  -2  -4   6  328.20   26.72
   2   4  -6  290.22   22.59
   2   4  -6  368.56   31.54
   2   4  -5    0.95    1.70
  -2  -4   5   -1.18    1.50
   2   4  -5    1.47    2.64
  -2  -4   5    1.06    1.89
  -2  -4   5    0.47    0.59
  -2  -4   5    1.18    1.49
  -2  -4   5   -1.29    3.25
  -2  -4   4 1293.65   67.83
  -2  -4   4 1308.53   69.66
  -2  -4   4 1363.01   64.46
  -2  -4   4 1284.88   59.54
  -2  -4   4 1347.31   71.46
   2   4  -4 1234.78   67.31
  -2  -4   3    0.90    1.60
  -2  -4   3    3.15    2.63
  -2  -4   3    0.55    1.38
   2   4  -3   -0.54    1.66
  -2  -4   3   -1.25    3.16
  -2  -4   3    0.31    0.39
  -2  -4   3    1.88    1.58
  -2  -4   3    0.97    1.23
   2   4  -3    0.81    1.44
   2   4  -2 2007.45   50.76
  -2  -4   2 2054.24   55.41
  -2  -4   2 1999.24   49.55
  -2  -4   2 1965.69   51.72
  -2  -4   2 2031.54   28.22
   2   4  -2 1976.62   40.89
  -2  -4   1   49.04    8.46
   2   4  -1   55.42    8.33
  -2  -4   1   36.92    6.84
  -2  -4   1   49.58    7.47
   2   4  -1   39.33    5.75
  -2  -4   1   35.67    3.60
  -2  -4   0 1396.06   69.50
   2   4   0 1423.72   70.15
  -2  -4   0 1519.75   69.87
  -2  -4   0 1498.11   73.44
  -2  -4   0 1455.17   66.75
   2   4   0 1501.52   67.83
   2   4   0 1473.34   71.47
   2   4   0 1510.91   66.10
   2   4   1   14.93    4.22
  -2  -4  -1   15.74    4.23
   2   4   1    7.41    3.42
   2   4   1   17.59    3.62
   2   4   1   11.88    3.56
  -2  -4  -1   15.33    3.70
   2   4   1   13.47    3.09
  -2  -4  -2 1227.70   56.09
   2   4   2 1255.61   58.40
  -2  -4  -2 1263.11   60.64
  -2  -4  -2 1207.06   60.83
   2   4   2 1158.80   61.06
   2   4   2 1048.47   62.92
   2   4   2 1351.88   54.52
  -2  -4  -2 1252.74   60.73
   2   4   2 1222.90   65.08
   2   4   3  308.51   23.50
  -2  -4  -3  351.08   23.66
  -2  -4  -3  381.61   22.90
   2   4   3  343.70   17.19
  -2  -4  -3  334.67   19.83
   2   4   3  322.95   22.43
   2   4   3  392.98   31.97
  -2  -4  -3  326.36   25.75
   2   4   4  768.67   43.87
  -2  -4  -4  757.97   42.85
   2   4   4  841.51   40.90
  -2  -4  -4  725.66   49.51
   2   4   4  874.73   66.51
   2   4   4  833.89   47.18
  -2  -4  -4  726.62   39.36
   2   4   5   55.65   11.08
  -2  -4  -5   58.94    8.59
   2   4   5   60.49    7.68
  -2  -4  -5   67.34    5.66
  -2  -4  -5   51.34    8.31
   2   4   5   59.91    9.39
  -2  -4  -5   63.12    4.86
  -2  -4  -5   52.85    5.02
  -2  -4  -5   53.07    7.06
  -2  -4  -5   50.60   13.13
   2   4   5   41.21   16.98
  -2  -4  -6 1114.97   42.57
  -2  -4  -6  125.24    9.39
   2   4   6 1042.05   40.36
  -2  -4  -6 1122.51   23.33
   2   4   6 1079.44   40.45
  -2  -4  -6 1093.86   33.39
  -2  -4  -6  255.39   25.23
  -2  -4  -6 1023.49   67.90
  -2  -4  -7    7.50    4.19
  -2  -4  -7    9.86    2.44
   2   4   7   13.43    4.86
   2   4   7    7.89    3.95
  -2  -4  -7   10.46    3.61
  -2  -4  -7   18.17   12.16
  -2  -4  -7    1.46    1.87
  -2  -4  -8  128.92   18.49
  -2  -4  -8  131.53    9.93
   2   4   8  119.25   14.60
  -2  -4  -8  155.83   36.36
  -2  -4  -8  127.59    9.18
  -2  -4  -8  126.03   12.73
   2   4   8  127.40   15.63
   2   4   9    5.03    3.56
  -2  -4  -9   -5.46    0.06
  -2  -4  -9   -1.71    4.33
  -2  -4  -9    3.28    2.74
  -2  -4  -9    3.63    3.98
   2   4   9    2.29    2.51
   2   4  10   98.50   14.56
  -2  -4 -10  107.33   12.93
  -2  -4 -10   91.84   31.93
   2   4  10  102.89   15.56
   2   4  11    8.10    4.51
  -2  -4 -11    2.16    4.74
   2   4  11    1.56    1.97
  -2  -4 -12    4.77    5.25
   2   4  12   76.96   13.87
   2   4  13   -1.55    1.97
  -2  -4 -14    2.87    6.29
   2   4  14    1.65    2.95
  -2  -4 -15    3.11    6.82
   2   4  15    6.96    5.39
  -2  -5  11  569.27   52.47
   2   5 -11  945.44   66.57
   2   5 -10   33.40   11.82
  -2  -5  10   11.54    6.91
  -2  -5   9  426.23   41.76
   2   5  -9  696.48   52.44
   2   5  -8   29.77   10.30
  -2  -5   8   20.08    8.25
  -2  -5   7 1433.57   89.19
   2   5  -7 1963.81  102.67
  -2  -5   6   -1.43    1.81
   2   5  -6    1.49    1.88
   2   5  -6    3.17    4.00
  -2  -5   5  671.08   44.60
  -2  -5   5  686.70   40.78
   2   5  -5  657.75   39.23
  -2  -5   5  702.74   48.30
   2   5  -5  642.95   43.49
  -2  -5   4   57.65   10.71
  -2  -5   4   61.95   10.64
  -2  -5   4   56.80    9.10
   2   5  -4   67.32    9.10
  -2  -5   4   61.22   11.75
   2   5  -4   54.96    9.93
   2   5  -3 1185.15   42.78
  -2  -5   3 1323.62   50.16
  -2  -5   3 1317.89   45.56
  -2  -5   3 1241.14   46.96
  -2  -5   3 1240.76   28.24
   2   5  -3 1208.38   35.95
  -2  -5   2  150.61   16.53
   2   5  -2  124.91   13.71
  -2  -5   2  128.82   14.70
  -2  -5   2  160.01   15.40
  -2  -5   2  158.29    9.62
   2   5  -2  156.04   12.81
  -2  -5   1  788.64   48.92
  -2  -5   1  832.63   48.00
  -2  -5   1  844.31   51.39
   2   5  -1  807.30   44.78
  -2  -5   1  813.02   40.38
   2   5  -1  863.51   44.97
   2   5  -1  834.79   48.61
  -2  -5   0    4.98    2.98
   2   5   0    4.24    2.85
  -2  -5   0    9.11    3.72
  -2  -5   0    6.16    3.44
   2   5   0    4.21    2.83
   2   5   0    9.96    3.35
   2   5   0    5.27    2.26
   2   5   0    6.58    3.01
  -2  -5   0   11.08    3.39
   2   5   0    5.54    2.44
   2   5   1  969.00   54.85
   2   5   1  983.64   50.25
   2   5   1  924.74   53.46
  -2  -5  -1 1033.02   53.69
   2   5   1 1125.57   49.17
  -2  -5  -1  905.56   50.31
   2   5   1 1003.06   53.68
   2   5   2   71.88   11.25
   2   5   2   63.91    9.91
  -2  -5  -2   77.98   10.30
   2   5   2   59.30   10.46
   2   5   2   66.84    6.92
  -2  -5  -2   70.26    9.45
   2   5   2   68.68    8.88
  -2  -5  -2   66.34    7.56
  -2  -5  -3  632.44   33.85
   2   5   3  655.94   38.15
  -2  -5  -3  621.51   37.74
   2   5   3  590.75   38.26
  -2  -5  -3  719.76   37.21
   2   5   3  644.63   32.05
  -2  -5  -3  576.69   38.53
   2   5   3  689.11   47.22
  -2  -5  -4  189.38   14.32
  -2  -5  -4  189.52   16.53
   2   5   4  156.00   15.83
   2   5   4  164.14   17.05
  -2  -5  -4  158.05   13.10
  -2  -5  -4  172.64   18.94
   2   5   4  201.19   27.83
   2   5   4  146.60   11.78
  -2  -5  -5  133.59   14.36
   2   5   5  106.08   13.43
  -2  -5  -5  124.07    7.65
  -2  -5  -5  118.94   12.32
   2   5   5  124.02   17.34
  -2  -5  -5   84.07   15.95
   2   5   5  126.83   28.49
   2   5   6    9.27    2.83
   2   5   6    2.82    2.66
  -2  -5  -6    2.54    1.86
   2   5   6    2.01    2.55
  -2  -5  -6    3.79    1.54
  -2  -5  -6    2.08    3.72
  -2  -5  -6    6.57    3.12
   2   5   6    8.36    5.59
  -2  -5  -7   64.22   11.29
  -2  -5  -7   71.83    7.33
   2   5   7   77.49    8.79
   2   5   7   61.04   10.71
  -2  -5  -7   76.51    4.73
   2   5   7   80.26   12.70
  -2  -5  -7   52.32    7.90
  -2  -5  -7   92.03   10.67
  -2  -5  -7   58.03   18.21
  -2  -5  -8    6.49    4.93
   2   5   8    9.94    4.64
  -2  -5  -8    7.28    2.44
   2   5   8    7.36    3.02
   2   5   8    4.86    3.78
  -2  -5  -8    6.67    3.12
  -2  -5  -8   11.34    9.56
  -2  -5  -8   24.00    9.20
  -2  -5  -9   18.88   13.38
   2   5   9   29.56    8.72
   2   5   9   18.96    6.43
  -2  -5  -9   28.77    6.65
  -2  -5  -9   25.05    8.68
   2   5  10   10.18    5.10
  -2  -5 -10   14.37    5.22
   2   5  10    8.96    5.67
  -2  -5 -10    1.97    4.33
  -2  -5 -10   16.70   14.08
   2   5  11   22.88    8.01
   2   5  11   10.88    5.44
  -2  -5 -11   -2.12    3.79
  -2  -5 -11    6.45   11.53
   2   5  12    3.56    4.50
   2   5  12    2.89    3.16
  -2  -5 -12   -2.34    5.12
  -2  -5 -12   -7.11    8.98
   2   5  13    1.53    2.74
  -2  -5 -13    2.57    5.63
  -2  -5 -13    7.74   13.84
   2   5  14   19.49    7.68
  -2  -5 -14   -2.77    4.96
  -2  -5 -14   24.56   23.14
   2   5  15    1.71    2.16
  -2  -5 -15   -8.61    0.05
  -2  -5 -16    8.99   11.37
   2   6 -10  491.28   45.24
   2   6  -9    7.56    5.86
  -2  -6   9    9.53    5.91
  -2  -6   8  331.17   35.90
   2   6  -8  523.76   43.69
   2   6  -7   25.44    9.39
  -2  -6   7   18.60    7.75
  -2  -6   6  831.27   61.62
   2   6  -6 1246.33   70.13
   2   6  -5   11.48    5.74
  -2  -6   5   10.44    5.65
  -2  -6   5   -1.69    4.28
   2   6  -4  662.96   29.04
  -2  -6   4  727.44   41.07
   2   6  -4  632.15   33.72
  -2  -6   3   23.17    7.43
  -2  -6   3   32.10    7.93
  -2  -6   3   17.17    6.52
   2   6  -3   25.45    6.97
   2   6  -3   34.28    8.46
   2   6  -3   31.87    6.54
  -2  -6   3    2.06    4.58
   2   6  -3   21.70    5.93
   2   6  -2  696.44   34.18
   2   6  -2  770.61   31.85
  -2  -6   2  675.97   36.33
  -2  -6   2  787.42   36.33
  -2  -6   2  718.53   38.99
   2   6  -2  717.31   29.91
   2   6  -1   88.84   12.31
   2   6  -1  118.43   12.22
  -2  -6   1  100.86   13.81
  -2  -6   1  113.22   13.64
  -2  -6   1  108.21   15.25
   2   6  -1  128.39   13.17
   2   6  -1  129.78   13.18
  -2  -6   0  235.53   20.63
   2   6   0  219.53   17.60
   2   6   0  213.66   19.18
  -2  -6   0  190.19   17.14
   2   6   0  226.28   18.65
   2   6   0  201.30   19.98
  -2  -6  -1   32.40    7.17
   2   6   1   30.84    7.52
   2   6   1   31.76    7.61
   2   6   1   34.66    5.85
   2   6   1   33.24    7.67
  -2  -6  -1   15.73    4.74
   2   6   1   29.02    6.27
   2   6   2  416.98   32.85
   2   6   2  396.11   30.26
  -2  -6  -2  419.96   29.59
   2   6   2  379.74   30.62
   2   6   2  431.24   24.88
  -2  -6  -2  380.55   27.77
   2   6   2  389.10   28.11
   2   6   3   28.58    6.97
  -2  -6  -3   23.11    6.08
   2   6   3   15.84    5.95
   2   6   3   23.23    4.62
  -2  -6  -3   21.04    4.56
   2   6   3   19.02    5.67
   2   6   3   17.36    7.24
  -2  -6  -3   14.48    4.92
  -2  -6  -4  242.67   16.64
   2   6   4  201.76   14.27
  -2  -6  -4  265.03   20.12
   2   6   4  218.81   19.27
   2   6   4  223.55   20.89
  -2  -6  -4  225.26   15.68
  -2  -6  -4  239.58   21.61
   2   6   4  247.41   30.49
  -2  -6  -5   12.39    3.75
  -2  -6  -5   10.79    4.27
   2   6   5   11.03    4.59
  -2  -6  -5   11.53    5.77
   2   6   5   10.05    7.35
  -2  -6  -5    5.53    2.65
   2   6   5    6.93    4.65
  -2  -6  -5    9.04    2.42
  -2  -6  -6  207.28   20.10
   2   6   6  206.85   21.05
  -2  -6  -6  213.41   27.73
   2   6   6  225.50   43.17
  -2  -6  -6  213.95   19.16
   2   6   6  264.77   29.61
   2   6   7   43.13    9.80
  -2  -6  -7   32.87    7.52
   2   6   7   29.36    7.62
  -2  -6  -7   21.57   10.11
  -2  -6  -7   24.69    6.78
   2   6   7   21.23    9.37
  -2  -6  -8    3.02    6.63
   2   6   8   10.66    5.85
   2   6   8   16.06    5.82
  -2  -6  -8   13.02    4.24
  -2  -6  -8    9.32    4.44
  -2  -6  -9    3.68    6.57
   2   6   9    1.46    4.13
   2   6   9    2.45    2.19
  -2  -6  -9    5.01    2.99
  -2  -6  -9    1.37    3.01
   2   6  10   12.67    6.97
   2   6  10   17.03    6.45
  -2  -6 -10    9.00    9.88
   2   6  11    1.72    3.76
   2   6  11   -1.40    2.50
  -2  -6 -11    5.26    6.66
  -2  -6 -11   -2.25    5.70
   2   6  12   -1.87    4.10
   2   6  12    1.48    3.73
  -2  -6 -12    2.34    2.95
  -2  -6 -12   -6.15    7.77
   2   6  13   -2.01    3.60
  -2  -6 -13   -2.53    4.52
  -2  -6 -13    6.81    8.61
   2   6  13   -1.56    2.78
  -2  -6 -14   -2.74    4.90
  -2  -6 -14   14.34   15.70
  -2  -6 -15    7.84    9.92
  -2  -6 -16  130.68   45.32
   2   7  -9  305.28   32.68
   2   7  -8    1.68    6.01
   2   7  -8    1.29    2.82
   2   7  -7  291.61   29.95
   2   7  -7  257.78   25.69
   2   7  -6    8.81    5.27
  -2  -7   6    6.95    4.92
   2   7  -6   13.85    5.85
   2   7  -5  319.72   29.58
  -2  -7   5  305.99   31.44
   2   7  -5  281.64   25.70
   2   7  -4   20.77    6.76
  -2  -7   4   12.60    6.33
   2   7  -4   13.33    5.22
   2   7  -3  374.39   26.38
  -2  -7   3  333.66   29.45
   2   7  -3  307.75   21.62
   2   7  -3  291.82   23.98
   2   7  -3  331.66   23.71
  -2  -7   2    8.84    4.93
   2   7  -2    3.28    3.40
   2   7  -2   12.59    4.75
   2   7  -2    6.13    3.51
  -2  -7   2   -2.97    7.50
   2   7  -2    9.33    4.26
   2   7  -1  214.86   20.28
   2   7  -1  221.08   18.99
  -2  -7   1  168.61   19.62
  -2  -7   1  226.75   20.90
  -2  -7   1  214.45   23.13
   2   7  -1  242.79   18.90
   2   7  -1  194.94   17.84
  -2  -7   0    1.03    2.62
   2   7   0    4.28    3.02
   2   7   0    3.09    2.18
   2   7   0    2.06    2.26
  -2  -7   0    3.98    2.66
   2   7   0    3.67    2.59
   2   7   1   82.86   13.01
   2   7   1   79.23   11.68
   2   7   1   79.29   12.95
  -2  -7  -1   96.74   13.30
   2   7   1   80.70   10.36
  -2  -7  -1   85.47   11.44
   2   7   1   84.15   13.55
  -2  -7  -2   18.90    5.82
   2   7   2   10.30    4.86
   2   7   2   27.73    7.63
   2   7   2   20.81    5.08
   2   7   2   18.20    6.90
  -2  -7  -2   29.04    6.63
   2   7   2   25.99    6.97
   2   7   3  234.47   28.38
  -2  -7  -3  227.49   21.47
   2   7   3  220.63   22.48
   2   7   3  221.99   23.43
   2   7   3  238.54   18.54
  -2  -7  -3  216.19   20.99
  -2  -7  -3  233.38   18.42
   2   7   3  235.17   22.78
   2   7   4    3.32    2.42
  -2  -7  -4   -0.97    1.74
  -2  -7  -4    2.02    1.70
   2   7   4    2.54    2.78
  -2  -7  -4    3.41    2.49
   2   7   4    2.44    4.36
   2   7   5   10.08    4.91
  -2  -7  -5    4.95    3.08
  -2  -7  -5    9.68    3.66
   2   7   5   18.26    7.46
  -2  -7  -5    6.91    4.63
   2   7   5   10.05   10.38
  -2  -7  -6   16.33    5.33
   2   7   6    6.91    3.86
  -2  -7  -6    1.71    3.07
   2   7   6   13.70   11.55
   2   7   6    3.69    4.67
  -2  -7  -6    8.28    3.78
   2   7   7    1.38    2.48
   2   7   7    1.20    2.14
  -2  -7  -7    2.08    2.63
  -2  -7  -7   -2.11    3.77
   2   7   7    4.53    4.96
  -2  -7  -7    3.74    3.13
   2   7   8   35.28    9.90
  -2  -7  -8   32.33    8.03
   2   7   8   24.83    7.45
  -2  -7  -8   38.78   13.92
   2   7   8   43.93   15.02
  -2  -7  -8   22.54    6.61
   2   7   9    1.29    1.63
  -2  -7  -9    1.72    1.89
   2   7   9    3.14    3.98
  -2  -7  -9    3.08    5.51
   2   7  10    6.79    5.26
   2   7  10    2.70    2.41
  -2  -7 -10    3.69    6.60
  -2  -7 -10    2.25    4.94
   2   7  11   70.86   15.45
   2   7  11   63.53   12.76
  -2  -7 -11   53.19   21.12
   2   7  12    1.96    3.50
   2   7  12    2.98    3.26
  -2  -7 -12    5.12    6.47
   2   7  13  138.14   23.04
  -2  -7 -13   95.88   32.31
   2   7  13  107.94   17.78
  -2  -7 -14   54.25   17.22
  -2  -7 -14   24.74   19.23
  -2  -7 -15   61.17   18.98
  -2  -7 -15   94.66   35.35
  -2  -7 -16   84.17   34.51
   2   8  -7    6.68    4.78
   2   8  -7    6.22    5.21
   2   8  -6  126.64   17.26
   2   8  -6  100.92   16.95
   2   8  -5   11.01    5.14
   2   8  -5    8.21    4.59
   2   8  -4   47.28   10.31
  -2  -8   4   75.96   15.66
   2   8  -4   68.32   12.52
   2   8  -3    1.15    2.06
  -2  -8   3   -1.71    3.06
   2   8  -3   -1.17    2.09
   2   8  -2   40.45    9.00
  -2  -8   2   33.09   10.35
   2   8  -2   36.60    8.63
  -2  -8   1   -3.92    7.01
   2   8  -1    8.94    4.48
   2   8  -1    8.95    4.18
   2   8   0    5.88    3.94
   2   8   0   11.11    5.18
   2   8   0    3.40    3.21
   2   8   0    3.70    2.87
   2   8   1    1.20    2.15
   2   8   1   -0.88    2.22
  -2  -8  -1    0.91    1.14
   2   8   1   -1.41    2.52
   2   8   1   -1.16    2.08
   2   8   2    9.16    4.69
  -2  -8  -2    8.96    5.11
  -2  -8  -2    6.70    3.84
   2   8   2    9.98    5.58
   2   8   2    4.87    3.78
   2   8   2   20.04    6.73
  -2  -8  -3   -1.10    1.97
   2   8   3    2.58    2.83
  -2  -8  -3    2.11    2.66
   2   8   3    2.04    3.65
   2   8   3   -1.30    2.33
   2   8   3    6.63    4.11
   2   8   4   12.77    5.88
  -2  -8  -4   30.34    7.68
  -2  -8  -4   24.55    7.29
   2   8   4   29.44   12.23
   2   8   4   25.41    8.28
  -2  -8  -4   20.47    5.40
   2   8   4   18.41    7.21
   2   8   5   22.72    7.57
  -2  -8  -5   26.02    7.21
  -2  -8  -5   34.31    7.08
   2   8   5   28.94    9.69
  -2  -8  -5   25.77    8.12
   2   8   5   38.21   15.25
   2   8   6   54.41   11.17
  -2  -8  -6   54.48   10.55
   2   8   6   54.00   14.01
  -2  -8  -6   55.98    9.36
  -2  -8  -6   44.93   11.67
   2   8   6   56.93   23.33
   2   8   7    5.19    4.02
  -2  -8  -7    1.13    2.02
  -2  -8  -7    1.92    4.21
   2   8   7    2.36    2.98
  -2  -8  -7    1.88    2.66
   2   8   8   84.26   14.37
  -2  -8  -8   64.04   11.95
  -2  -8  -8   65.73   16.74
   2   8   8   85.25   20.79
  -2  -8  -8   71.71   11.77
   2   8   8   96.56   16.68
   2   8   9   83.12   14.43
  -2  -8  -9   73.81   20.15
   2   8   9   87.29   22.13
   2   8   9  100.59   17.85
   2   8  10  291.47   31.35
   2   8  10  250.43   26.76
  -2  -8 -10  186.69   33.78
   2   8  11   98.60   18.32
   2   8  11   95.93   15.54
  -2  -8 -11   95.10   24.93
   2   8  12  184.72   26.57
   2   8  12  131.00   19.44
  -2  -8 -12  116.90   31.49
   2   8  13   90.31   19.39
   2   8  13   82.27   15.86
  -2  -8 -13   80.27   26.91
  -2  -8 -14  148.93   38.45
   2   8  14  214.17   31.02
  -2  -8 -15  128.22   36.73
  -2  -8 -15  249.91   36.79
   2   9  -6    4.36    4.11
   2   9  -6    3.11    3.93
   2   9  -5    7.07    4.39
   2   9  -5   11.75    5.88
   2   9  -4    1.37    3.01
   2   9  -4    4.16    4.30
   2   9  -3   -1.36    2.42
   2   9  -3    3.91    3.30
   2   9  -2   18.71    7.01
   2   9  -2   20.91    6.64
   2   9  -1    1.34    1.70
   2   9  -1    2.31    3.27
   2   9   0    1.35    2.96
  -2  -9  -1   64.01   10.72
   2   9   1   58.61   12.22
   2   9   2    1.45    2.59
  -2  -9  -2    3.11    2.62
   2   9   3   21.75    7.67
   2   9   3   48.53   11.95
  -2  -9  -3   40.24    9.15
   2   9   4   23.01    7.74
   2   9   4    6.88    5.79
  -2  -9  -4   22.09    7.14
  -2  -9  -5  130.18   18.38
   2   9   5  134.20   19.01
   2   9   5  141.49   22.67
  -2  -9  -6   85.09   15.45
   2   9   6   65.53   16.39
   2   9   6   74.88   13.82
  -2  -9  -7  393.86   38.88
   2   9   7  421.44   35.90
   2   9   7  507.60   50.53
   2   9   8   73.81   15.60
  -2  -9  -8   65.65   16.04
   2   9   8   53.00   11.74
   2   9   8   75.78   20.34
   2   9   9  270.59   30.74
  -2  -9  -9  190.17   29.36
   2   9   9  219.72   25.09
   2   9   9  254.90   39.83
   2   9  10  108.47   17.59
  -2  -9 -10  116.66   24.79
   2   9  10  106.87   19.99
   2   9  11  363.49   33.67
  -2  -9 -11  271.20   41.31
   2   9  11  340.02   36.93
   2   9  12  100.52   17.19
   2   9  12  136.42   22.96
  -2  -9 -12  111.69   27.49
   2   9  13  224.77   31.79
  -2  -9 -13  209.45   39.43
   2   9  14  206.16   30.71
  -2  -9 -14  208.06   42.45
  -2  -9 -15  252.16   37.59
   2  10  -4    4.82    4.98
   2  10  -3    6.31    4.89
   2  10  -2    7.85    5.97
   2  10  -1   38.15   10.55
   2  10   0   66.89   14.06
   2  10   1    4.86    4.59
  -2 -10  -2  156.51   18.27
   2  10   2  151.18   21.93
   2  10   3   18.06    8.61
  -2 -10  -3   37.58    9.22
  -2 -10  -4  323.48   29.22
   2  10   4  347.52   37.27
   2  10   4  285.47   30.59
  -2 -10  -5  170.65   21.17
   2  10   5  176.57   26.55
   2  10   5  159.38   21.80
  -2 -10  -6  100.39   17.08
   2  10   6  105.38   22.40
   2  10   6  150.68   20.67
   2  10   7   68.48   19.27
  -2 -10  -7  100.39   18.10
   2  10   7   83.86   15.46
   2  10   8  389.84   37.64
  -2 -10  -8  248.13   31.53
   2  10   8  293.72   30.38
   2  10   8  292.94   42.12
   2  10   9   65.25   13.94
  -2 -10  -9   60.19   15.86
   2  10   9   49.54   13.46
   2  10  10  276.59   30.42
  -2 -10 -10  341.64   40.47
   2  10  10  337.75   36.73
   2  10  11  170.69   22.81
   2  10  11  155.87   25.21
  -2 -10 -11  167.73   30.37
   2  10  12  294.90   34.95
  -2 -10 -12  278.66   39.96
   2  10  13  123.91   23.52
  -2 -10 -13   86.44   24.04
   2  10  14  162.26   28.10
   2  11  -1   76.60   16.10
   2  11   0   55.03   13.70
   2  11   1  250.86   30.43
   2  11   2   64.60   15.48
   2  11   3  108.79   20.80
  -2 -11  -3   80.80   13.61
   2  11   4   74.43   18.11
  -2 -11  -4   87.33   14.46
   2  11   5  305.03   32.32
   2  11   5  377.63   41.73
  -2 -11  -5  290.23   29.41
   2  11   6  108.93   18.70
   2  11   6  113.85   24.66
  -2 -11  -6  118.29   18.48
   2  11   7  232.01   27.55
  -2 -11  -7  222.88   27.38
   2  11   7  312.67   41.32
   2  11   8  176.90   25.82
   2  11   8  114.95   26.84
   2  11   8  124.67   19.85
  -2 -11  -8  145.04   22.50
   2  11   9  245.34   31.43
  -2 -11  -9  205.00   29.11
   2  11   9  247.90   28.20
  -2 -11 -10  187.13   28.78
   2  11  10  189.04   28.66
  -2 -11 -11  157.88   27.95
   2  11  11  260.78   33.44
  -2 -11 -12  190.95   31.89
   2  11  12  176.83   28.32
   2  11  13  161.32   27.58
   2  12   2  233.63   32.40
   2  12   3   50.08   15.21
   2  12   4  191.38   30.67
   2  12   5  141.32   26.99
   2  12   6  297.02   33.50
  -2 -12  -6  370.24   34.18
   2  12   7  115.67   20.04
  -2 -12  -7  158.23   22.17
   2  12   7  160.10   31.85
  -2 -12  -8  171.60   24.92
   2  12   8  176.45   24.88
  -2 -12  -9  191.93   26.81
   2  12   9  208.82   30.03
  -2 -12 -10   99.98   20.66
   2  12  10  183.60   28.19
  -3  10   9    5.01    6.34
  -3  10   8   40.75   20.40
  -3  10   8   26.21   11.73
  -3  10   7    4.86   10.64
  -3  10   7    2.28    4.98
  -3  10   6   31.28   16.97
  -3  10   6   21.62    9.52
  -3  10   5    4.10    7.34
  -3  10   5    7.23    6.82
  -3  10   4   11.50   10.85
  -3  10   4   11.94    8.00
  -3  10   3   17.84   11.99
  -3  10   3   37.70   12.69
  -3  10   2   62.21   20.00
  -3  10   2   59.77   16.10
   3  -9 -13   40.61   17.29
  -3   9  11   24.40   11.41
  -3   9  10    2.58    4.62
  -3   9   9    9.73    8.71
  -3   9   8   16.09    9.21
  -3   9   8   14.68   13.84
  -3   9   7   48.05   14.19
  -3   9   7   37.20   19.58
  -3   9   6   22.75    9.47
  -3   9   6   25.74   15.37
  -3   9   5   78.23   17.34
  -3   9   5  133.37   31.57
  -3   9   4   32.23   15.04
  -3   9   4   20.12    9.42
  -3   9   3   67.67   19.92
  -3   9   3   61.95   16.11
  -3   9   2   82.27   21.98
  -3   9   2   68.42   19.17
  -3   9   2   69.31   16.68
  -3   9   1  191.45   31.69
  -3   9   1  173.45   28.71
  -3   9   1  147.41   24.30
  -3   9   0   39.15   14.44
  -3   9   0   44.21   14.62
  -3   9   0   24.43   10.05
  -3   9  -1  223.32   32.12
  -3   9  -1  214.02   31.28
  -3   9  -1  179.26   26.16
  -3   9  -2   91.98   19.95
  -3   9  -2  106.44   21.72
   3  -8 -14   -3.08   10.31
   3  -8 -13   -3.00    6.58
   3  -8 -13   -6.07   10.85
   3  -8 -12   38.72   22.20
  -3   8  12   53.43   17.16
  -3   8  11   26.47   12.11
   3  -8 -10  123.87   18.76
  -3   8  10   90.34   21.02
   3  -8  -9   10.75    5.51
  -3   8   9    9.43    7.31
  -3   8   8   66.47   16.79
  -3   8   8   69.23   24.90
  -3   8   7   31.11   11.19
  -3   8   7   30.82   15.80
  -3   8   6  250.63   30.89
  -3   8   6  313.29   49.43
  -3   8   5   42.37   12.19
  -3   8   5   25.44   14.60
  -3   8   4  290.88   31.92
  -3   8   4  313.96   44.24
  -3   8   4  293.98   40.56
  -3   8   3   30.65   11.04
  -3   8   3   27.87    9.60
  -3   8   3   53.82   16.96
  -3   8   3   41.11   15.17
  -3   8   2  261.81   37.03
  -3   8   2  270.68   34.31
  -3   8   1  244.20   33.94
  -3   8   1  245.62   32.52
  -3   8   1  170.05   25.28
  -3   8   0  532.73   49.07
  -3   8   0  488.67   46.39
  -3   8  -1   32.99   11.53
  -3   8  -1   34.15   11.51
  -3   8  -1   25.77    9.67
  -3   8  -2  399.69   41.45
  -3   8  -2  402.35   40.85
  -3   8  -3   25.17   10.33
  -3   8  -3   29.84   10.73
  -3   8  -4  390.79   41.57
  -3   8  -4  468.50   42.98
  -3   8  -5   43.91   12.43
   3  -7 -15    5.96    8.43
   3  -7 -13  173.85   52.87
  -3   7  13  151.96   28.62
   3  -7 -12    2.77    6.08
   3  -7 -12   28.78   20.34
  -3   7  12   27.51   12.05
   3  -7 -11  155.01   42.08
  -3   7  11  186.85   30.18
   3  -7 -10   34.87    9.77
  -3   7  10   14.63    8.22
   3  -7  -9  366.99   33.08
   3  -7  -9  285.57   51.58
  -3   7   9  361.05   40.10
   3  -7  -8   22.12   13.19
  -3   7   8    6.37    5.38
  -3   7   7  270.04   48.83
  -3   7   7  335.14   50.69
  -3   7   7  269.80   32.35
  -3   7   6  144.14   22.83
  -3   7   6  159.34   35.33
  -3   7   6  209.80   39.37
  -3   7   5  596.26   64.22
  -3   7   5  625.76   49.13
  -3   7   4  187.42   23.95
  -3   7   4  209.47   34.56
  -3   7   4  173.27   29.61
  -3   7   3  853.50   57.69
  -3   7   3  771.45   66.47
  -3   7   3  923.75   73.37
  -3   7   2    7.36    5.72
  -3   7   2   17.01    6.72
  -3   7   2   11.40    7.64
  -3   7   2   19.76   10.37
  -3   7   1 1035.06   70.91
  -3   7   1 1185.29   77.42
  -3   7   0   24.57    9.21
  -3   7   0   41.42   12.27
  -3   7   0   22.66    9.46
  -3   7  -1  392.77   37.30
  -3   7  -1  433.52   40.93
  -3   7  -1  450.36   41.66
  -3   7  -2   34.30   10.02
  -3   7  -2   39.82   12.08
  -3   7  -2   39.78   11.53
   3  -7   3  435.49   38.83
  -3   7  -3  446.45   41.99
  -3   7  -3  501.41   42.61
  -3   7  -4  162.97   24.30
  -3   7  -4  147.08   21.75
  -3   7  -5  939.16   69.45
  -3   7  -5 1141.37   70.00
  -3   7  -6   13.97    7.60
  -3   7  -6   18.52    7.70
   3  -6 -15   -2.84    6.22
  -3   6  14  202.25   33.06
   3  -6 -14  257.96   68.33
  -3   6  13   63.01   18.24
   3  -6 -13   35.95   27.92
  -3   6  12  379.92   42.73
   3  -6 -12  323.70   72.25
  -3   6  11  101.43   21.81
   3  -6 -11  126.32   42.62
   3  -6 -11  133.97   18.85
  -3   6  10  270.31   35.57
   3  -6 -10  273.58   61.54
   3  -6 -10  380.51   32.55
  -3   6   9   70.71   17.46
   3  -6  -9   90.96   33.54
   3  -6  -9   68.71   12.95
  -3   6   8  580.97   50.99
   3  -6  -8  649.23   45.14
   3  -6  -8  514.52   71.25
   3  -6  -7  101.87   27.41
  -3   6   7  116.54   19.97
   3  -6  -7   83.87   15.10
  -3   6   6  970.34   64.74
   3  -6  -6  853.18   56.40
  -3   6   6  891.27   86.57
   3  -6  -6  890.20   76.94
  -3   6   6 1054.58   89.16
  -3   6   5  427.48   38.65
   3  -6  -5  427.07   34.52
   3  -6  -5  491.77   46.24
  -3   6   5  426.61   52.63
  -3   6   4 1482.49   86.08
   3  -6  -4 1337.93   79.36
  -3   6   3   39.81   13.75
   3  -6  -3   48.72   10.02
  -3   6   3   61.66   12.33
  -3   6   3   64.36   14.21
  -3   6   3   40.85   13.87
   3  -6  -2  805.63   50.78
  -3   6   2  958.48   68.60
  -3   6   2  966.65   57.22
  -3   6   2  972.72   62.02
  -3   6   2  901.74   68.02
  -3   6   1   37.65   11.51
  -3   6   1   27.61    8.30
  -3   6   1   45.43   11.70
  -3   6   1   51.80   11.96
  -3   6   1   30.01   10.83
  -3   6   0 1618.74   90.90
  -3   6   0 1635.81   91.02
  -3   6  -1  292.43   30.23
  -3   6  -1  322.41   33.18
  -3   6  -1  339.90   33.44
  -3   6  -2  827.99   58.18
  -3   6  -2 1012.69   64.74
  -3   6  -2  941.12   61.53
  -3   6  -3   29.55    8.84
   3  -6   3   41.15   10.25
  -3   6  -3   37.00   11.35
  -3   6  -3   40.30   10.77
   3  -6   4  822.23   56.59
  -3   6  -4  946.78   62.97
  -3   6  -4  864.05   57.88
   3  -6   5   81.18   14.82
  -3   6  -5   91.08   16.84
  -3   6  -5   60.22   13.17
  -3   6  -6 1088.03   72.45
  -3   6  -6 1123.85   68.04
  -3   6  -7    1.84    5.22
  -3   6  -7    4.38    4.13
  -3   6  -8  523.46   46.66
  -3   5  15  235.99   30.37
   3  -5 -15    8.55    8.11
  -3   5  14   45.39   15.77
  -3   5  14   49.15   13.70
  -3   5  13  291.87   38.25
   3  -5 -13   -2.55    5.58
  -3   5  12   85.22   20.43
   3  -5 -12   71.21   14.14
  -3   5  11  516.86   46.71
   3  -5 -11  417.70   31.74
  -3   5  10  301.67   34.48
   3  -5 -10  366.48   28.77
   3  -5  -9  650.61   45.70
  -3   5   9  670.97   55.79
  -3   5   8  161.32   24.38
   3  -5  -8  201.34   21.42
   3  -5  -8  126.13   22.13
   3  -5  -8  189.44   49.01
  -3   5   7 1681.59   92.82
   3  -5  -7 1731.88   83.35
   3  -5  -7 1760.36  141.66
  -3   5   6   50.85   12.46
   3  -5  -6   48.74   11.52
   3  -5  -6   94.34   28.25
  -3   5   6   54.91   19.04
   3  -5  -6   55.87   13.48
  -3   5   5 1473.53   82.02
   3  -5  -5 1243.79   75.40
   3  -5  -5 1246.41   97.84
   3  -5  -5 1209.32   77.34
  -3   5   4  343.57   31.30
   3  -5  -4  325.42   28.85
   3  -5  -4  369.02   38.06
   3  -5  -4  283.14   28.29
  -3   5   4  361.06   43.88
   3  -5  -3  821.62   55.51
   3  -5  -3  805.99   52.04
  -3   5   3  982.44   71.01
  -3   5   3  881.82   55.70
  -3   5   3  903.66   60.77
  -3   5   3  936.98   71.20
   3  -5  -3  847.90   53.48
   3  -5  -2  395.99   30.46
  -3   5   2  427.85   41.10
  -3   5   2  581.88   42.44
  -3   5   2  439.86   33.35
  -3   5   2  327.09   32.62
  -3   5   2  540.35   40.38
   3  -5  -2  343.11   28.74
  -3   5   2  432.52   42.31
  -3   5   1  818.84   64.91
   3  -5  -1 1067.21   58.35
  -3   5   1 1227.53   73.05
  -3   5   1 1091.28   60.03
  -3   5   1  935.94   62.85
  -3   5   1 1065.07   65.00
  -3   5   1 1054.07   69.45
   3  -5  -1 1049.83   56.80
   3  -5   0   38.92    8.65
  -3   5   0   55.86   12.71
   3  -5   0   49.85    8.68
  -3   5   0   40.78   10.19
  -3   5   0   64.33   12.45
  -3   5   0   34.26   10.17
   3  -5   0   30.36    6.95
   3  -5   1 1925.25  102.02
  -3   5  -1 2275.85  113.81
   3  -5   1 2074.85  101.99
  -3   5  -1 1919.91  107.75
  -3   5  -1 2185.95  111.42
   3  -5   1 2125.35   99.50
  -3   5  -2  188.83   21.73
  -3   5  -2  188.20   22.97
   3  -5   2  192.15   19.20
  -3   5  -2  185.22   21.50
  -3   5  -3 1227.96   71.80
  -3   5  -3 1213.04   68.35
  -3   5  -3 1052.51   65.96
  -3   5  -4   24.22    8.61
   3  -5   4   20.91    7.08
  -3   5  -4   20.78    7.15
  -3   5  -4   36.11    8.80
  -3   5  -5  894.32   59.26
  -3   5  -5  914.14   55.57
   3  -5   5  822.14   55.41
  -3   5  -6   39.96   11.20
  -3   5  -6   36.65    9.16
   3  -5   6   51.63   11.23
  -3   5  -7  678.30   51.94
  -3   5  -7  803.65   50.15
   3  -5   7  689.50   49.15
  -3   5  -8    1.70    4.30
  -3   5  -9  449.98   40.81
  -3   4  15   68.26   16.68
  -3   4  15   61.90   19.50
  -3   4  14  469.26   41.02
  -3   4  14  407.46   46.66
  -3   4  13   80.09   20.46
  -3   4  13   73.47   16.03
  -3   4  12  447.16   44.54
  -3   4  12  443.13   37.06
   3  -4 -12  493.26   35.39
  -3   4  11   63.51   16.92
   3  -4 -11   84.40   14.47
  -3   4  10 1134.04   78.67
   3  -4 -10 1060.99   64.99
  -3   4   9  314.46   33.42
   3  -4  -9  276.72   23.95
  -3   4   8 1161.16   77.95
   3  -4  -8 1237.61   68.70
   3  -4  -7   13.36    5.28
   3  -4  -7   10.31    7.38
   3  -4  -7   -1.89    5.36
  -3   4   7    8.66    5.37
   3  -4  -7   11.24    5.25
   3  -4  -6 1523.71   66.49
   3  -4  -6 1392.37   76.05
  -3   4   6 1376.35   81.72
   3  -4  -6 1390.61   85.47
   3  -4  -6 1425.82   74.87
   3  -4  -5   93.26   16.34
  -3   4   5  112.56   17.10
   3  -4  -5   99.02   16.98
   3  -4  -4 1405.04   78.45
  -3   4   4 1191.09   97.15
   3  -4  -4 1731.43  111.85
   3  -4  -4 1338.20   79.37
  -3   4   4 1842.31  107.44
  -3   4   4 1430.18   79.37
  -3   4   3   14.72    5.59
   3  -4  -3   24.50    9.26
   3  -4  -3   17.24    6.29
  -3   4   3   23.77    7.28
  -3   4   3   20.18    7.33
  -3   4   3   20.34   10.33
   3  -4  -3   13.19    5.25
  -3   4   2  950.74   54.18
   3  -4  -2  802.48   52.02
   3  -4  -2  942.10   46.81
   3  -4  -2  822.72   51.72
  -3   4   2  984.80   67.14
  -3   4   2  789.77   54.29
  -3   4   2 1022.72   60.23
  -3   4   2  991.01   67.03
   3  -4  -2  826.88   51.57
  -3   4   1  348.60   33.28
   3  -4  -1  283.38   24.22
   3  -4  -1  335.37   23.17
  -3   4   1  466.26   34.93
  -3   4   1  369.93   34.18
   3  -4  -1  370.14   27.49
  -3   4   1  335.19   26.37
  -3   4   1  313.76   28.94
  -3   4   1  401.55   32.32
   3  -4  -1  331.59   22.40
   3  -4   0 1546.96   46.25
  -3   4   0 1679.62   66.06
   3  -4   0 1597.17   51.30
  -3   4   0 1559.26   51.01
  -3   4   0 1458.35   57.16
  -3   4   0 1645.01   60.66
  -3   4   0 1690.63   64.77
   3  -4   0 1512.51   46.62
  -3   4  -1  145.35   17.11
  -3   4  -1  182.69   20.45
   3  -4   1  190.41   16.84
  -3   4  -1  181.13   19.12
  -3   4  -1  160.10   18.33
   3  -4   1  155.34   13.55
  -3   4  -2 1697.55   91.63
  -3   4  -2 1897.96   96.47
   3  -4   2 1806.03   90.21
  -3   4  -2 1849.14   92.62
  -3   4  -2 1776.14   91.82
  -3   4  -3   25.02    6.93
  -3   4  -3   21.94    7.16
   3  -4   3    7.86    5.38
  -3   4  -3   31.89    7.63
  -3   4  -4  835.25   55.61
   3  -4   4  783.31   53.01
  -3   4  -4  888.80   52.03
  -3   4  -4  856.37   52.21
  -3   4  -5   -1.35    2.41
   3  -4   5    1.20    2.15
  -3   4  -5    1.00    1.79
  -3   4  -5    1.98    2.50
  -3   4  -6  619.13   40.26
  -3   4  -6  615.86   44.70
   3  -4   6  542.20   40.95
  -3   4  -7    7.23    3.93
  -3   4  -7    5.84    4.89
   3  -4   7   10.07    5.04
  -3   4  -8  222.75   21.66
   3  -4   8  208.77   23.32
  -3   4  -8  216.17   25.11
   3  -4   9   -1.37    1.73
  -3   4  -9   -1.59    3.49
  -3   4 -10  291.44   30.85
  -3   4 -11    3.46    3.79
  -3   3  15  387.58   41.57
  -3   3  15  296.23   44.24
  -3   3  14  171.96   26.64
  -3   3  14  214.94   36.01
  -3   3  13  749.25   59.05
  -3   3  13  874.03   72.93
   3  -3 -13  800.59   57.14
  -3   3  12   58.92   17.27
  -3   3  12   56.22   13.38
   3  -3 -12   51.17   12.26
  -3   3  11  972.97   63.30
  -3   3  11  957.44   51.89
   3  -3 -11  968.47   48.12
   3  -3 -10   -1.34    2.39
   3  -3 -10    1.95    4.27
  -3   3  10   -2.25    4.93
  -3   3  10    4.57    3.85
   3  -3  -9 1274.24   51.17
  -3   3   9 1247.75   65.90
   3  -3  -8  156.35   18.29
   3  -3  -8  154.89   27.32
   3  -3  -8  150.28   19.26
  -3   3   8  164.09   23.45
  -3   3   8  118.24   15.23
   3  -3  -7 1786.12   84.26
   3  -3  -7 1654.59  102.68
   3  -3  -7 1543.65   84.48
  -3   3   7 1748.97   95.08
   3  -3  -6    2.96    2.50
   3  -3  -6    5.75    2.43
   3  -3  -6   12.38    6.90
  -3   3   6    3.02    3.31
   3  -3  -6    2.24    2.84
   3  -3  -5 1352.44   68.45
  -3   3   5 1179.64   56.16
   3  -3  -5 1449.34   61.10
   3  -3  -5 1246.56   77.68
   3  -3  -5 1386.86   82.17
   3  -3  -5 1305.17   69.34
  -3   3   5 1347.92   74.70
  -3   3   4  332.80   29.15
   3  -3  -4  327.18   26.82
  -3   3   4  320.91   18.88
   3  -3  -4  359.86   22.65
   3  -3  -4  373.93   22.53
   3  -3  -4  378.30   19.91
   3  -3  -4  329.29   31.74
  -3   3   4  317.89   27.30
  -3   3   4  406.92   48.19
   3  -3  -4  309.26   30.95
  -3   3   4  374.72   41.82
  -3   3   3 1807.59   90.00
   3  -3  -3 2170.05  126.40
   3  -3  -3 1795.43   77.71
   3  -3  -3 1665.57   90.79
  -3   3   3 1388.91   86.31
  -3   3   3 1820.60   95.02
   3  -3  -3 1667.40   91.59
  -3   3   3 1828.69  108.58
  -3   3   2   24.29    6.38
   3  -3  -2   10.13    6.09
   3  -3  -2   17.60    3.64
  -3   3   2   21.46    8.79
   3  -3  -2   26.27    6.78
  -3   3   2   14.54    5.31
  -3   3   2   17.21    6.07
  -3   3   2   23.27    8.80
  -3   3   2   29.75   10.41
   3  -3  -2   21.15    6.12
  -3   3   1 1666.70   90.33
   3  -3  -1 1449.70   77.76
   3  -3  -1 1664.56   73.73
   3  -3  -1 1557.55   80.21
  -3   3   1 1744.96   91.96
  -3   3   1 1518.57   78.31
  -3   3   1 1478.10   81.78
  -3   3   1 1761.43   86.66
   3  -3  -1 1471.24   76.88
  -3   3   0    1.46    4.17
  -3   3   0   18.98    6.81
   3  -3   0   -1.88    5.85
   3  -3   0   26.82    6.27
  -3   3   0   13.64    4.17
  -3   3   0   19.99    6.08
  -3   3   0   31.02    7.81
   3  -3   0   27.16    3.87
  -3   3   0   17.51    2.55
   3  -3   0   18.39    4.73
  -3   3   0   21.28    6.70
   3  -3   1   -2.75    8.30
   3  -3   1    1.50   16.11
  -3   3  -1 1878.57   66.14
  -3   3  -1 1565.47   50.50
  -3   3  -1   13.98    8.12
  -3   3  -1 1672.57   56.61
   3  -3   1 1560.11   45.48
  -3   3  -1 1740.35   55.24
  -3   3  -1 1660.03   52.26
  -3   3  -1 1586.09   21.68
   3  -3   1 1547.97   38.41
   3  -3   2    2.39    4.30
  -3   3  -2   16.31    4.28
  -3   3  -2   14.20    4.95
   3  -3   2    7.90    3.75
   3  -3   2    4.34    4.77
  -3   3  -2   10.04    5.10
  -3   3  -2   22.00    6.33
   3  -3   2    9.30    3.19
  -3   3  -2    6.14    3.35
  -3   3  -3  992.66   39.06
   3  -3   3 1038.25   39.49
  -3   3  -3 1083.93   44.71
  -3   3  -3  986.17   36.87
  -3   3  -4   43.77    8.22
   3  -3   4   30.34    8.56
  -3   3  -4   47.20    9.97
   3  -3   4   31.69    7.72
  -3   3  -4   49.61    8.37
  -3   3  -5  505.03   29.42
   3  -3   5  472.81   32.06
  -3   3  -5  510.76   29.17
  -3   3  -5  527.12   34.53
   3  -3   6   11.15    4.92
  -3   3  -6   18.84    5.51
  -3   3  -6   12.13    5.56
   3  -3   7  438.43   34.04
  -3   3  -7  421.81   30.03
  -3   3  -7  424.18   34.47
   3  -3   8   -1.22    2.19
  -3   3  -8    0.89    2.26
  -3   3  -8    2.69    3.40
  -3   3  -9  148.93   19.67
  -3   3  -9  114.18   38.85
   3  -3   9  130.96   17.82
  -3   3 -10   13.42    6.28
  -3   3 -10   34.11   25.88
   3  -3  10   14.83    6.41
  -3   3 -11   47.10   11.45
   3  -3  11   74.45   13.80
  -3   3 -12   -1.65    3.62
  -3   2  15   23.50   13.45
  -3   2  14  537.62   48.47
  -3   2  14  471.92   54.46
   3  -2 -13   86.70   16.70
  -3   2  13  109.13   24.46
  -3   2  13   73.12   16.44
   3  -2 -12 1020.71   60.41
  -3   2  12 1018.99   63.92
  -3   2  12 1072.70   76.76
   3  -2 -11   56.33   12.08
   3  -2 -11   10.47    8.48
  -3   2  11   52.68   15.60
  -3   2  11   55.79   13.08
   3  -2 -10 1210.91   52.25
  -3   2  10 1144.45   54.29
  -3   2  10 1294.21   70.47
   3  -2  -9   -1.24    2.72
   3  -2  -9   -1.66    4.20
  -3   2   9   -2.06    3.69
  -3   2   9    2.77    3.03
   3  -2  -8 1346.91   50.55
  -3   2   8 1348.96   64.85
  -3   2   8 1347.51   52.69
   3  -2  -7  107.84   13.63
   3  -2  -7  102.75    8.89
  -3   2   7   89.42   15.95
   3  -2  -7   86.17   13.37
  -3   2   7  108.28   11.82
   3  -2  -7  115.50   22.62
  -3   2   7   84.78   12.82
  -3   2   6 1466.59   37.57
   3  -2  -6 1499.04   48.12
  -3   2   6 1417.44   27.16
   3  -2  -6 1443.86   32.74
  -3   2   6 1517.70   61.38
   3  -2  -6 1371.53   50.14
   3  -2  -6 1474.51   75.37
   3  -2  -5   60.23    7.09
  -3   2   5   61.61    5.35
   3  -2  -5   56.12    9.23
  -3   2   5   55.45    9.05
   3  -2  -5   61.59   15.04
  -3   2   5   63.79   12.09
   3  -2  -5   43.83    9.12
   3  -2  -4 1860.76   94.66
  -3   2   4 1982.02   99.64
   3  -2  -4 2111.96   94.95
  -3   2   4 1918.40   81.64
   3  -2  -4 2008.11   88.55
   3  -2  -4 2004.81   87.63
  -3   2   4 1812.57   93.12
  -3   2   4 2147.45  102.70
   3  -2  -4 2044.74  109.50
   3  -2  -3  290.21   28.90
   3  -2  -3  295.93   23.67
  -3   2   3  305.63   25.68
   3  -2  -3  304.13   21.46
   3  -2  -3  310.31   16.18
   3  -2  -3  356.41   20.77
   3  -2  -3  280.99   28.48
  -3   2   3  312.12   24.34
  -3   2   3  354.27   29.09
  -3   2   2 2477.66  115.70
   3  -2  -2 2418.46  113.23
   3  -2  -2 2499.92  105.12
   3  -2  -2 2228.87  118.82
  -3   2   2 2366.09  114.72
  -3   2   2 2704.95  121.76
   3  -2  -2 2282.42  118.59
  -3   2   2 2726.61  134.41
   3  -2  -1  331.44   21.41
  -3   2   1  372.64   29.51
   3  -2  -1  299.05   13.48
  -3   2   1  379.06   30.55
  -3   2   1  424.95   29.88
   3  -2  -1  293.47   20.98
  -3   2   1  329.20   19.64
  -3   2   1  252.69   19.19
  -3   2   1  322.51   23.87
   3  -2  -1  324.33   29.28
   3  -2   0 2927.21  109.46
   3  -2   0 2890.17  118.35
  -3   2   0 3375.95  129.16
  -3   2   0 3505.70  141.71
  -3   2   0 2893.68  114.23
  -3   2   0 2936.06  119.86
  -3   2   0 3267.60  125.64
  -3   2   0 3316.35  125.86
   3  -2   0 2904.95  115.12
   3  -2   1    2.14    5.45
   3  -2   1   21.28    7.26
  -3   2  -1   -1.88    4.15
   3  -2   1   22.98    5.45
  -3   2  -1   32.02    7.61
  -3   2  -1   26.61    4.78
  -3   2  -1   26.03    5.92
   3  -2   1   14.31    5.20
  -3   2  -1   25.64    6.60
   3  -2   1   25.61    4.68
  -3   2  -1   27.67    6.53
  -3   2  -2 1381.58   29.17
   3  -2   2 1245.87   37.31
  -3   2  -2 1352.91   46.23
   3  -2   2 1196.26   19.54
  -3   2  -2 1216.12   39.96
   3  -2   2 1319.89   46.80
  -3   2  -2 1327.97   39.30
   3  -2   2 1286.75   31.01
   3  -2   3   -1.47    3.71
  -3   2  -3    2.61    1.03
  -3   2  -3    2.80    2.64
   3  -2   3    1.46    2.06
   3  -2   3    4.28    4.78
   3  -2   3    2.63    1.34
  -3   2  -3    1.51    1.91
   3  -2   3    1.88    2.06
   3  -2   3    1.77    1.94
  -3   2  -3    1.90    1.61
  -3   2  -4  391.23   24.83
   3  -2   4    3.76    4.99
   3  -2   4  414.61   25.36
   3  -2   4   -1.40    2.94
  -3   2  -4  364.10   20.95
   3  -2   4  378.34   23.86
   3  -2   4  359.21   23.75
  -3   2  -4  366.86   11.42
   3  -2   4  338.82   15.53
  -3   2  -4  362.93   19.47
  -3   2  -5   21.58    6.21
   3  -2   5    1.13    2.87
  -3   2  -5   -3.82    9.65
  -3   2  -5   19.85    5.08
   3  -2   5   23.97    6.26
   3  -2   5   22.19    6.23
  -3   2  -5   19.30    4.73
  -3   2  -6  458.09   29.66
   3  -2   6  437.45   33.03
  -3   2  -6  526.37   35.47
  -3   2  -6  476.91   29.54
  -3   2  -7   77.39    9.81
  -3   2  -7   69.18   11.59
   3  -2   7   91.69   13.64
   3  -2   7   76.00   12.02
   3  -2   8  153.91   17.42
  -3   2  -8  125.08   13.01
  -3   2  -8  146.70   17.23
   3  -2   9   21.74    6.86
  -3   2  -9   20.63    5.75
  -3   2  -9   25.01    7.77
  -3   2 -10   30.73    8.86
  -3   2 -10   11.35   14.41
   3  -2  10   40.91    9.78
  -3   2 -11    7.05    4.73
   3  -2  11   14.80    6.37
  -3   2 -12    1.50    3.28
  -3   2 -12   13.57   17.16
   3  -2  12   -1.41    3.09
  -3   2 -13    1.57    3.44
  -3   1  14   25.44   13.35
  -3   1  14    6.42    7.19
   3  -1 -14   31.20   10.48
  -3   1  13  425.05   41.90
  -3   1  13  470.23   53.54
   3  -1 -13  436.96   40.77
  -3   1  12   25.38   11.28
  -3   1  12   27.83    9.68
   3  -1 -12    6.79    4.82
  -3   1  11 1177.02   88.07
   3  -1 -11 1214.51   75.85
  -3   1  11 1175.18   77.48
  -3   1  10   49.64   14.75
  -3   1  10   39.06   10.60
   3  -1 -10   48.34   11.07
   3  -1 -10   39.85   12.82
  -3   1   9  894.82   54.75
   3  -1  -9  968.42   60.35
  -3   1   9 1149.74   75.37
   3  -1  -9  977.81   53.85
  -3   1   9 1112.66   64.81
  -3   1   8   45.37    8.44
   3  -1  -8   38.54    9.00
  -3   1   8   28.29    4.94
   3  -1  -8   37.99    9.54
  -3   1   8   40.16   11.86
  -3   1   8   47.96   10.24
  -3   1   8   70.14   12.87
   3  -1  -8    1.45    2.68
  -3   1   7  977.74   42.70
  -3   1   7  896.09   35.58
  -3   1   7  934.72   34.26
   3  -1  -7 1007.07   42.01
  -3   1   7  880.73   27.00
   3  -1  -7  975.13   28.52
  -3   1   7 1087.37   55.58
   3  -1  -7  799.24   41.52
   3  -1  -7  953.64   25.63
  -3   1   7  926.19   28.07
  -3   1   7  954.75   45.24
  -3   1   6    0.78    1.71
   3  -1  -6    2.82    2.37
  -3   1   6    1.36    1.72
  -3   1   6   -0.45    0.57
   3  -1  -6   -1.11    1.41
  -3   1   6    1.49    1.89
  -3   1   6   -0.96    1.71
  -3   1   6    0.54    0.97
   3  -1  -6    0.40    0.71
   3  -1  -6    1.35    1.27
  -3   1   6    2.40    2.63
   3  -1  -6   -1.14    2.04
  -3   1   5 1756.87   49.41
  -3   1   5 1784.91   43.29
   3  -1  -5 1810.34   49.14
  -3   1   5 1654.43   34.96
   3  -1  -5 1727.54   35.34
  -3   1   5 1863.02   62.97
   3  -1  -5 1608.30   52.03
  -3   1   5 1596.39   39.12
  -3   1   5 1927.11   60.52
  -3   1   4  168.32   13.00
   3  -1  -4  163.17   14.08
   3  -1  -4  176.44   11.05
  -3   1   4  158.26   10.73
  -3   1   4  182.27   18.27
   3  -1  -4  148.61   15.01
  -3   1   4  163.36   12.74
  -3   1   4  197.10   18.92
   3  -1  -4  149.32   21.45
  -3   1   4  147.84   12.83
   3  -1  -3 2948.73  140.96
  -3   1   3 2648.05  120.13
   3  -1  -3 2531.23  123.96
  -3   1   3 2817.09  128.20
   3  -1  -3 2717.66  121.00
   3  -1  -3 2751.82  123.20
   3  -1  -3 2751.16  118.34
  -3   1   3 2615.22  121.06
  -3   1   3 2837.64  129.84
   3  -1  -2  179.13   20.30
  -3   1   2  158.77   12.15
   3  -1  -2  162.11   15.05
  -3   1   2  165.29   16.04
   3  -1  -2  166.97   14.92
   3  -1  -2  184.32   13.23
   3  -1  -2  152.62   19.33
  -3   1   2  183.67   15.35
  -3   1   2  217.79   19.99
   3  -1  -1 1376.43   72.44
   3  -1  -1 1416.27   65.44
  -3   1   1 1375.68   66.69
   3  -1  -1 1333.92   67.05
  -3   1   1 1446.09   67.02
   3  -1  -1 1450.69   73.39
  -3   1   1 1500.53   73.03
   3  -1  -1 1373.47   71.03
  -3   1   1 1474.09   60.04
  -3   1   1 1508.18   80.49
   3  -1   0  422.19   31.69
  -3   1   0  330.24   28.27
  -3   1   0  435.76   32.16
   3  -1   0  309.68   23.17
  -3   1   0  337.50   20.54
   3  -1   0  323.33   19.51
   3  -1   0  315.84   22.55
  -3   1   0  270.35   21.40
  -3   1   0  326.25   25.39
   3  -1   0  289.23   24.75
   3  -1   0  300.81   21.26
  -3   1   0  315.63   26.26
   3  -1   1    1.48    4.45
  -3   1  -1  650.75   31.76
   3  -1   1  631.33   25.72
   3  -1   1  905.21   38.75
  -3   1  -1   14.28    7.43
  -3   1  -1  608.29   18.43
  -3   1  -1  628.72   25.85
   3  -1   1  677.52   27.84
  -3   1  -1  700.75   31.62
   3  -1   1  667.68   31.38
  -3   1  -1  631.30   27.26
   3  -1   1  590.27   20.20
   3  -1   2   -1.13    2.85
   3  -1   2    1.29    2.31
   3  -1   2    1.74    1.64
  -3   1  -2    3.17    2.46
  -3   1  -2    1.40    0.98
  -3   1  -2    0.61    1.33
   3  -1   2    1.36    1.48
   3  -1   2    3.52    2.49
   3  -1   2    0.98    1.01
  -3   1  -2    2.63    1.76
  -3   1  -3    2.39   10.36
   3  -1   3   19.60   12.49
   3  -1   3  761.28   28.67
  -3   1  -3  770.86   32.61
   3  -1   3  699.09   29.89
  -3   1  -3  738.91   28.64
  -3   1  -3  701.94   13.61
   3  -1   3  717.37   33.68
   3  -1   3  685.70   30.78
  -3   1  -3  665.98   24.40
   3  -1   3  686.94   18.64
  -3   1  -4    3.14    2.43
   3  -1   4    0.75    2.13
  -3   1  -4    0.96    1.34
   3  -1   4    1.10    0.93
  -3   1  -4    1.20    1.32
   3  -1   4    1.45    1.58
   3  -1   4    2.39    2.01
   3  -1   4    0.88    1.11
  -3   1  -4    1.78    1.38
   3  -1   5  165.75   18.61
  -3   1  -5  190.18   17.61
  -3   1  -5  182.62   13.37
   3  -1   5  197.52   17.37
  -3   1  -5  199.07   15.78
   3  -1   5  166.17   17.20
   3  -1   5  180.81   17.55
   3  -1   5  182.98   14.38
  -3   1  -5  177.42   14.01
   3  -1   6   -1.36    4.23
  -3   1  -6   -2.81    7.12
  -3   1  -6   27.00    6.43
   3  -1   6   25.36    5.45
  -3   1  -6   29.23    5.50
   3  -1   6   31.42    6.67
   3  -1   6   23.55    6.28
   3  -1   6   37.10    7.58
  -3   1  -6   19.86    4.29
   3  -1   7  108.20   11.80
  -3   1  -7   95.83   12.27
   3  -1   7   86.15   12.16
   3  -1   7  120.16   14.17
   3  -1   7    1.48    6.27
  -3   1  -7    3.02    7.69
   3  -1   8   12.76    4.85
  -3   1  -8   12.19    4.81
   3  -1   9   -1.13    2.03
  -3   1  -9    4.40    3.41
  -3   1  -9    3.73   10.55
   3  -1  10    4.85    3.43
  -3   1 -10    2.37    3.00
  -3   1 -10    8.19   11.57
   3  -1  11   16.72    6.72
  -3   1 -11    7.63    4.57
   3  -1  12    1.36    1.73
  -3   1 -12    4.07    4.53
   3  -1  13    7.15    4.80
  -3   1 -13  621.55   78.31
   3  -1  14    1.50    2.68
  -3   0  14  607.95   52.79
   3   0 -14  576.22   51.21
   3   0 -13   13.60    8.17
  -3   0  13   18.47    9.01
  -3   0  12  377.38   38.39
   3   0 -12  390.89   37.76
   3   0 -11    4.99    4.71
  -3   0  11    2.65    3.35
  -3   0  11    1.75    3.13
   3   0 -10  903.82   62.60
  -3   0  10  922.62   63.91
  -3   0  10  872.50   72.45
  -3   0   9   55.88   15.01
  -3   0   9   21.62    7.63
   3   0  -9   45.22   10.34
  -3   0   8  897.90   55.92
  -3   0   8  813.10   48.79
   3   0  -8  906.84   55.09
  -3   0   8  768.63   43.12
   3   0  -8  822.50   55.06
  -3   0   8  980.51   66.84
   3   0  -8  874.25   46.75
   3   0  -8  970.98   60.55
  -3   0   7  166.46   18.09
   3   0  -7  179.85   18.27
  -3   0   7  157.82   15.06
  -3   0   7  174.98   12.35
  -3   0   7  179.03   23.41
   3   0  -7  161.55   18.52
   3   0  -7  171.41   10.84
  -3   0   7  177.10   17.94
  -3   0   6  844.68   37.79
  -3   0   6  736.87   30.74
   3   0  -6  807.96   36.05
  -3   0   6  767.72   24.90
  -3   0   6  877.62   48.25
   3   0  -6  702.15   37.13
   3   0  -6  819.04   22.66
  -3   0   6  771.85   19.55
  -3   0   6  844.74   37.96
  -3   0   5  103.90   12.30
  -3   0   5   92.97   10.84
   3   0  -5   94.19   11.69
  -3   0   5   73.61    9.55
  -3   0   5   82.88    8.06
   3   0  -5   91.97    8.63
  -3   0   5   85.53   14.22
   3   0  -5  106.59   13.66
   3   0  -5   90.86    7.57
  -3   0   5   90.78    7.23
  -3   0   5   84.41   11.97
  -3   0   4 1005.35   34.61
  -3   0   4 1035.34   32.71
  -3   0   4 1055.28   34.25
   3   0  -4 1046.97   35.33
   3   0  -4 1041.20   27.04
  -3   0   4 1006.10   26.94
  -3   0   4 1181.97   47.68
   3   0  -4  978.31   38.57
   3   0  -4 1019.40   24.55
  -3   0   4  989.21   24.80
  -3   0   4 1134.34   41.60
  -3   0   3  145.66   11.70
  -3   0   3  160.47   13.02
  -3   0   3  147.03    5.56
  -3   0   3  138.17   11.79
   3   0  -3  152.59   12.78
   3   0  -3  162.39   10.30
  -3   0   3  157.77   10.28
  -3   0   3  166.02   16.16
   3   0  -3  134.53   13.47
   3   0  -3  168.21    9.85
   3   0  -3  150.99   10.85
  -3   0   3  151.20   10.14
  -3   0   3  165.92   15.55
  -3   0   3  325.54   35.07
   3   0  -3    0.56    1.20
   3   0  -2  247.84   16.64
  -3   0   2  231.91   16.64
   3   0  -2  203.47   18.11
  -3   0   2  284.24   21.79
   3   0  -2  237.99   17.89
  -3   0   2  253.89   19.05
   3   0  -2  243.50   18.85
   3   0  -2  273.08   16.55
  -3   0   2  245.38   16.11
  -3   0   2  245.00   16.52
   3   0  -2  250.79   15.62
   3   0  -2  253.06   17.30
  -3   0   2  292.08   22.58
   3   0  -2  284.89   22.66
  -3   0   1   64.27    6.44
   3   0  -1   56.83   10.21
   3   0  -1   63.27    6.19
  -3   0   1   58.17    8.15
   3   0  -1   63.44    7.96
   3   0  -1   64.16    8.94
   3   0  -1   62.89    7.83
  -3   0   1   63.55    6.84
   3   0  -1   70.26    7.12
  -3   0   1   70.58   11.38
   3   0  -1   69.99    6.73
  -3   0   1   69.20    7.59
   3   0  -1   71.38    7.94
  -3   0   1   67.75    9.98
   3   0  -1   73.97   10.48
   3   0   0  215.94   17.76
   3   0   0  210.64   12.14
  -3   0   0  249.50   21.60
  -3   0   0  219.79   12.75
   3   0   0  244.24   15.11
   3   0   0  216.21   15.89
  -3   0   0  228.11   15.88
  -3   0   0  230.78   15.85
   3   0   0  234.60   15.22
   3   0   0  220.25   19.56
   3   0   0  216.33   19.14
   3   0   0  209.99   20.59
   3   0   1    0.68    1.48
   3   0   1    1.06    1.90
   3   0   1    2.85    1.91
  -3   0  -1    1.72    3.07
   3   0   1    0.14    0.30
  -3   0  -1   -0.28    0.70
   3   0   1    0.47    0.72
   3   0   1   -0.49    1.08
  -3   0  -1    0.47    0.59
   3   0   1    0.81    1.03
  -3   0  -1    0.62    1.35
   3   0   1   -0.33    0.60
  -3   0  -2  179.17   12.04
   3   0   2  201.58   13.17
  -3   0  -2  191.52   14.69
   3   0   2  217.57   24.03
   3   0   2  209.53   12.94
  -3   0  -2  192.69   11.09
   3   0   2  192.81    8.34
  -3   0  -3   -1.26    2.27
  -3   0  -3   18.26    3.94
   3   0   3   -0.79    2.02
   3   0   3   27.88    5.17
  -3   0  -3   22.06    4.30
  -3   0  -3   25.11    5.21
   3   0   3   17.21    3.82
   3   0   3   19.09    4.54
  -3   0  -3   23.43    3.47
  -3   0  -4   -1.44    2.60
   3   0   4    0.93    2.65
   3   0   4   21.06    4.62
  -3   0  -4   16.96    4.44
  -3   0  -4   27.26    4.83
   3   0   4   27.64    5.21
   3   0   4   24.10    5.23
  -3   0  -4   19.22    3.20
  -3   0  -5    0.66    1.18
   3   0   5   -0.78    1.70
  -3   0  -5    1.47    0.93
   3   0   5    0.60    1.07
  -3   0  -5    0.75    1.64
   3   0   5    1.47    1.61
   3   0   5    1.07    2.69
  -3   0  -5   -1.60    3.50
  -3   0  -6   24.31    5.58
  -3   0  -6   15.27    3.24
   3   0   6   15.80    4.31
   3   0   6   18.18    2.75
   3   0   6   15.45    4.72
  -3   0  -6   13.26    4.58
   3   0   6    1.21    2.67
  -3   0  -6   -1.81    4.58
   3   0   7    3.91    2.62
  -3   0  -7    2.36    1.99
   3   0   7    1.58    1.99
   3   0   7    2.66    2.06
  -3   0  -7    1.81    1.98
   3   0   7    2.70    1.97
   3   0   7   -1.34    2.93
  -3   0  -7    2.08    2.63
  -3   0  -8  163.66   15.66
   3   0   8    1.46    3.26
  -3   0  -8   -2.44    6.20
  -3   0  -8  120.37   14.40
   3   0   8  126.07   14.53
   3   0   8  164.20   16.08
   3   0   9   24.25    6.94
   3   0   9   18.04    6.01
  -3   0  -9   19.05    6.57
  -3   0  -9   23.24    6.37
   3   0  10   26.39    7.47
  -3   0 -10   15.63   11.23
  -3   0 -10   29.62    7.75
   3   0  11    8.62    4.69
  -3   0 -11    7.11   11.90
  -3   0 -11   13.77    5.44
   3   0  12  106.18   16.43
  -3   0 -12  135.88   17.77
   3   0  13    1.40    1.77
  -3   0 -13    4.49   12.70
   3   0  14  182.91   22.88
   3   1 -14   17.73    9.32
  -3  -1  13  398.24   41.56
   3   1 -13  424.57   42.30
   3   1 -12   13.58    6.96
  -3  -1  12   15.71    7.87
  -3  -1  11  257.69   29.90
   3   1 -11  264.83   30.22
   3   1 -10    9.85    6.23
   3   1 -10   -2.26    5.71
  -3  -1  10    8.30    5.56
   3   1  -9  499.49   35.31
  -3  -1   9  491.41   35.13
   3   1  -9  461.61   39.02
  -3  -1   8    5.46    2.55
   3   1  -8    1.41    3.08
  -3  -1   8    1.36    2.43
   3   1  -8    4.04    3.41
  -3  -1   8    7.65    3.83
  -3  -1   7  550.42   41.59
  -3  -1   7  563.02   37.97
   3   1  -7  642.58   43.25
  -3  -1   7  569.22   33.78
  -3  -1   7  654.15   51.90
   3   1  -7  586.98   43.16
   3   1  -7  570.94   34.07
  -3  -1   6    2.44    2.30
   3   1  -6    1.05    1.33
  -3  -1   6    1.68    3.01
   3   1  -6   -1.20    2.14
  -3  -1   6   -1.06    1.90
   3   1  -6    1.63    1.26
  -3  -1   6    1.06    1.34
  -3  -1   6    0.86    1.54
   3   1  -6    1.02    1.29
   3   1  -6    1.17    1.49
  -3  -1   6   -1.02    1.83
  -3  -1   5  236.07   20.98
   3   1  -5  214.42   22.07
  -3  -1   5  247.71   26.53
   3   1  -5  230.54   20.62
  -3  -1   5  198.19   17.98
  -3  -1   5  227.66   16.49
   3   1  -5  230.06   15.16
  -3  -1   5  202.72   14.16
  -3  -1   5  238.86   20.35
  -3  -1   5  290.22   22.65
   3   1  -4    9.81    4.30
  -3  -1   4    7.73    4.61
   3   1  -4    8.85    3.44
  -3  -1   4    6.27    3.29
  -3  -1   4    5.18    2.59
   3   1  -4   10.24    3.86
  -3  -1   4    7.68    2.62
   3   1  -4    7.29    2.04
  -3  -1   4    7.40    2.09
   3   1  -4    4.67    1.82
  -3  -1   4    3.94    2.45
   3   1  -4    1.44    2.24
  -3  -1   4   -0.68    2.10
  -3  -1   3  169.67   13.85
   3   1  -3  175.82   13.30
   3   1  -3  192.37   16.76
  -3  -1   3  191.59   18.55
  -3  -1   3  157.43   12.29
  -3  -1   3  166.47   14.00
  -3  -1   3  165.77    9.17
   3   1  -3  174.66   14.02
   3   1  -3  167.44   11.03
  -3  -1   3  155.75   10.47
   3   1  -3  163.84    9.28
   3   1  -3  160.92    9.73
  -3  -1   3  169.16    9.75
   3   1  -3  168.80   14.85
  -3  -1   3  175.47   14.91
   3   1  -3    0.51    1.65
  -3  -1   3  343.04   33.37
   3   1  -2   14.15    4.43
  -3  -1   2   15.74    3.95
  -3  -1   2   12.68    4.44
   3   1  -2   11.35    3.06
  -3  -1   2   10.65    3.58
  -3  -1   2    9.65    2.94
   3   1  -2    9.46    3.08
  -3  -1   2    9.85    2.03
  -3  -1   2   14.82    6.15
   3   1  -2   12.12    2.85
   3   1  -2    9.63    2.42
   3   1  -2    7.46    2.19
  -3  -1   2   11.48    2.79
  -3  -1   2    9.23    2.36
   3   1  -2    6.70    3.14
   3   1  -2    0.30    1.12
  -3  -1   1    8.20    2.50
   3   1  -1    8.60    2.58
  -3  -1   1   10.96    3.56
   3   1  -1    9.99    3.48
   3   1  -1    8.96    1.85
  -3  -1   1    6.42    1.63
   3   1  -1    4.10    4.25
  -3  -1   1   12.47    4.71
   3   1  -1    7.11    2.02
   3   1  -1    6.31    1.99
  -3  -1   1    6.70    2.05
  -3  -1   1    6.10    2.00
  -3  -1   1    5.85    1.76
   3   1  -1    6.93    2.12
   3   1  -1    6.71    3.14
  -3  -1   1    7.04    2.44
   3   1  -1    8.67    3.42
   3   1  -1    8.20    2.48
   3   1   0   17.95    4.57
   3   1   0   16.22    3.17
  -3  -1   0   14.95    2.59
  -3  -1   0   16.96    3.14
   3   1   0    7.73    1.98
   3   1   0   16.52    5.18
  -3  -1   0   21.43    6.96
   3   1   0   12.32    2.83
  -3  -1   0    9.80    2.28
   3   1   0   12.74    2.65
   3   1   0   13.36    2.90
   3   1   0   14.75    3.03
   3   1   0    8.87    3.22
  -3  -1   0   23.40    3.94
   3   1   1    7.43    1.62
  -3  -1  -1   -0.46    1.17
  -3  -1  -1   12.28    2.66
   3   1   1    5.39    1.89
   3   1   1    7.53    2.19
   3   1   1   12.70    6.01
   3   1   1   10.94    3.53
   3   1   1    7.54    1.92
  -3  -1  -1    9.71    2.21
   3   1   1    9.00    2.47
   3   1   1    8.33    2.47
   3   1   1    5.04    1.66
   3   1   1    6.75    2.55
  -3  -1  -2    5.32    1.35
   3   1   2    5.64    2.20
   3   1   2    0.45    1.15
   3   1   2    7.35    2.05
   3   1   2    3.73    1.44
   3   1   2    3.98    1.75
  -3  -1  -2    3.18    2.28
   3   1   2    6.88    2.46
   3   1   2    5.21    2.06
  -3  -1  -2    3.87    1.69
   3   1   2    3.15    0.78
  -3  -1  -3  181.94   11.50
  -3  -1  -3  185.51   12.73
   3   1   3  182.94   10.31
   3   1   3  172.95    8.76
   3   1   3  191.79   11.66
   3   1   3  177.60   12.14
  -3  -1  -3  168.37   11.98
  -3  -1  -3  197.97    6.97
   3   1   4   34.51    5.18
  -3  -1  -4   22.73    4.34
   3   1   4   27.67    2.88
   3   1   4   29.37    3.46
   3   1   4   35.54    5.26
   3   1   4   23.11    4.74
  -3  -1  -4   27.90    5.26
  -3  -1  -4   27.83    8.10
  -3  -1  -5  388.35   18.09
   3   1   5    8.67    3.50
   3   1   5  326.37   13.77
   3   1   5  393.99   17.80
   3   1   5  388.96   12.12
   3   1   5  341.68   19.41
  -3  -1  -5  385.58   20.66
  -3  -1  -5  392.44   38.85
   3   1   5   -0.93    2.98
   3   1   6   50.27    6.71
  -3  -1  -6   56.18    7.37
   3   1   6   45.93    6.24
  -3  -1  -6   53.64    5.78
   3   1   6   50.31    6.68
   3   1   6   47.61    4.13
  -3  -1  -6   49.44    7.93
   3   1   6   47.04    7.63
  -3  -1  -7  109.78   11.58
   3   1   7   70.79   10.30
  -3  -1  -7   98.66    9.67
   3   1   7  101.09   10.36
  -3  -1  -7   98.44   12.48
   3   1   7   93.56   12.18
   3   1   7  102.92   10.79
   3   1   8    0.58    1.04
  -3  -1  -8    0.90    2.54
   3   1   8    0.91    1.63
   3   1   8   -1.43    3.61
  -3  -1  -8   -1.87    4.09
  -3  -1  -8    2.99    2.12
  -3  -1  -9  369.74   24.88
   3   1   9  375.76   25.29
  -3  -1  -9  423.62   24.82
   3   1  10    3.28    2.40
  -3  -1 -10   -2.46    4.40
  -3  -1 -10    6.72    3.64
   3   1  11  506.59   38.72
  -3  -1 -11  524.14   35.48
   3   1  12   75.14   13.08
  -3  -1 -12   -3.12    5.59
   3   1  13  526.64   35.69
  -3  -1 -13   61.18   22.63
  -3  -1 -14   41.34   20.31
  -3  -2  13    4.36    4.77
  -3  -2  12  195.68   27.37
   3   2 -12  166.06   25.95
   3   2 -11    7.79    5.51
  -3  -2  11    5.70    4.81
   3   2 -10  138.13   20.59
  -3  -2  10  127.34   19.53
  -3  -2   9   11.18    5.71
   3   2  -9   21.27    8.01
   3   2  -9   -2.45    6.20
   3   2  -8  116.83   17.24
  -3  -2   8   90.13   10.52
  -3  -2   8   85.33   14.40
  -3  -2   7   23.42    7.72
   3   2  -7   18.17    7.07
  -3  -2   7   13.58    4.12
  -3  -2   7   17.48    5.49
   3   2  -7   27.96    8.25
  -3  -2   7   -1.20    3.40
   3   2  -6  177.90   18.63
  -3  -2   6  151.70   15.08
  -3  -2   6  151.00   12.76
  -3  -2   6  137.67    9.37
  -3  -2   6  164.89   18.06
   3   2  -6  148.17   15.59
   3   2  -6  165.28   19.15
   3   2  -5    4.87    3.77
  -3  -2   5    2.05    2.25
   3   2  -5    6.79    3.22
  -3  -2   5    5.64    2.89
   3   2  -5    5.20    3.22
  -3  -2   5    3.51    1.96
  -3  -2   5    6.35    2.07
   3   2  -5    4.92    2.42
   3   2  -5    5.62    2.04
  -3  -2   5    1.69    2.14
  -3  -2   4    4.48    2.78
   3   2  -4   -1.13    2.47
   3   2  -4    2.26    2.13
   3   2  -4    0.89    1.13
  -3  -2   4    3.61    2.24
  -3  -2   4    3.18    1.89
  -3  -2   4    0.37    0.81
  -3  -2   4    1.07    1.18
   3   2  -4    0.61    0.58
   3   2  -4    0.95    0.90
   3   2  -4    0.44    0.97
  -3  -2   4    2.05    2.12
   3   2  -4   -1.05    2.66
  -3  -2   3   -0.78    1.39
   3   2  -3   -1.03    1.84
   3   2  -3    1.97    1.85
  -3  -2   3    1.89    1.78
   3   2  -3    1.51    2.13
  -3  -2   3   -0.46    0.82
  -3  -2   3   -1.71    2.16
  -3  -2   3    0.36    0.65
   3   2  -3    0.47    0.59
   3   2  -3   -0.42    1.05
  -3  -2   3    0.49    1.23
   3   2  -3   -0.66    1.17
   3   2  -3    1.75    2.22
  -3  -2   3    0.53    0.94
   3   2  -2   46.99    6.84
  -3  -2   2   52.98    7.73
   3   2  -2   55.24    9.46
   3   2  -2   49.88    7.23
  -3  -2   2   53.19    6.90
  -3  -2   2   62.34    6.78
  -3  -2   2   51.47    5.96
   3   2  -2   55.01    4.93
  -3  -2   2   51.40    5.55
   3   2  -2   64.69    6.65
   3   2  -2   63.69    8.44
  -3  -2   2   -0.37    0.96
   3   2  -2    0.80    2.67
  -3  -2   2   74.40   11.32
  -3  -2   1    5.55    2.63
   3   2  -1    5.50    2.19
  -3  -2   1    4.40    1.93
   3   2  -1    4.06    1.68
  -3  -2   1    5.76    1.98
  -3  -2   1    9.33    4.25
   3   2  -1   12.93    5.36
  -3  -2   1    5.43    1.96
   3   2  -1    6.19    2.11
   3   2  -1    6.68    2.33
  -3  -2   1    5.44    1.82
  -3  -2   1   -0.21    0.87
   3   2  -1    4.15    2.18
  -3  -2   1    4.67    2.33
   3   2   0   18.17    4.76
  -3  -2   0   20.83    3.59
  -3  -2   0   19.45    4.88
   3   2   0   24.08    4.05
  -3  -2   0   25.05    3.93
  -3  -2   0   15.76    3.26
   3   2   0   23.62    3.98
   3   2   0   25.32    3.97
  -3  -2   0   43.18   10.31
   3   2   0   30.34    6.71
  -3  -2   0   22.50    3.63
   3   2   0   20.61    3.58
   3   2   0   24.01    3.60
   3   2   0   23.01    4.37
  -3  -2   0   19.47    4.36
   3   2   1   21.50    4.28
   3   2   1   21.86    3.18
  -3  -2  -1   16.41    4.42
   3   2   1   15.62    4.50
  -3  -2  -1   22.28    3.07
  -3  -2  -1   19.52    3.64
   3   2   1   21.32    3.41
   3   2   1   23.12    4.09
  -3  -2  -1   17.13    3.07
   3   2   1   32.03    8.98
  -3  -2  -1   16.55    2.94
   3   2   1   23.64    3.60
  -3  -2  -1   19.34    3.02
   3   2   1   17.52    2.71
   3   2   1   15.52    2.98
   3   2   2   27.38    5.93
   3   2   2   33.81    3.21
   3   2   2   25.08    3.46
   3   2   2   28.59    4.92
  -3  -2  -2   27.87    3.73
   3   2   2   37.55    4.95
   3   2   2   30.72    4.08
  -3  -2  -2   26.90    3.63
   3   2   2   26.23    3.73
  -3  -2  -2   27.76    4.00
  -3  -2  -2   28.03    3.89
   3   2   2   21.68    4.27
  -3  -2  -3    4.13    1.44
   3   2   3    0.59    1.29
   3   2   3    1.42    0.90
  -3  -2  -3    0.44    1.25
  -3  -2  -3    1.12    0.79
   3   2   3    0.88    0.83
   3   2   3    2.36    1.10
   3   2   3    2.39    1.33
  -3  -2  -3    1.65    1.28
  -3  -2  -3    1.54    1.30
  -3  -2  -3   -0.58    1.03
   3   2   3   -1.08    2.73
  -3  -2  -4  295.79   22.21
   3   2   4  317.08   11.83
  -3  -2  -4  331.80   14.04
   3   2   4  304.03   12.23
  -3  -2  -4  292.84   11.58
  -3  -2  -4  287.77   15.41
   3   2   4  310.12   16.05
   3   2   4  310.79   13.04
   3   2   5   12.22    3.02
   3   2   5   12.48    2.34
   3   2   5   11.04    2.25
  -3  -2  -5   10.98    2.72
  -3  -2  -5   10.05    2.11
   3   2   5   12.63    2.50
  -3  -2  -5   14.82    3.96
   3   2   5   10.95    3.36
  -3  -2  -5    7.10    5.03
  -3  -2  -5    0.98    2.51
   3   2   5   -0.95    2.43
   3   2   6  891.44   21.79
  -3  -2  -6  898.67   25.10
   3   2   6  929.62   28.39
   3   2   6  896.29   19.83
  -3  -2  -6  942.93   32.15
   3   2   6  884.80   30.73
  -3  -2  -6  953.76   67.16
   3   2   7    0.40    1.00
  -3  -2  -7    0.52    0.93
   3   2   7    0.66    1.17
   3   2   7    2.28    1.66
  -3  -2  -7    0.74    1.88
   3   2   7    1.29    2.31
  -3  -2  -7   -1.43    2.56
  -3  -2  -7   -3.62    4.58
   3   2   8 1067.49   52.51
   3   2   8 1097.84   56.99
  -3  -2  -8  930.65   52.70
  -3  -2  -8 1090.74   57.65
   3   2   8 1034.73   57.58
  -3  -2  -8 1165.66   55.17
   3   2   9   36.98    7.95
  -3  -2  -9   40.00    7.96
  -3  -2  -9   38.98    7.38
  -3  -2  -9   -1.91    2.42
   3   2   9   -1.60    3.51
   3   2  10  690.51   46.77
  -3  -2 -10  863.70   48.27
   3   2  11    9.17    4.36
   3   2  13  169.50   22.02
  -3  -2 -13   -3.03    7.66
  -3  -3  12   -2.14    2.70
  -3  -3  11   29.92   10.77
   3   3 -10   13.71    7.44
  -3  -3  10    9.22    6.19
   3   3  -9   34.38   10.73
  -3  -3   9   47.61   11.78
   3   3  -8    6.63    5.13
  -3  -3   8    7.77    4.82
   3   3  -8   -3.13    7.92
  -3  -3   8    1.71    2.16
   3   3  -7    8.98    5.00
  -3  -3   7    2.42    2.28
  -3  -3   7    1.42    2.53
   3   3  -7    6.08    4.70
  -3  -3   7   -1.23    3.11
   3   3  -7   -2.76    6.98
  -3  -3   6    0.98    1.76
   3   3  -6    5.34    3.77
  -3  -3   6   -2.54    3.21
  -3  -3   6    3.96    1.93
  -3  -3   6    0.76    1.66
  -3  -3   6    5.11    3.61
   3   3  -6    1.01    1.28
   3   3  -6    4.36    4.11
  -3  -3   6   -1.11    1.98
   3   3  -6   -2.39    4.27
   3   3  -5   33.22    8.23
  -3  -3   5   15.38    5.13
  -3  -3   5   26.51    5.99
  -3  -3   5   15.54    8.88
  -3  -3   5   23.94    5.43
  -3  -3   5   30.40    4.88
  -3  -3   5   -0.98    2.79
   3   3  -5   -2.14    6.07
   3   3  -5   19.40    6.80
   3   3  -5   21.27    5.98
  -3  -3   5   18.38    6.34
  -3  -3   4   47.19    9.40
   3   3  -4   40.60    9.98
   3   3  -4   36.59    7.64
  -3  -3   4   44.94    7.37
   3   3  -4   56.06    9.87
  -3  -3   4   45.74    8.06
  -3  -3   4   42.18    6.98
  -3  -3   4   63.00   14.43
  -3  -3   4   42.64    5.82
   3   3  -4   47.64    6.71
   3   3  -4   46.38    5.06
  -3  -3   3  100.84   13.48
   3   3  -3   94.72   12.34
   3   3  -3  126.38   16.86
   3   3  -3  131.07   14.94
  -3  -3   3  138.55   13.10
  -3  -3   3  134.70   13.94
  -3  -3   3  137.78   12.82
  -3  -3   3  121.74   11.02
   3   3  -3  144.61   12.95
   3   3  -3  138.22    8.73
  -3  -3   2    1.63    1.79
   3   3  -2    1.40    1.25
  -3  -3   2    1.90    1.96
   3   3  -2    1.52    1.67
  -3  -3   2    4.39    2.20
  -3  -3   2    5.16    3.27
  -3  -3   2    2.66    1.59
  -3  -3   2    1.08    1.36
   3   3  -2    2.91    0.83
  -3  -3   2    3.01    2.64
  -3  -3   1  174.24   16.83
   3   3  -1  186.54   16.48
   3   3  -1  199.00   16.44
  -3  -3   1  185.10   15.08
   3   3  -1  190.48   15.28
  -3  -3   1  189.00   14.63
  -3  -3   1  190.35   14.96
  -3  -3   1  209.23   21.16
   3   3  -1  183.16   14.75
  -3  -3   1  182.70   14.07
   3   3  -1  192.70   14.14
   3   3   0    2.47    1.91
  -3  -3   0   -0.72    0.91
  -3  -3   0    2.15    1.44
  -3  -3   0    2.19    2.26
   3   3   0    3.97    1.88
  -3  -3   0    2.48    1.54
   3   3   0    2.06    1.46
   3   3   0    2.42    2.28
  -3  -3   0    2.54    1.52
  -3  -3   0    6.89    2.31
   3   3   0    2.34    1.57
   3   3   0    1.63    1.26
   3   3   1   22.15    5.09
   3   3   1   13.33    3.01
   3   3   1   12.45    4.07
  -3  -3  -1   12.57    2.70
  -3  -3  -1   11.25    3.91
  -3  -3  -1   11.95    3.32
   3   3   1   11.85    3.45
   3   3   1   15.35    6.85
  -3  -3  -1   10.74    3.10
  -3  -3  -1   13.95    3.02
  -3  -3  -1   13.19    2.04
   3   3   1   15.74    2.02
   3   3   1   14.81    3.45
  -3  -3  -1   12.92    2.98
   3   3   1   17.07    3.59
   3   3   2  343.73   17.00
   3   3   2  294.64   23.33
   3   3   2  335.46   18.06
   3   3   2  368.79   25.19
  -3  -3  -2  332.51   17.50
  -3  -3  -2  349.67   24.67
   3   3   2  314.34   22.18
   3   3   2  354.39   19.57
  -3  -3  -2  339.69   19.26
  -3  -3  -2  351.27   22.61
  -3  -3  -2  345.27   20.44
   3   3   2  357.87   21.19
  -3  -3  -2  374.03   18.71
  -3  -3  -2  351.36   21.26
   3   3   2  329.58   17.92
   3   3   2  372.11   23.65
   3   3   3 1795.84   78.44
   3   3   3 1819.92   87.26
   3   3   3 1845.22   78.63
  -3  -3  -3 1809.06   84.37
   3   3   3 1753.68   84.61
  -3  -3  -3 1946.09   78.68
   3   3   3 1785.93   75.74
   3   3   3 1853.85   81.30
  -3  -3  -3 1874.65   80.19
  -3  -3  -3 1737.92   79.65
   3   3   3 1828.13   79.46
  -3  -3  -3 1722.34   84.17
   3   3   3 1958.20   93.09
  -3  -3  -4  574.04   37.36
   3   3   4  571.25   35.18
  -3  -3  -4  597.01   27.86
   3   3   4  599.74   27.67
  -3  -3  -4  542.21   27.60
  -3  -3  -4  554.09   29.10
  -3  -3  -4  566.66   30.75
   3   3   4  564.65   30.58
  -3  -3  -4  564.86   26.62
   3   3   5 2160.33   97.45
  -3  -3  -5 2060.25  112.98
   3   3   5 2262.74  102.38
   3   3   5 2293.76   90.96
  -3  -3  -5 2194.41   91.46
  -3  -3  -5 2014.89   92.66
  -3  -3  -5 2150.23   97.08
   3   3   5 2038.77   96.54
  -3  -3  -5 2161.36   96.27
  -3  -3  -6  102.72   12.50
   3   3   6   90.39   10.08
   3   3   6   99.70    5.06
   3   3   6   87.02   12.09
   3   3   6  105.26    5.90
  -3  -3  -6  103.86    7.22
  -3  -3  -6  105.54    7.28
  -3  -3  -6  115.18   11.10
   3   3   6   87.99    9.73
  -3  -3  -6  110.05   21.36
   3   3   7  714.33   30.24
   3   3   7  700.62   17.31
   3   3   7  726.42   15.17
  -3  -3  -7  674.14   17.47
  -3  -3  -7  717.48   64.62
  -3  -3  -7  698.72   29.26
   3   3   7  659.28   28.71
  -3  -3  -7  694.54   21.82
  -3  -3  -8  311.22   16.74
  -3  -3  -8  289.96   46.09
  -3  -3  -8  279.85    9.89
  -3  -3  -8  302.50   20.05
   3   3   8  256.22   18.95
   3   3   8  289.77   20.62
  -3  -3  -9 1070.75   95.84
  -3  -3  -9 1231.48   42.74
   3   3   9 1179.45   41.71
   3   3   9 1286.92   46.50
  -3  -3  -9  991.77   34.02
  -3  -3 -10  265.54   51.87
  -3  -3 -10  238.45   19.72
  -3  -3 -12    2.53    5.54
  -3  -3 -15   19.95   14.22
   3   3  15  513.06   41.54
  -3  -4  12    6.62    6.84
  -3  -4  11   -2.08    3.72
  -3  -4  10    1.95    4.92
  -3  -4   9    5.43    4.58
  -3  -4   9    3.07    3.42
  -3  -4   8    5.01    5.18
  -3  -4   8   11.78    4.97
   3   4  -7   -4.01    8.78
  -3  -4   7    7.35    4.41
  -3  -4   7    1.53    2.74
   3   4  -6   -3.63   10.27
  -3  -4   6   -5.01    5.48
  -3  -4   6   54.51   11.45
   3   4  -6   43.91   11.45
   3   4  -6   27.16    7.40
  -3  -4   6   42.90    8.63
  -3  -4   5    6.31    3.22
  -3  -4   5    6.68    2.73
   3   4  -5    1.37    2.45
  -3  -4   5    4.07    2.88
   3   4  -5   -3.26    7.14
  -3  -4   5    1.14    2.88
  -3  -4   5    2.54    3.22
   3   4  -5    3.13    3.43
   3   4  -5    6.01    3.58
  -3  -4   4  268.92   20.52
  -3  -4   4  303.60   20.75
   3   4  -4  279.31   24.02
  -3  -4   4  294.52   16.82
  -3  -4   4  304.89   24.24
   3   4  -4  278.31   20.95
  -3  -4   3    4.24    3.00
   3   4  -3    5.20    2.91
  -3  -4   3    8.51    3.73
   3   4  -3    3.24    2.74
  -3  -4   3    6.90    3.07
  -3  -4   3   13.38    4.61
  -3  -4   3    5.23    2.55
   3   4  -3    6.39    2.53
   3   4  -3   12.18    3.67
  -3  -4   3    0.96    2.71
  -3  -4   2  340.72   24.10
   3   4  -2  300.70   20.70
  -3  -4   2  325.99   20.57
   3   4  -2  297.94   21.84
  -3  -4   2  343.96   20.24
  -3  -4   2  387.63   25.19
  -3  -4   2  333.23   18.18
   3   4  -2  356.35   18.03
  -3  -4   1   75.87   10.99
   3   4  -1   77.14   10.22
   3   4  -1   84.14   10.16
   3   4  -1   80.18   10.52
  -3  -4   1   89.25   10.16
  -3  -4   1   88.50    9.92
  -3  -4   1   24.49    7.53
  -3  -4   1   75.03    8.73
   3   4  -1   77.85    8.45
   3   4  -1  176.56   18.25
  -3  -4   1    1.47    2.92
  -3  -4   0  884.26   52.41
  -3  -4   0  861.19   47.25
   3   4   0  920.08   49.57
  -3  -4   0  928.26   48.74
  -3  -4   0  975.68   48.52
   3   4   0  968.87   47.52
   3   4   0  847.75   49.88
   3   4   1   24.85    6.17
  -3  -4  -1   38.43    7.31
  -3  -4  -1   39.62    5.79
  -3  -4  -1   36.97    6.40
   3   4   1   31.48    6.23
  -3  -4  -1   31.29    5.12
  -3  -4  -1   30.46    5.52
  -3  -4  -1   31.23    2.86
   3   4   1   40.31    6.42
  -3  -4  -1   32.54    5.48
   3   4   1   30.55    4.33
   3   4   2 1661.13   77.99
  -3  -4  -2 1700.71   78.67
  -3  -4  -2 1936.87   86.76
  -3  -4  -2 1766.65   83.94
   3   4   2 1787.80   84.60
  -3  -4  -2 1770.50   79.43
   3   4   2 1674.41   87.01
  -3  -4  -2 1837.79   82.75
  -3  -4  -2 1904.64   76.41
  -3  -4  -2 1768.26   82.14
   3   4   2 1935.46   86.57
  -3  -4  -3 1345.93   58.67
   3   4   3 1272.22   61.14
   3   4   3 1242.18   66.55
  -3  -4  -3 1423.04   67.20
  -3  -4  -3 1389.39   60.50
  -3  -4  -3 1283.13   58.58
   3   4   3 1363.37   67.60
  -3  -4  -3 1362.51   67.41
  -3  -4  -3 1435.17   64.17
  -3  -4  -3 1303.72   66.61
  -3  -4  -3 1378.03   60.31
   3   4   3 1378.86   72.94
   3   4   4 2181.28   60.70
  -3  -4  -4 2022.83   48.45
  -3  -4  -4 1988.93   61.84
  -3  -4  -4 1970.22   48.65
   3   4   4 2065.16   63.60
   3   4   4 2069.02   63.07
  -3  -4  -4 2129.64   55.86
  -3  -4  -4 1973.48   52.81
  -3  -4  -4 1859.00   66.11
   3   4   4 2350.77   91.80
  -3  -4  -5   15.84    3.55
   3   4   5   17.61    5.03
   3   4   5   12.36    4.68
  -3  -4  -5   24.50    3.24
  -3  -4  -5   31.92    5.07
  -3  -4  -5   25.96    4.92
  -3  -4  -5   32.17    9.01
   3   4   5   32.88   13.65
   3   4   6 1453.00   71.33
  -3  -4  -6 1266.28   85.18
  -3  -4  -6 1423.47   60.58
   3   4   6 1457.47   74.08
  -3  -4  -6 1425.80   59.71
  -3  -4  -6 1412.34   65.21
  -3  -4  -6 1422.94   68.17
  -3  -4  -6 1403.24   68.84
   3   4   7  298.65   20.72
  -3  -4  -7  319.75   38.82
   3   4   7  293.37   22.91
  -3  -4  -7  291.90   11.10
  -3  -4  -7  294.74   13.78
  -3  -4  -7  295.18   18.45
  -3  -4  -7  309.58   22.21
   3   4   8  862.82   37.41
  -3  -4  -8  765.92   68.28
   3   4   8  778.02   38.58
  -3  -4  -8  795.97   21.36
  -3  -4  -8  874.41   33.65
  -3  -4  -8  830.04   41.90
  -3  -4  -9  419.35   56.10
  -3  -4  -9  404.38   24.18
   3   4   9  342.80   25.01
   3   4   9  349.44   27.17
  -3  -4 -10 1379.67  112.54
  -3  -4 -10 1510.28   49.01
   3   4  10 1417.55   56.87
   3   4  10 1566.59   56.49
   3   4  11  544.91   36.62
  -3  -4 -11  598.47   81.61
  -3  -4 -12  546.47   84.99
  -3  -4 -13   72.42   33.01
  -3  -4 -13   -2.67    5.85
  -3  -4 -14  169.36   58.40
  -3  -4 -14    2.92    7.39
   3   4  16  421.96   41.01
  -3  -5  11    8.59    7.20
   3   5 -11   18.42   10.09
  -3  -5  10    2.03    3.63
   3   5 -10    2.23    7.47
  -3  -5   9   12.70    5.48
  -3  -5   9    7.61    5.90
  -3  -5   8    1.77    2.25
  -3  -5   7  168.03   22.57
  -3  -5   6   -1.52    1.92
  -3  -5   6    1.11    1.98
   3   5  -5  222.90   20.31
  -3  -5   5  250.00   24.18
  -3  -5   5  254.17   21.18
   3   5  -5  233.13   26.65
  -3  -5   5  259.09   17.37
   3   5  -5  247.16   17.73
  -3  -5   4   19.50    6.00
  -3  -5   4   21.09    7.14
   3   5  -4   22.54    6.68
  -3  -5   4   35.83    6.74
  -3  -5   4   20.51    6.34
   3   5  -4   34.72    6.65
  -3  -5   3  475.47   34.55
  -3  -5   3  555.04   35.34
  -3  -5   3  496.21   31.97
   3   5  -3  528.63   31.33
  -3  -5   3  490.69   37.59
   3   5  -3  450.95   33.82
  -3  -5   2   51.59    9.02
  -3  -5   2   60.86    9.39
   3   5  -2   46.09    8.82
  -3  -5   2   55.71   10.74
  -3  -5   2   55.67    8.71
   3   5  -2   62.69    8.33
  -3  -5   2   62.37    4.17
   3   5  -1  881.79   37.90
  -3  -5   1  825.58   40.65
  -3  -5   1  857.53   35.54
  -3  -5   1  916.53   36.07
  -3  -5   1  828.58   33.99
   3   5  -1  932.28   32.77
  -3  -5   1  410.04   12.10
  -3  -5   1    2.04   10.50
   3   5  -1 1577.44   52.80
   3   5   0    5.06    2.23
   3   5   0    7.14    3.58
  -3  -5   0    4.41    3.13
  -3  -5   0    4.43    2.65
  -3  -5   0    7.70    3.52
   3   5   0    6.00    3.08
   3   5   0    6.51    3.09
  -3  -5   0   11.16    4.11
   3   5   0   13.73    4.06
  -3  -5  -1 1510.69   47.87
   3   5   1 1491.63   52.39
  -3  -5  -1 1656.61   52.40
  -3  -5  -1 1426.59   49.12
  -3  -5  -1 1466.62   46.56
   3   5   1 1639.49   50.88
   3   5   1 1551.03   54.91
   3   5   1 1583.87   43.27
   3   5   2  364.58   22.61
  -3  -5  -2  392.83   27.38
  -3  -5  -2  313.85   22.62
   3   5   2  359.87   26.85
  -3  -5  -2  345.27   25.64
   3   5   2  343.72   28.14
  -3  -5  -2  344.22   24.87
   3   5   2  394.61   28.54
   3   5   3 1964.50   90.96
   3   5   3 1852.53   95.66
  -3  -5  -3 1962.86   95.17
  -3  -5  -3 1792.70   88.75
  -3  -5  -3 2083.23   95.80
   3   5   3 2251.35   84.80
  -3  -5  -3 1872.13   94.33
  -3  -5  -3 1949.26   86.99
   3   5   3 2011.23  102.16
   3   5   4 1027.16   54.07
  -3  -5  -4  966.09   47.67
  -3  -5  -4 1055.95   54.95
  -3  -5  -4 1038.94   48.79
  -3  -5  -4 1041.02   57.92
   3   5   4 1176.65   71.27
   3   5   4  911.79   55.52
  -3  -5  -4 1026.17   48.00
  -3  -5  -4 1073.66   55.94
   3   5   5 2281.18  107.42
  -3  -5  -5 2052.62   95.67
   3   5   5 2136.03  104.13
  -3  -5  -5 2260.51   93.40
  -3  -5  -5 2153.73  103.42
   3   5   5 2264.20  101.71
  -3  -5  -5 2100.59   96.74
  -3  -5  -5 2002.34  109.74
  -3  -5  -6   36.04    6.39
   3   5   6   43.46   10.91
   3   5   6   51.06    8.31
  -3  -5  -6   64.48    4.76
   3   5   6   51.11    9.71
  -3  -5  -6   60.28    9.99
  -3  -5  -6   48.83    4.84
  -3  -5  -6   45.05    7.26
  -3  -5  -6   61.08    8.11
  -3  -5  -6   48.79   12.38
   3   5   6   84.98   25.14
  -3  -5  -6   24.16    7.67
  -3  -5  -7  691.15   30.89
  -3  -5  -7  790.64   17.29
   3   5   7  718.82   32.13
   3   5   7  682.33   36.70
  -3  -5  -7  772.00   16.32
  -3  -5  -7  636.48   49.15
  -3  -5  -7  682.09   26.84
  -3  -5  -7  712.19   29.41
   3   5   7  796.43   37.05
   3   5   8  583.51   40.69
   3   5   8  586.27   42.04
  -3  -5  -8  529.35   56.92
  -3  -5  -8  605.97   33.32
  -3  -5  -8  648.02   37.52
  -3  -5  -8  612.83   40.82
   3   5   9  935.61   44.94
  -3  -5  -9  913.55   35.79
   3   5   9  959.93   43.70
  -3  -5  -9  832.62   72.68
   3   5  10  174.41   20.31
  -3  -5 -10  182.46   16.96
  -3  -5 -10  206.04   40.44
   3   5  10  155.21   18.76
   3   5  11 1068.44   51.20
  -3  -5 -11  973.63   93.90
   3   5  12  314.54   28.86
  -3  -5 -12  307.93   58.95
   3   5  13  469.03   36.16
  -3  -5 -13  466.90   74.83
   3   5  14  105.99   18.64
  -3  -5 -14  130.19   42.13
   3   5  15  486.72   38.95
  -3  -5 -15  410.52   81.01
   3   5  16  163.57   24.57
   3   6 -10  103.88   20.75
  -3  -6  10   59.73   15.55
   3   6  -9    8.46    6.55
  -3  -6   9   -2.02    3.61
   3   6  -8  257.75   32.07
  -3  -6   8  181.51   25.82
   3   6  -7  157.41   23.04
  -3  -6   7  106.07   18.88
   3   6  -6  979.16   61.70
  -3  -6   6  566.26   48.91
   3   6  -5   11.26    5.76
  -3  -6   5    7.93    5.32
  -3  -6   4  542.99   32.00
  -3  -6   4  593.21   29.90
   3   6  -4  582.45   27.84
  -3  -6   4  539.72   36.63
   3   6  -3  110.20   14.41
  -3  -6   3  110.11   16.37
  -3  -6   3  122.55   15.55
  -3  -6   3  150.19   16.27
  -3  -6   3  128.25   14.16
   3   6  -3  124.10   12.79
   3   6  -2  823.59   38.29
  -3  -6   2  904.04   45.12
  -3  -6   2  883.84   39.92
  -3  -6   2  910.27   38.82
  -3  -6   2  845.60   36.13
   3   6  -2  895.14   33.61
   3   6  -1  344.37   24.58
   3   6  -1  383.05   21.02
  -3  -6   1  375.77   25.13
  -3  -6   1  403.10   25.31
  -3  -6   1  342.99   27.61
   3   6  -1  435.04   23.84
  -3  -6   0  920.02   54.76
   3   6   0  898.18   55.97
  -3  -6   0 1004.60   55.75
  -3  -6   0  931.05   59.82
   3   6   0  944.20   53.41
   3   6   0  930.30   56.37
   3   6   0  977.73   51.27
  -3  -6  -1  217.39   18.17
  -3  -6  -1  184.93   16.22
   3   6   1  172.87   17.46
   3   6   1  214.47   18.11
  -3  -6  -1  197.75   15.57
   3   6   1  190.44   18.49
   3   6   1  189.52   14.19
   3   6   2 2061.55   94.75
   3   6   2 1940.38  101.57
  -3  -6  -2 2221.22  100.46
  -3  -6  -2 1864.59   95.06
  -3  -6  -2 2049.75   98.83
   3   6   2 1863.51   98.23
   3   6   2 2318.28   90.97
  -3  -6  -2 1855.18   95.78
   3   6   2 2035.04  101.93
   3   6   3  198.25   18.12
  -3  -6  -3  265.19   21.54
  -3  -6  -3  231.05   20.67
   3   6   3  231.91   21.70
   3   6   3  185.08   21.56
   3   6   3  232.82   14.47
  -3  -6  -3  235.93   20.69
   3   6   3  249.26   25.46
   3   6   4  987.72   54.60
  -3  -6  -4  993.93   47.95
  -3  -6  -4  983.40   54.78
   3   6   4  924.80   55.99
  -3  -6  -4 1048.28   54.12
   3   6   4  931.79   44.45
  -3  -6  -4  954.05   55.93
   3   6   4 1061.89   70.49
  -3  -6  -5  399.63   33.29
   3   6   5  448.29   47.86
  -3  -6  -5  436.63   24.98
   3   6   5  377.14   31.22
  -3  -6  -5  342.48   23.35
  -3  -6  -5  422.09   30.19
   3   6   5  370.64   30.15
  -3  -6  -6 1018.83   70.11
  -3  -6  -6 1241.45   58.70
   3   6   6 1285.00   74.53
  -3  -6  -6 1114.53   57.85
  -3  -6  -6 1272.53   65.56
  -3  -6  -6 1129.38   53.50
   3   6   6 1132.03   65.68
  -3  -6  -7  377.47   27.81
   3   6   7  469.98   41.77
   3   6   7  462.36   29.29
  -3  -6  -7  468.41   28.86
  -3  -6  -7  389.25   40.07
   3   6   7  459.04   34.78
  -3  -6  -7  459.48   32.98
   3   6   8  908.65   57.77
  -3  -6  -8  966.87   51.74
   3   6   8 1068.94   60.20
  -3  -6  -9  344.13   46.48
  -3  -6  -9  393.79   26.19
  -3  -6  -9  456.55   29.88
   3   6   9  406.00   34.02
   3   6   9  429.76   34.63
   3   6  10  936.03   48.06
  -3  -6 -10  994.70   40.12
  -3  -6 -10  824.31   72.43
   3   6  10  971.15   49.09
  -3  -6 -11   58.01   21.11
   3   6  11   38.92   10.37
   3   6  11   33.00    9.74
  -3  -6 -12 1100.80   97.33
   3   6  12 1033.71   52.59
  -3  -6 -13  350.43   61.20
   3   6  13  404.70   33.95
  -3  -6 -14  317.24   64.40
   3   6  14  312.78   33.02
  -3  -6 -15  232.41   56.32
   3   6  15  208.02   25.81
  -3  -6 -16  207.18   53.18
   3   6  16  235.14   29.91
   3   7  -9  417.88   41.52
   3   7  -8   59.96   15.14
  -3  -7   8   24.56    9.78
   3   7  -7  504.28   42.40
  -3  -7   7  333.07   36.71
   3   7  -6  175.01   23.63
  -3  -7   6  114.45   20.18
   3   7  -5 1106.60   64.08
  -3  -7   5  705.43   57.23
  -3  -7   4    8.36    5.61
  -3  -7   4   10.73    4.72
   3   7  -4   18.81    7.56
  -3  -7   3  842.06   54.91
  -3  -7   3  925.35   62.84
   3   7  -3  903.62   53.83
  -3  -7   2  227.33   24.03
  -3  -7   2  224.30   26.11
   3   7  -2  245.80   21.67
   3   7  -2  226.85   23.35
   3   7  -2  229.76   20.89
   3   7  -1 1059.15   46.19
   3   7  -1 1192.23   41.50
  -3  -7   1 1163.02   48.60
  -3  -7   1 1259.83   48.30
  -3  -7   1 1211.00   55.86
   3   7  -1 1258.72   44.77
  -3  -7   0  496.65   36.06
  -3  -7   0  462.96   35.69
   3   7   0  615.18   34.63
   3   7   0  531.67   36.11
   3   7   0  469.40   36.71
   3   7   0  532.08   33.98
   3   7   1  815.15   53.94
   3   7   1  953.15   51.03
  -3  -7  -1  961.15   54.24
   3   7   1  828.77   54.42
  -3  -7  -1  826.10   52.14
   3   7   1 1008.71   48.33
  -3  -7  -1  838.31   49.89
   3   7   1  951.76   55.22
   3   7   2  291.50   27.75
   3   7   2  303.42   24.64
  -3  -7  -2  302.30   25.63
   3   7   2  301.30   27.66
  -3  -7  -2  385.18   28.73
   3   7   2  345.80   21.81
  -3  -7  -2  325.88   25.56
   3   7   2  381.46   31.69
   3   7   3 1400.53   73.56
  -3  -7  -3 1538.33   76.27
   3   7   3 1270.25   75.35
  -3  -7  -3 1545.02   75.05
   3   7   3 1438.95   79.45
  -3  -7  -3 1285.87   72.84
   3   7   3 1511.43   85.13
   3   7   4  148.77   17.16
  -3  -7  -4  138.85   12.97
   3   7   4  148.09   17.87
  -3  -7  -4  150.80   17.01
  -3  -7  -4  179.93   17.29
   3   7   4   92.23   15.92
  -3  -7  -4  147.06   17.48
   3   7   4  161.94   24.39
   3   7   5 1624.95  104.16
  -3  -7  -5 1281.23   76.31
   3   7   5 1582.48   80.78
  -3  -7  -5 1329.91   67.00
  -3  -7  -5 1505.31   75.81
   3   7   5 1330.19   76.23
  -3  -7  -6  201.80   24.41
   3   7   6  254.19   44.03
   3   7   6  197.67   24.43
  -3  -7  -6  192.31   16.82
  -3  -7  -6  202.99   20.86
   3   7   6  211.04   22.38
  -3  -7  -7  977.57   72.01
  -3  -7  -7 1227.15   65.74
   3   7   7 1099.51   66.60
  -3  -7  -7 1196.56   59.16
   3   7   7 1206.81   77.80
  -3  -7  -7 1065.90   58.56
  -3  -7  -8  539.11   50.59
   3   7   8  585.20   43.51
   3   7   8  543.87   41.88
  -3  -7  -8  591.44   40.98
  -3  -7  -8  633.68   36.87
   3   7   8  543.15   51.81
   3   7   9 1059.95   69.08
  -3  -7  -9 1159.56   63.17
   3   7   9 1179.28   72.05
   3   7  10  540.61   44.56
   3   7  10  530.10   43.21
  -3  -7 -10  493.83   57.21
   3   7  11  513.97   42.47
   3   7  11  471.79   39.70
  -3  -7 -11  428.31   56.76
   3   7  12  130.13   20.09
  -3  -7 -12  109.50   29.42
   3   7  12   96.23   16.93
  -3  -7 -13  226.12   44.31
   3   7  13  266.57   27.78
  -3  -7 -14  215.84   45.63
   3   7  14  209.83   25.02
  -3  -7 -15  178.08   45.36
   3   7  15  176.23   23.90
  -3  -7 -16  149.55   44.27
   3   8  -7   49.70   12.70
   3   8  -7   42.19   10.16
   3   8  -6  574.31   43.83
  -3  -8   6  496.89   46.06
   3   8  -6  486.16   38.29
   3   8  -5  145.96   19.71
   3   8  -5  127.13   17.09
  -3  -8   5  123.39   20.78
   3   8  -4  591.72   42.08
  -3  -8   4  553.80   48.90
   3   8  -3   21.54    6.82
   3   8  -3   17.16    5.82
  -3  -8   3   33.21    8.70
  -3  -8   3   23.50    8.90
   3   8  -2  931.35   57.56
  -3  -8   2  966.47   67.42
   3   8  -1  209.94   19.10
   3   8  -1  247.76   19.88
   3   8   0 1495.02   72.47
   3   8   0 1450.07   75.18
  -3  -8   0 1280.10   77.03
   3   8   1   81.93   14.17
   3   8   1  104.35   14.07
  -3  -8  -1   99.16   14.86
   3   8   1   87.81   14.62
  -3  -8  -1  107.93   13.63
   3   8   1  109.33   16.60
   3   8   2 1263.72   73.40
   3   8   2 1326.41   69.92
   3   8   2 1159.76   71.70
  -3  -8  -2 1158.14   68.82
  -3  -8  -2 1205.84   67.11
   3   8   2 1386.13   77.72
  -3  -8  -2 1364.00   71.66
   3   8   3  400.49   32.58
   3   8   3  348.07   33.37
  -3  -8  -3  469.74   34.14
   3   8   3  435.01   35.51
  -3  -8  -3  445.33   32.75
   3   8   3  465.02   41.40
   3   8   4  855.10   58.29
   3   8   4  983.74   72.14
  -3  -8  -4  777.70   52.16
   3   8   4  919.73   56.10
   3   8   4  815.79   54.78
  -3  -8  -4  959.03   54.75
   3   8   5  144.38   20.86
   3   8   5  229.47   35.56
  -3  -8  -5  172.84   20.76
  -3  -8  -5  183.99   16.33
   3   8   5  181.92   22.47
   3   8   5  158.98   20.02
  -3  -8  -5  203.82   20.96
   3   8   6 1628.35  116.33
  -3  -8  -6 1063.54   70.71
   3   8   6 1320.26   78.47
  -3  -8  -6 1029.83   59.13
  -3  -8  -6 1401.42   70.49
   3   8   6 1241.45   71.12
  -3  -8  -7  336.20   35.45
   3   8   7  366.03   38.82
  -3  -8  -7  396.94   31.89
   3   8   7  405.81   34.31
   3   8   8  881.81   57.89
  -3  -8  -8  876.20   47.74
   3   8   8 1001.71   72.37
   3   8   8  794.27   54.91
   3   8   9  568.62   44.23
  -3  -8  -9  614.97   38.00
  -3  -8  -9  519.55   52.15
   3   8   9  602.09   46.67
   3   8  10  376.21   34.61
  -3  -8 -10  267.16   39.78
   3   8  10  363.39   35.68
   3   8  11  156.75   21.93
  -3  -8 -11  186.63   33.82
   3   8  11  173.45   24.67
   3   8  12  223.01   26.60
  -3  -8 -12  184.95   36.63
   3   8  12  294.20   32.34
  -3  -8 -13  106.79   29.51
   3   8  13  103.08   18.32
  -3  -8 -14  125.08   27.05
  -3  -8 -14  139.15   35.51
   3   8  14  110.52   18.90
  -3  -8 -15   20.20   12.16
  -3  -8 -15   75.23   28.38
   3   9  -6   53.33   12.55
   3   9  -6   63.31   12.64
   3   9  -5  449.44   38.73
   3   9  -5  558.13   40.48
   3   9  -4   62.82   12.41
   3   9  -4   56.97   11.81
  -3  -9   4   57.26   14.82
  -3  -9   3  375.61   34.24
  -3  -9   3  433.08   42.12
   3   9  -3  418.20   34.02
   3   9  -3  467.07   35.17
   3   9  -2   56.91   11.61
   3   9  -1  961.50   58.68
   3   9   0  283.91   26.79
  -3  -9  -1  731.24   46.98
   3   9   1  787.42   50.59
  -3  -9  -2   40.18    8.68
   3   9   2   38.12    9.75
   3   9   2   29.93    8.99
   3   9   3  997.97   65.69
   3   9   3 1162.52   66.57
  -3  -9  -3 1031.66   61.32
   3   9   4  468.62   39.17
  -3  -9  -4  495.61   37.19
   3   9   4  475.21   39.66
  -3  -9  -5  408.10   35.57
   3   9   5  438.50   37.68
   3   9   5  500.72   41.94
  -3  -9  -5  504.48   31.65
  -3  -9  -6  374.30   34.14
   3   9   6  351.01   32.76
   3   9   6  356.64   36.79
  -3  -9  -7  397.75   38.21
   3   9   7  381.03   35.08
   3   9   8   98.40   16.74
  -3  -9  -8  105.60   19.89
   3   9   9  311.43   31.40
  -3  -9  -9  274.16   35.09
   3   9   9  380.01   35.87
   3   9  10   91.60   16.65
  -3  -9 -10  120.94   24.26
   3   9  10  108.03   18.98
   3   9  11  135.40   20.23
  -3  -9 -11  159.19   28.85
   3   9  11  204.33   26.49
   3   9  12   62.80   14.05
  -3  -9 -12   23.05   12.65
  -3  -9 -12   90.93   20.94
   3   9  12   53.07   14.51
   3   9  13  116.42   19.57
  -3  -9 -13  106.87   26.75
   3   9  13  115.80   21.66
  -3  -9 -14   94.83   27.92
   3   9  14   85.65   17.14
  -3  -9 -15  119.13   25.10
  -3  -9 -15   48.72   20.42
   3  10  -4  577.86   44.77
   3  10  -3  127.80   18.72
   3  10  -2  258.34   27.33
   3  10  -1  145.43   19.96
   3  10   0  668.42   48.39
   3  10   1  221.88   25.19
   3  10   2  495.67   40.07
  -3 -10  -2  438.52   34.42
   3  10   3  116.48   18.61
   3  10   3   95.45   16.93
  -3 -10  -3  118.90   16.39
   3  10   4  327.79   33.70
   3  10   4  438.85   38.91
  -3 -10  -4  377.00   32.34
   3  10   5  309.95   31.64
  -3 -10  -5  299.96   29.32
   3  10   5  310.44   34.22
   3  10   6  109.42   18.01
   3  10   6  110.02   20.75
  -3 -10  -6   74.85   14.65
   3  10   7   95.56   21.12
  -3 -10  -7   88.87   16.85
   3  10   7   99.41   17.02
  -3 -10  -8  155.74   23.79
   3  10   8  186.94   24.05
   3  10   9   45.94   11.67
  -3 -10  -9   44.55   13.24
   3  10   9   34.07   11.35
   3  10  10  160.93   22.22
  -3 -10 -10  107.20   22.32
   3  10  10  192.55   26.73
   3  10  11   25.78    9.03
  -3 -10 -11   34.78   13.15
   3  10  11   24.71    9.80
   3  10  12   75.84   15.63
  -3 -10 -12   60.35   17.92
   3  10  12   83.94   18.28
   3  10  13   34.23   10.76
  -3 -10 -13   46.69   16.91
  -3 -10 -13   17.42   11.68
   3  10  13   38.34   13.13
  -3 -10 -14   53.44   20.29
   3  10  14   65.75   17.23
   3  11  -2  141.35   21.28
   3  11  -1  322.73   33.13
   3  11   0  257.54   29.45
   3  11   1  248.00   28.78
  -3 -11  -2  159.82   19.58
   3  11   2  178.82   24.49
  -3 -11  -3  141.42   18.48
   3  11   3  148.10   22.94
  -3 -11  -4   70.57   13.13
   3  11   4  102.90   19.74
   3  11   4   54.96   13.56
   3  11   5  245.57   28.58
   3  11   5  253.12   32.52
  -3 -11  -5  202.77   24.06
   3  11   6  119.65   19.50
  -3 -11  -6  118.03   18.42
   3  11   6  132.56   24.30
  -3 -11  -7   57.79   13.48
   3  11   7   82.41   16.37
  -3 -11  -8   50.83   12.89
   3  11   8   36.62   10.93
  -3 -11  -9   99.81   19.79
   3  11   9  142.69   22.91
   3  11   9  102.74   18.83
  -3 -11 -10   54.34   14.80
   3  11  10   54.64   14.99
   3  11  10   75.29   15.84
  -3 -11 -11   37.81   13.23
   3  11  11   43.61   13.60
   3  11  11   37.35   11.13
  -3 -11 -12   -2.91    6.37
  -3 -11 -12   13.72    9.18
   3  11  12    9.10    7.05
   3  11  12   12.65    6.86
   3  11  13    9.48    7.35
   3  12   1   68.79   15.76
   3  12   2  171.11   25.64
  -3 -12  -3   74.69   13.72
   3  12   3   76.42   17.65
  -3 -12  -4   74.09   13.79
   3  12   4   84.25   19.13
  -3 -12  -5   33.51    9.47
   3  12   5   44.14   14.26
   3  12   5   20.84    9.04
   3  12   6   80.97   16.88
  -3 -12  -6   99.36   16.82
   3  12   7   43.30   12.24
  -3 -12  -7   35.00   10.86
   3  12   8   31.92   10.95
  -3 -12  -8   30.47    9.96
  -3 -12  -9   27.07    9.79
   3  12   9    7.45    5.79
   3  12   9   13.06    7.80
  -3 -12 -10   35.64   12.52
   3  12  10   40.21   13.33
   3  12  10   37.19   11.13
   3  12  11   48.51   15.02
  -4   9  10   96.21   20.64
  -4   9   9  250.70   34.34
   4  -9  -9  242.09   28.27
  -4   9   8  116.25   22.70
  -4   9   8   55.94   15.60
  -4   9   7  271.57   35.93
  -4   9   7  367.34   40.32
  -4   9   7  391.22   62.20
  -4   9   6  104.89   30.83
  -4   9   6   51.18   14.91
  -4   9   5  306.35   50.00
  -4   9   5  198.53   29.99
  -4   9   4   72.23   22.83
  -4   9   4   59.30   15.74
  -4   9   3  142.09   32.51
  -4   9   3  151.51   32.73
  -4   9   3  121.37   23.01
  -4   9   2   38.23   17.06
  -4   9   2   29.52   13.81
  -4   9   2   28.39   10.76
  -4   9   1  289.04   41.91
  -4   9   1  224.76   36.62
  -4   9   1  212.78   29.73
  -4   9   0   69.70   20.16
  -4   9   0   86.74   21.24
  -4   9   0   80.56   17.41
  -4   9  -1  125.84   21.72
   4  -8 -13   33.10   15.28
  -4   8  12   97.84   37.99
  -4   8  11  142.23   27.09
  -4   8  11   93.35   38.07
  -4   8  10  324.34   41.03
   4  -8 -10  363.13   35.04
  -4   8   9   47.29   15.30
   4  -8  -9   84.49   16.04
  -4   8   9   58.11   15.36
  -4   8   8  181.00   28.17
  -4   8   8  123.62   22.36
  -4   8   7   52.28   14.45
  -4   8   7   43.92   13.17
  -4   8   7   62.40   23.59
  -4   8   6  199.63   29.26
  -4   8   6  269.58   32.62
  -4   8   6  332.17   52.69
  -4   8   5   45.24   13.79
  -4   8   5   71.76   16.22
  -4   8   5   46.03   19.20
  -4   8   4  248.20   41.52
  -4   8   4  143.22   24.52
  -4   8   3  118.31   27.43
  -4   8   3  115.24   26.24
  -4   8   3   90.68   18.74
  -4   8   2  148.20   29.74
  -4   8   2  133.13   27.53
  -4   8   2  115.11   21.09
  -4   8   1   70.82   19.82
  -4   8   1   34.38   14.60
  -4   8   1   42.10   13.05
  -4   8   0  101.52   22.78
  -4   8   0  111.81   23.61
  -4   8   0   76.17   17.15
  -4   8  -1   41.29   14.38
  -4   8  -1   66.41   18.11
  -4   8  -1   58.77   14.54
  -4   8  -2  100.72   21.97
  -4   8  -2  101.71   21.38
  -4   8  -3   14.62    8.76
  -4   8  -3   41.10   12.94
  -4   8  -4  105.91   20.56
   4  -7 -13    5.75    8.91
  -4   7  12   57.94   17.72
  -4   7  11  276.64   37.84
   4  -7 -11  393.17   34.57
  -4   7  10   87.61   20.32
   4  -7 -10   81.97   15.65
  -4   7  10   46.88   25.85
  -4   7   9  145.19   23.85
  -4   7   9  195.78   29.66
  -4   7   9  132.53   41.41
  -4   7   8   39.56   11.90
  -4   7   8   54.50   15.32
   4  -7  -8   54.22   12.42
  -4   7   8   65.65   26.40
  -4   7   7   85.54   17.89
  -4   7   7  101.41   20.04
  -4   7   6   73.84   16.58
  -4   7   6  121.43   31.24
  -4   7   6  110.18   19.94
  -4   7   5  156.92   24.79
  -4   7   5  245.22   42.02
  -4   7   5  247.83   29.19
  -4   7   4   51.25   13.36
  -4   7   4   73.96   15.68
  -4   7   4   35.94   15.89
  -4   7   3  169.92   31.09
  -4   7   3  212.17   35.58
  -4   7   3  130.89   22.02
  -4   7   2   25.36   11.85
  -4   7   2   23.11   12.15
  -4   7   2   22.91    9.08
  -4   7   1  140.46   26.10
  -4   7   1  123.98   25.00
  -4   7   1   98.63   18.51
  -4   7   0   58.02   16.62
  -4   7   0   53.92   15.66
  -4   7   0   58.17   13.98
  -4   7  -1  128.18   23.12
  -4   7  -1  107.99   21.24
  -4   7  -1  119.48   19.81
  -4   7  -2    2.26    2.85
  -4   7  -2    2.11    4.63
  -4   7  -2    3.40    3.73
  -4   7  -3   34.09   11.72
  -4   7  -3   39.55   12.83
   4  -7   3   44.35   12.30
  -4   7  -4    9.75    6.53
  -4   7  -4   13.16    8.78
   4  -7   4   10.13    6.77
  -4   7  -5    1.90    4.17
  -4   7  -5    2.20    3.93
  -4   6  13   51.20   17.03
   4  -6 -13   45.18   30.23
   4  -6 -13   -2.77    7.02
  -4   6  12  196.67   31.62
   4  -6 -12  145.65   50.81
   4  -6 -12  175.44   22.65
  -4   6  11   67.32   18.50
   4  -6 -11   69.92   34.12
   4  -6 -11   57.66   13.20
  -4   6  10  138.85   25.39
   4  -6 -10  145.60   20.51
   4  -6 -10  155.48   47.63
  -4   6   9   64.73   14.82
  -4   6   9   82.50   19.09
  -4   6   9   81.85   31.00
   4  -6  -9   81.53   14.97
  -4   6   8  117.33   20.28
  -4   6   8  166.51   26.06
  -4   6   8  235.34   47.09
   4  -6  -8  204.50   23.64
  -4   6   7   37.59   11.23
  -4   6   7   46.97   13.28
  -4   6   7   65.95   24.62
  -4   6   6  190.40   25.89
  -4   6   6  115.07   20.43
  -4   6   6  223.84   41.07
  -4   6   5   50.18   13.00
  -4   6   5   48.38   12.73
  -4   6   5   38.20   17.55
  -4   6   4  157.03   22.01
  -4   6   4  259.00   33.39
  -4   6   4  211.54   36.46
  -4   6   4  129.99   20.99
  -4   6   3  113.20   18.94
  -4   6   3  119.90   18.31
  -4   6   3  153.40   28.47
  -4   6   3  112.06   25.57
  -4   6   2  193.93   25.66
  -4   6   2  228.69   24.84
  -4   6   2  254.90   34.95
  -4   6   2  267.17   36.11
  -4   6   1   11.96    8.55
  -4   6   1   12.15    8.13
  -4   6   1    3.38    3.71
  -4   6   0   80.04   18.11
  -4   6   0   84.14   18.62
  -4   6   0   92.77   16.72
  -4   6  -1   14.69    7.98
  -4   6  -1   16.16    8.49
  -4   6  -1   16.19    7.12
  -4   6  -2    2.04    3.65
  -4   6  -2    3.72    4.70
  -4   6  -2    3.12    3.95
  -4   6  -3    5.98    5.65
   4  -6   3    4.78    4.94
  -4   6  -3   10.61    6.33
  -4   6  -3   10.59    5.42
  -4   6  -4   11.85    6.79
  -4   6  -4   21.74    9.03
   4  -6   4   12.72    6.06
  -4   6  -5    6.55    5.48
  -4   6  -5    3.99    4.37
   4  -6   5    3.17    3.48
  -4   6  -6   53.08   14.56
   4  -6   6   62.97   13.84
  -4   6  -7   -2.06    7.37
  -4   5  14   28.58   10.39
  -4   5  13  114.62   20.13
  -4   5  13  108.65   25.13
  -4   5  12   25.42   11.89
  -4   5  12   23.15    9.07
   4  -5 -12   31.56    9.68
  -4   5  11  254.31   34.15
   4  -5 -11  200.08   23.33
  -4   5  10   89.36   20.10
   4  -5 -10   69.35   13.49
   4  -5  -9   75.06   14.11
  -4   5   9   78.62   18.04
  -4   5   8    5.02   20.11
  -4   5   8   36.25   12.14
  -4   5   8   28.12    9.16
   4  -5  -8   53.11   11.54
   4  -5  -8   51.40   25.73
  -4   5   7   93.49   29.12
  -4   5   7  106.16   19.50
  -4   5   7   48.89   12.04
   4  -5  -7  108.82   16.26
   4  -5  -7   72.47   27.47
  -4   5   6   61.89   13.78
  -4   5   6   77.46   15.72
   4  -5  -6   82.61   26.53
  -4   5   6  105.86   32.25
   4  -5  -5  280.99   28.65
  -4   5   5  317.83   31.83
  -4   5   5  235.83   27.83
  -4   5   5  291.51   44.08
   4  -5  -4    2.61    2.86
  -4   5   4    5.77    7.29
  -4   5   4    1.49    3.27
  -4   5   4    1.58    1.99
  -4   5   4    1.80    2.28
  -4   5   4    3.28    7.18
   4  -5  -3   90.75   14.21
  -4   5   3  110.49   16.71
  -4   5   3   89.10   15.90
  -4   5   3   89.73   17.19
  -4   5   3   96.54   22.17
  -4   5   3   79.02   20.07
   4  -5  -3   82.82   13.97
  -4   5   2   44.61   12.82
   4  -5  -2   53.93   10.76
  -4   5   2   59.37   16.68
  -4   5   2   50.96   10.74
  -4   5   2   48.04   11.44
  -4   5   2   56.42   12.75
  -4   5   2   62.48   16.84
   4  -5  -2   44.49    9.38
  -4   5   1   26.77   10.57
  -4   5   1   18.17    6.45
  -4   5   1    7.58    5.11
  -4   5   1   11.19    6.10
   4  -5  -1   25.94    6.66
  -4   5   1   22.01    9.25
  -4   5   0   26.81    8.48
  -4   5   0   22.22    9.60
  -4   5   0   35.54   10.38
   4  -5   0   20.19    5.81
  -4   5   0   25.33    9.59
  -4   5  -1   31.86    9.54
  -4   5  -1   47.66   13.13
  -4   5  -2   -1.82    3.25
  -4   5  -2   -1.60    2.87
  -4   5  -2   -1.40    1.78
  -4   5  -3   39.37   11.67
  -4   5  -3   52.50   12.27
  -4   5  -3   41.06   10.24
  -4   5  -4    1.78    3.91
   4  -5   4   -1.48    3.25
  -4   5  -4    5.79    4.84
  -4   5  -4    3.93    3.31
  -4   5  -5   66.45   13.45
  -4   5  -5   75.06   15.92
   4  -5   5   77.33   14.24
  -4   5  -6    1.39    3.04
  -4   5  -6   -1.84    5.70
   4  -5   6    1.49    3.26
  -4   5  -7  145.87   22.41
   4  -5   7  139.09   19.93
  -4   5  -8   -1.93    6.45
   4  -5   8    1.53    2.74
  -4   4  14  116.96   26.67
  -4   4  14  106.04   20.16
  -4   4  13   -3.04    6.65
  -4   4  13    7.80    6.04
   4  -4 -13    1.75    3.13
  -4   4  12  119.13   20.12
  -4   4  12  118.87   24.92
   4  -4 -12   98.08   17.38
  -4   4  11   10.58    8.20
  -4   4  11   14.95    6.99
   4  -4 -11   12.65    6.02
  -4   4  10   92.95   20.53
  -4   4  10   83.60   15.03
   4  -4 -10   80.36   14.47
   4  -4  -9  187.69   22.16
  -4   4   9  167.43   26.73
   4  -4  -8  103.69   15.62
  -4   4   8  103.92   19.73
  -4   4   8   54.14   11.74
   4  -4  -7   -2.03    3.62
  -4   4   7   -4.55    8.13
  -4   4   7    1.35    2.96
   4  -4  -7   -1.28    2.28
  -4   4   7   -1.90    4.16
   4  -4  -6  175.99   25.76
   4  -4  -6  178.72   21.30
  -4   4   6  223.29   26.85
   4  -4  -6  220.91   23.03
   4  -4  -6  230.63   17.93
   4  -4  -6  201.35   26.06
  -4   4   6  193.83   22.72
  -4   4   6  203.02   26.55
  -4   4   6  295.26   48.13
  -4   4   5  256.11   27.35
   4  -4  -5  269.00   48.52
   4  -4  -5  217.95   17.61
   4  -4  -5  184.60   23.80
  -4   4   5  158.13   21.03
  -4   4   5  256.52   29.20
   4  -4  -5  196.02   24.99
   4  -4  -4    6.49    7.12
   4  -4  -4   10.90    5.46
  -4   4   4   15.04   10.07
  -4   4   4   11.34    5.69
  -4   4   4    6.84    4.60
  -4   4   4   10.08    6.02
  -4   4   4   28.01   13.64
   4  -4  -4   24.08    7.82
  -4   4   3   -2.25    2.84
   4  -4  -3   -1.24    3.13
  -4   4   3   -1.26    3.91
  -4   4   3   -1.36    1.72
  -4   4   3    1.61    2.87
  -4   4   3   -2.74    3.46
   4  -4  -3    1.20    2.63
  -4   4   2  108.98   18.49
   4  -4  -2   67.43   11.91
  -4   4   2   83.76   13.12
  -4   4   2   74.90   13.49
  -4   4   2  105.03   16.99
   4  -4  -2   77.93   12.39
  -4   4   2   70.52   17.37
  -4   4   2   75.25   18.61
  -4   4   1   -1.86    3.33
  -4   4   1   -2.12    3.79
   4  -4  -1    1.07    1.92
  -4   4   1    1.01    1.81
  -4   4   1   -1.32    1.67
  -4   4   1   -1.49    1.89
   4  -4  -1    3.62    2.80
  -4   4   1   -2.01    4.40
  -4   4   0  198.66   25.07
   4  -4   0  152.94   16.27
  -4   4   0  143.80   15.07
  -4   4   0  162.47   18.89
  -4   4   0  167.14   20.43
  -4   4   0  169.65   22.77
   4  -4   0  141.76   14.05
  -4   4  -1    1.28    2.29
   4  -4   1   -0.98    2.15
  -4   4  -1    1.71    3.74
  -4   4  -1   -1.39    1.75
   4  -4   1    0.71    1.56
  -4   4  -1   -1.51    1.91
  -4   4  -2  243.34   24.58
  -4   4  -2  243.18   27.45
  -4   4  -2  218.65   24.55
   4  -4   2  224.26   18.98
  -4   4  -3    1.22    1.54
  -4   4  -3    1.59    4.48
   4  -4   3    2.43    6.88
  -4   4  -3   -1.27    2.79
  -4   4  -4  222.49   25.95
   4  -4   4  225.05   24.68
  -4   4  -4  281.72   25.63
  -4   4  -4  217.26   22.72
  -4   4  -5    8.00    5.36
   4  -4   5    5.48    4.25
  -4   4  -5   11.79    5.17
  -4   4  -5    4.44    3.15
  -4   4  -6  305.39   26.92
  -4   4  -6  305.87   31.11
   4  -4   6  237.14   26.29
  -4   4  -7    3.35    4.24
   4  -4   7   -1.40    2.51
  -4   4  -8  129.82   20.56
   4  -4   8  142.22   19.58
  -4   4  -9    3.57    5.06
   4  -4   9   10.45    5.34
  -4   4 -10  334.46   35.11
   4  -4  10  372.56   34.22
  -4   3  14    8.41    7.05
  -4   3  14   19.94   11.89
   4  -3 -13   14.28    7.50
  -4   3  13    9.28    8.76
  -4   3  13    9.87    6.13
   4  -3 -12   55.62   13.15
  -4   3  12   68.89   19.33
  -4   3  12   49.66   13.54
   4  -3 -11   77.39   14.55
  -4   3  11   96.66   16.90
  -4   3  11   82.02   19.80
   4  -3 -10    8.95    4.99
   4  -3 -10   -1.97    2.49
  -4   3  10    9.24    5.15
  -4   3  10    4.90    5.36
   4  -3  -9  206.78   21.99
  -4   3   9  205.37   21.99
  -4   3   9  205.39   28.09
  -4   3   8   38.76   12.11
  -4   3   8   24.82    7.38
   4  -3  -8   28.42    8.18
  -4   3   8   30.60   10.19
   4  -3  -8    1.73    3.82
  -4   3   7   16.72    8.18
   4  -3  -7   25.79    7.86
  -4   3   7   14.24    5.25
   4  -3  -7   18.18    6.18
  -4   3   7   27.49    7.53
  -4   3   7   27.84    9.62
   4  -3  -7   26.05   10.82
  -4   3   6   45.53   11.98
   4  -3  -6   38.40    9.12
   4  -3  -6   44.87    9.56
   4  -3  -6   44.31    6.95
  -4   3   6   40.66   22.47
  -4   3   6   35.03    8.60
  -4   3   6   41.94   11.53
   4  -3  -6   44.54   13.23
   4  -3  -6   24.08   10.58
  -4   3   5   29.98    9.19
   4  -3  -5   27.59    7.64
   4  -3  -5   37.02    8.62
   4  -3  -5   47.11    7.14
  -4   3   5   55.82   21.09
   4  -3  -5   43.72   12.05
  -4   3   5   22.89    7.22
  -4   3   5   43.59   11.63
   4  -3  -5   30.71   10.31
  -4   3   4    8.03    5.09
   4  -3  -4   10.12    4.62
   4  -3  -4    9.88    3.74
   4  -3  -4   12.07    3.67
   4  -3  -4   12.30    6.16
  -4   3   4   12.61   10.55
  -4   3   4   11.44    4.81
  -4   3   4   21.68    7.84
   4  -3  -4    1.54    2.77
   4  -3  -3  394.48   49.43
   4  -3  -3  310.18   29.71
  -4   3   3  360.72   29.88
  -4   3   3  278.06   26.92
  -4   3   3  382.72   33.89
   4  -3  -3  322.39   30.03
  -4   3   3  418.86   45.72
   4  -3  -2   47.90   13.87
  -4   3   2   63.23   14.20
   4  -3  -2   69.64   11.92
  -4   3   2   59.86   10.49
  -4   3   2   38.87    9.16
  -4   3   2   51.41   11.61
  -4   3   2   70.08   17.28
   4  -3  -2   46.26    9.45
   4  -3  -1  164.73   13.42
  -4   3   1  189.86   26.13
  -4   3   1  194.45   24.36
   4  -3  -1  158.74   17.95
  -4   3   1  165.53   17.10
  -4   3   1  161.82   19.04
  -4   3   1  172.53   21.08
  -4   3   1  210.26   26.87
   4  -3  -1  151.25   16.60
  -4   3   0    2.10    3.85
   4  -3   0   57.77   10.00
  -4   3   0   65.78   13.87
   4  -3   0   -2.35    7.31
  -4   3   0   72.92    9.85
  -4   3   0   51.48    9.94
  -4   3   0   84.14   13.95
   4  -3   0   78.77   10.11
  -4   3   0   82.35   15.01
   4  -3   1    2.90    6.47
   4  -3   1   12.40    8.75
  -4   3  -1  469.44   34.84
  -4   3  -1   -2.59    6.67
   4  -3   1  364.35   23.53
  -4   3  -1  397.53   21.08
  -4   3  -1  385.65   26.64
  -4   3  -1  410.04   29.81
  -4   3  -1  362.62   28.48
   4  -3   1  377.16   20.28
   4  -3   2    4.78    2.40
  -4   3  -2    7.00    4.18
  -4   3  -2   10.85    4.76
   4  -3   2    1.51    2.71
   4  -3   2   11.62    4.53
  -4   3  -2    8.65    5.47
  -4   3  -3  481.10   36.85
  -4   3  -3  547.96   42.28
   4  -3   3  477.80   35.36
  -4   3  -3  565.57   38.64
  -4   3  -4    4.04    3.13
  -4   3  -4    4.13    4.26
   4  -3   4    2.22    3.14
   4  -3   4    4.89    4.10
  -4   3  -4    2.99    2.82
  -4   3  -5  472.98   38.46
   4  -3   5  399.08   34.95
  -4   3  -5  471.57   33.82
  -4   3  -5  439.81   33.12
  -4   3  -6    2.87    3.15
   4  -3   6    2.54    3.21
  -4   3  -6    0.96    1.72
  -4   3  -6    3.80    2.94
   4  -3   7  865.12   56.65
  -4   3  -7  960.34   60.62
   4  -3   8   -1.36    2.43
  -4   3  -8    4.57    4.31
   4  -3   9  442.94   37.05
  -4   3  -9  449.59   38.90
   4  -3  10   -1.47    2.63
  -4   3 -10    1.66    2.97
   4  -3  11  658.53   48.28
  -4   3 -11  598.14   48.46
   4  -2 -14   15.77    9.00
  -4   2  14   10.17    9.60
  -4   2  14   17.11    8.57
   4  -2 -13   14.76    7.39
  -4   2  13    9.50    8.97
  -4   2  13   10.00    6.71
   4  -2 -12   32.86   10.11
  -4   2  12   35.39   11.13
  -4   2  12   35.51   14.07
   4  -2 -11   -1.62    2.90
  -4   2  11   -2.71    3.43
  -4   2  11    3.44    3.76
   4  -2 -10    8.98    5.01
   4  -2 -10   -1.83    3.28
  -4   2  10   17.33    9.39
  -4   2  10    6.29    4.45
  -4   2   9    4.54    4.06
  -4   2   9    5.69    4.41
   4  -2  -9   11.17    5.30
  -4   2   8  102.22   20.11
   4  -2  -8  174.14   20.30
  -4   2   8  175.14   23.21
  -4   2   8  162.60   19.63
   4  -2  -7   23.53   10.96
   4  -2  -7   21.20    6.66
  -4   2   7   22.16    8.74
   4  -2  -7   26.91    8.10
  -4   2   7   26.77    7.33
  -4   2   7   24.17    6.08
  -4   2   7   22.34    8.32
   4  -2  -7   -1.44    2.59
   4  -2  -6  155.59   26.24
  -4   2   6  145.31   16.29
  -4   2   6  150.00   21.17
   4  -2  -6  111.45   16.00
   4  -2  -6  148.50   17.49
   4  -2  -6  137.87   12.64
  -4   2   6  128.85   15.07
  -4   2   6  145.99   20.68
  -4   2   5   -1.46    1.85
   4  -2  -5   -1.08    2.37
  -4   2   5    1.62    1.78
   4  -2  -5    1.02    1.83
  -4   2   5   -3.60    6.44
  -4   2   5    0.92    1.16
   4  -2  -5    1.12    1.22
  -4   2   5    1.47    1.86
   4  -2  -5    2.05    4.49
   4  -2  -4  186.39   25.50
  -4   2   4  231.36   18.28
   4  -2  -4  184.04   19.60
  -4   2   4  222.62   23.60
   4  -2  -4  207.50   18.38
   4  -2  -4  233.37   21.35
   4  -2  -4  240.64   17.50
   4  -2  -4  240.16   28.03
  -4   2   4  203.31   19.87
  -4   2   4  221.09   24.77
  -4   2   3   23.49    6.98
   4  -2  -3   18.29    5.57
  -4   2   3   16.51    4.01
   4  -2  -3   25.69    6.17
   4  -2  -3   27.49    5.33
   4  -2  -3   20.84    8.46
  -4   2   3   21.61    6.23
  -4   2   3   20.37    7.13
   4  -2  -3   20.03    7.51
   4  -2  -2  873.38   49.03
  -4   2   2  885.35   52.19
   4  -2  -2  913.90   40.94
   4  -2  -2  858.12   55.52
  -4   2   2  868.34   51.90
  -4   2   2  943.26   58.09
   4  -2  -2  786.81   53.30
  -4   2   2  989.54   69.96
  -4   2   2  909.35   43.24
   4  -2  -1   47.07   12.45
   4  -2  -1   78.87   12.07
  -4   2   1   74.19   14.41
  -4   2   1   69.87   10.13
  -4   2   1   63.01   10.31
  -4   2   1   76.17   13.31
   4  -2  -1   79.80   11.30
  -4   2   1   79.43   15.79
  -4   2   1   89.25   17.11
  -4   2   1   77.57    5.54
   4  -2   0  302.65   38.08
   4  -2   0  518.43   27.17
  -4   2   0  614.92   45.37
   4  -2   0  545.70   35.03
  -4   2   0  226.46   33.37
  -4   2   0  541.20   31.41
  -4   2   0  535.17   35.07
  -4   2   0  544.67   38.69
  -4   2   0  626.74   43.49
   4  -2   0  498.15   31.13
   4  -2   1   32.98   10.26
  -4   2  -1   44.91   10.70
   4  -2   1   52.85    8.88
  -4   2  -1   38.47    6.22
  -4   2  -1   56.08    9.43
   4  -2   1   49.20   10.40
  -4   2  -1   63.62   11.39
   4  -2   1   38.54    6.30
  -4   2  -1   44.32    9.72
  -4   2  -2  830.36   42.72
   4  -2   2  812.56   42.66
   4  -2   2  740.71   32.27
  -4   2  -2  703.48   24.80
  -4   2  -2  701.14   33.61
   4  -2   2  742.54   40.35
  -4   2  -2  770.93   36.37
   4  -2   2  760.78   26.43
  -4   2  -3   42.76    8.08
   4  -2   3   24.21    6.42
  -4   2  -3   36.69    9.18
   4  -2   3   41.55    9.43
  -4   2  -3   35.91    7.37
  -4   2  -4  906.25   55.25
   4  -2   4 1056.35   57.73
  -4   2  -4  997.91   61.05
   4  -2   4  985.12   59.30
   4  -2   4  944.92   59.65
  -4   2  -4 1026.02   55.30
  -4   2  -5   35.95    7.37
  -4   2  -5   26.72    7.55
   4  -2   5   21.26    6.67
  -4   2  -5   23.85    5.87
   4  -2   6 3100.83   94.74
  -4   2  -6 3486.35  217.81
  -4   2  -6 1684.85   51.48
   4  -2   6 1656.25   59.33
  -4   2  -6 1861.20   51.80
  -4   2  -6 1889.57   64.92
   4  -2   6   66.14   21.74
   4  -2   7   15.64    5.95
  -4   2  -7   22.07    5.69
  -4   2  -7   21.90    7.33
  -4   2  -8 1482.00   83.52
   4  -2   8 1320.27   80.67
  -4   2  -9    2.80    3.96
   4  -2   9    1.33    2.38
  -4   2 -10  405.22   35.97
   4  -2  10  443.23   36.79
  -4   2 -11    9.28    5.54
  -4   2 -11    6.71   18.98
   4  -2  11    8.73    4.88
  -4   2 -12  614.82   47.71
   4  -2  12  647.29   47.94
  -4   2 -12  556.82  102.03
  -4   1  14   -3.39    4.28
  -4   1  14    8.75    7.32
   4  -1 -14    6.16    5.19
  -4   1  13    3.22    7.05
  -4   1  13    2.05    3.67
   4  -1 -13   -1.93    4.23
  -4   1  12    1.91    3.41
  -4   1  12    3.02    5.41
   4  -1 -12    3.61    3.95
  -4   1  11   95.26   22.41
  -4   1  11   78.76   16.06
   4  -1 -11  100.00   17.24
  -4   1  10   15.48    8.63
  -4   1  10    8.00    5.73
   4  -1 -10   13.87    6.47
   4  -1 -10   -1.85    3.32
  -4   1   9  279.14   33.28
   4  -1  -9  256.89   24.81
  -4   1   9  227.71   23.78
   4  -1  -8   59.67   11.50
  -4   1   8   48.77    9.18
  -4   1   8   58.96   15.31
  -4   1   8   54.57   11.40
  -4   1   8   78.71   14.19
  -4   1   7  583.81   33.50
  -4   1   7  663.74   46.06
   4  -1  -7  566.06   35.02
   4  -1  -7  645.78   35.60
  -4   1   7  628.02   24.50
   4  -1  -7  671.80   25.34
   4  -1  -7  668.89   23.77
  -4   1   7  615.47   38.88
   4  -1  -6   -1.19    2.13
  -4   1   6    1.68    3.68
  -4   1   6    1.00    1.26
   4  -1  -6    2.16    2.36
  -4   1   6    0.82    1.79
  -4   1   6    0.56    1.22
  -4   1   6   -3.77    6.74
   4  -1  -6    0.54    1.19
   4  -1  -6   -0.50    1.09
  -4   1   6    0.67    1.46
  -4   1   6   -1.38    1.75
   4  -1  -6   -1.17    2.09
   4  -1  -5  601.22   47.62
  -4   1   5  558.02   28.38
  -4   1   5  687.09   41.60
   4  -1  -5  576.98   32.58
   4  -1  -5  665.54   32.71
  -4   1   5  604.58   28.81
   4  -1  -5  645.88   24.06
  -4   1   5  601.17   23.69
   4  -1  -5  653.27   23.31
  -4   1   5  593.86   26.42
  -4   1   5  678.94   38.98
  -4   1   5 1230.29   84.07
   4  -1  -5    2.03    3.29
  -4   1   4   22.98    7.43
  -4   1   4   19.56    5.12
   4  -1  -4   22.54    6.23
   4  -1  -4   22.46    5.94
  -4   1   4   33.00   14.70
  -4   1   4   12.30    4.04
   4  -1  -4   15.18    3.86
  -4   1   4   11.53    5.41
   4  -1  -4   13.84    7.93
   4  -1  -3  986.55   65.72
  -4   1   3  929.38   49.58
  -4   1   3 1026.42   58.76
   4  -1  -3  912.09   53.95
   4  -1  -3  974.80   53.94
   4  -1  -3  951.33   54.05
   4  -1  -3 1098.14   50.55
  -4   1   3  932.08   52.39
  -4   1   3 1059.06   61.49
   4  -1  -2   69.41   13.20
  -4   1   2   74.02    8.00
  -4   1   2   70.76   10.98
   4  -1  -2   68.83    9.91
   4  -1  -2   72.83   10.76
   4  -1  -2   89.22    9.43
   4  -1  -2   69.18   14.06
  -4   1   2   87.85   10.99
  -4   1   2   83.85   13.57
   4  -1  -1 1806.44   86.79
  -4   1   1 2025.48   90.60
   4  -1  -1 1086.40   98.67
   4  -1  -1 1949.34   85.78
   4  -1  -1 1677.16   94.10
  -4   1   1 2491.82  108.08
  -4   1   1 1896.41   89.17
   4  -1  -1 1831.24   90.26
  -4   1   1 2002.69   97.71
   4  -1  -1 1962.05   97.65
   4  -1  -1 1776.58   92.68
  -4   1   1 1898.51   80.86
  -4   1   1 2194.75  109.39
   4  -1   0   36.03    8.00
   4  -1   0   44.33   11.72
   4  -1   0   42.44    6.20
  -4   1   0   33.02    6.15
   4  -1   0   47.98    8.32
  -4   1   0   49.93    8.05
   4  -1   0   56.23   10.82
  -4   1   0   46.99    9.63
  -4   1   0   34.74    9.60
  -4   1   0   36.95   10.68
   4  -1   0   30.42    6.27
   4  -1   1   -1.54    6.98
   4  -1   1 2193.77   53.92
  -4   1  -1 2670.30   77.26
  -4   1  -1   63.90   16.52
   4  -1   1 3063.30   79.37
  -4   1  -1 2418.99   42.74
   4  -1   1 2326.14   57.62
  -4   1  -1 2288.71   53.85
   4  -1   1 2385.68   67.82
  -4   1  -1 2437.83   65.11
   4  -1   1 2174.41   43.35
   4  -1   2  111.27   11.65
  -4   1  -2  110.16   14.67
  -4   1  -2  107.50    7.46
  -4   1  -2  107.52   11.62
   4  -1   2  128.79   13.43
   4  -1   2  133.04   16.23
  -4   1  -2   96.03   11.62
   4  -1   2  105.99    8.54
   4  -1   3 3214.44  143.29
  -4   1  -3 3268.89  150.56
  -4   1  -3 3096.73  133.54
  -4   1  -3 3326.34  144.29
   4  -1   3 3267.97  146.77
   4  -1   3 3305.33  152.15
   4  -1   3 3081.88  146.01
  -4   1  -3 3368.10  143.40
   4  -1   3 3218.52  132.48
   4  -1   4    2.25    4.18
   4  -1   4   94.73   11.25
  -4   1  -4  124.54   14.65
  -4   1  -4   -3.14    8.01
   4  -1   4  104.88   12.56
  -4   1  -4   98.10   11.14
   4  -1   4  102.10   14.11
   4  -1   4  106.48   13.22
  -4   1  -4  123.99   11.27
   4  -1   5    5.01    6.99
   4  -1   5  995.68   39.65
  -4   1  -5  942.92   40.76
   4  -1   5   10.65    6.53
  -4   1  -5   10.16    9.05
   4  -1   5  954.01   38.24
  -4   1  -5  885.83   33.11
   4  -1   5  889.77   41.42
   4  -1   5  819.33   37.13
  -4   1  -5  934.15   30.43
  -4   1  -6    5.32    3.30
   4  -1   6   -1.13    2.03
   4  -1   6    0.95    2.08
  -4   1  -6    2.24    1.89
   4  -1   6    1.04    2.27
   4  -1   6    4.60    3.56
  -4   1  -6    4.12    2.23
  -4   1  -7 1966.96   88.58
   4  -1   7 3246.41  111.94
  -4   1  -7  412.21   82.34
   4  -1   7 1747.09   86.38
  -4   1  -7 1867.82   77.94
   4  -1   8   22.29    6.87
  -4   1  -8   23.40    7.16
   4  -1   9 1505.79   89.36
  -4   1  -9 1700.09   91.00
   4  -1  10   31.63    8.60
  -4   1 -10   27.30    8.16
   4  -1  11  430.14   38.36
  -4   1 -11  553.85   41.46
  -4   1 -12   24.78    8.30
   4  -1  12   24.67    8.46
   4  -1  13  590.42   45.62
   4   0 -14   30.12   11.28
   4   0 -13   10.15    6.80
  -4   0  13    6.35    5.99
  -4   0  12  116.21   20.37
   4   0 -12   97.17   18.52
   4   0 -11   12.31    6.31
  -4   0  11   11.44    8.10
  -4   0  11   21.82    8.62
  -4   0  10  397.17   37.34
  -4   0  10  435.67   47.35
   4   0 -10  449.74   38.62
  -4   0   9   53.56   15.39
  -4   0   9   61.75   12.92
   4   0  -9   69.33   13.32
  -4   0   8  880.76   66.23
  -4   0   8  791.72   44.03
   4   0  -8  860.55   55.21
  -4   0   8  862.10   55.52
   4   0  -7  116.80   16.10
  -4   0   7  120.19   14.70
  -4   0   7   81.61   12.12
  -4   0   7  106.41   11.11
  -4   0   7  115.56   20.74
   4   0  -7   97.14   15.54
  -4   0   7  122.59   17.17
  -4   0   7  105.48   15.14
  -4   0   6  965.96   41.14
  -4   0   6  965.00   53.58
   4   0  -6  839.85   41.69
  -4   0   6  945.23   37.79
  -4   0   6  884.68   35.44
   4   0  -6 1028.53   43.29
   4   0  -6  997.31   31.38
  -4   0   6  927.10   30.23
   4   0  -6  972.32   27.69
  -4   0   6  936.00   26.24
  -4   0   6  970.78   44.93
   4   0  -5   37.09    9.00
  -4   0   5   37.45   10.26
  -4   0   5   41.61    8.02
  -4   0   5   24.79    3.28
  -4   0   5   36.01    7.03
  -4   0   5   29.59    6.72
   4   0  -5   32.44    7.58
  -4   0   5   26.93    5.09
   4   0  -5   31.89    5.62
  -4   0   5   75.34   21.12
  -4   0   5   33.37    5.25
   4   0  -5   37.78    5.49
  -4   0   5   39.73    9.15
   4   0  -5   -0.84    1.60
  -4   0   4 1113.47   59.44
  -4   0   4 1057.32   58.59
  -4   0   4 1194.38   61.17
   4   0  -4 1202.07   62.00
  -4   0   4 1108.66   48.36
   4   0  -4 1168.05   55.78
  -4   0   4 1113.60   55.59
  -4   0   4 1206.24   69.33
   4   0  -4 1062.39   62.52
   4   0  -4 1179.34   54.82
  -4   0   4 1164.15   55.68
  -4   0   4 1232.70   67.13
  -4   0   3  100.06   10.43
  -4   0   3  101.45   12.05
   4   0  -3  102.99   12.05
   4   0  -3   92.20   11.07
  -4   0   3  105.18    9.54
   4   0  -3  108.55    9.49
  -4   0   3  127.50   15.46
   4   0  -3   85.32   11.38
  -4   0   3   97.44    9.50
   4   0  -3  126.65   11.57
   4   0  -3  102.93    8.83
  -4   0   3  124.80   15.33
  -4   0   2 3658.26  156.99
   4   0  -2 3636.58  175.85
  -4   0   2 3764.07  166.77
   4   0  -2 3442.63  161.49
   4   0  -2 3385.25  162.33
   4   0  -2 3781.73  161.12
   4   0  -2 3681.30  157.19
  -4   0   2 3516.28  156.53
   4   0  -2 3629.30  159.09
  -4   0   2 3494.74  158.14
   4   0  -2 3592.84  155.89
  -4   0   2 3763.45  168.86
   4   0  -2 3714.32  168.72
   4   0  -1 1676.26   83.86
   4   0  -1 1444.54   68.07
  -4   0   1 1516.94   69.21
  -4   0   1 1587.53   76.43
   4   0  -1 1526.80   73.42
   4   0  -1 1565.26   74.19
   4   0  -1 1502.87   78.06
   4   0  -1 1580.53   65.32
   4   0  -1 1681.32   71.64
   4   0  -1 1532.30   84.49
   4   0  -1 1521.59   73.46
   4   0  -1 1617.71   70.32
  -4   0   1 1534.66   72.79
  -4   0   1 1744.38   82.93
   4   0  -1 1646.36   82.64
  -4   0   0 3244.71   57.60
   4   0   0 3017.85   49.62
   4   0   0 3157.68   50.35
   4   0   0 2983.13   69.98
  -4   0   0 3033.44   54.13
   4   0   0 3122.90   46.20
   4   0   0 2970.54   56.07
   4   0   0 3097.95   73.72
   4   0   0 2757.82   59.61
   4   0   0 3133.25   34.54
  -4   0   0 3213.11   39.20
  -4   0  -1  368.04   17.49
   4   0   1  346.25   14.03
   4   0   1    0.79    1.89
   4   0   1  366.98   17.07
   4   0   1  323.50   18.89
  -4   0  -1  301.12   17.46
   4   0   1  321.69   15.89
   4   0   1  354.67    9.85
  -4   0  -1  390.08   25.91
   4   0   1  329.42   24.49
   4   0   1  303.54    8.27
   4   0   1  351.91   21.14
  -4   0  -1   50.24   14.46
  -4   0  -1  415.70   30.48
   4   0   1  424.01   29.62
  -4   0  -2 3816.60   82.40
   4   0   2 3358.03   60.71
   4   0   2 3736.45   65.23
  -4   0  -2 3631.54   60.43
   4   0   2 3643.05   79.82
  -4   0  -2 3509.13   65.44
   4   0   2 3866.16   34.28
   4   0   2 3546.08   41.96
  -4   0  -3  141.66   15.12
   4   0   3  148.68   12.42
  -4   0  -3  130.75   12.15
   4   0   3  130.17   12.62
   4   0   3  144.00   16.46
   4   0   3  120.61   12.70
  -4   0  -3  148.90   11.69
  -4   0  -4 3868.15   75.14
   4   0   4 3943.67   62.88
  -4   0  -4 3881.70   43.63
  -4   0  -4 3729.93   63.54
   4   0   4 4021.46   69.77
   4   0   4 3809.96   70.61
  -4   0  -4 3910.08   52.12
  -4   0  -5   11.42    4.72
   4   0   5    9.20    4.01
  -4   0  -5    2.09    5.29
  -4   0  -5    7.24    4.33
  -4   0  -5    6.00    2.81
   4   0   5    6.07    3.05
   4   0   5    5.95    2.14
   4   0   5    6.04    3.28
  -4   0  -5   12.15    3.01
   4   0   6  373.29   25.15
  -4   0  -6 1362.53   45.54
  -4   0  -6   -2.30    9.81
   4   0   6 1286.31   41.53
   4   0   6 1187.09   43.32
  -4   0  -6 1199.11   30.40
  -4   0  -7   27.45    6.88
  -4   0  -7   -2.57    6.51
   4   0   7    2.84    4.76
   4   0   7   12.29    4.41
   4   0   7   20.12    5.98
  -4   0  -7   18.74    4.09
   4   0   8 1714.48   56.23
  -4   0  -8 1867.72   55.93
   4   0   9   32.56    8.31
  -4   0  -9   48.90    9.61
  -4   0  -9   19.26   14.14
   4   0  10 1317.63   76.46
  -4   0 -10 1415.99   75.80
  -4   0 -10 1524.35  110.97
   4   0  11   87.30   14.66
  -4   0 -11   76.88   13.23
  -4   0 -11   86.61   25.10
   4   0  12  496.16   41.84
  -4   0 -12 1834.38  117.87
   4   0  13   51.24   11.67
  -4   0 -13   20.04   15.60
   4   0  14  361.98   34.21
   4   1 -14    2.27    4.07
   4   1 -13  191.40   27.92
  -4  -1  13  179.07   27.64
   4   1 -12   32.24   11.16
  -4  -1  12   22.45    9.00
   4   1 -11  567.10   47.21
  -4  -1  11  493.59   45.15
   4   1 -10    6.93    4.90
  -4  -1  10    3.49    3.82
  -4  -1   9  635.53   48.83
   4   1  -9  701.01   50.63
  -4  -1   8   68.79   13.53
  -4  -1   8   72.99    9.61
   4   1  -8   89.84   15.17
   4   1  -7  782.58   41.14
  -4  -1   7  592.16   30.83
  -4  -1   7  651.95   26.81
  -4  -1   7  755.51   51.86
   4   1  -7  621.75   38.65
  -4  -1   7  627.26   36.92
  -4  -1   6  125.29   16.23
  -4  -1   6  112.03   14.60
   4   1  -6  117.31   15.64
  -4  -1   6   97.01   12.78
  -4  -1   6  107.11   11.46
  -4  -1   6  129.25   21.27
   4   1  -6   93.13   15.23
   4   1  -6  112.01   10.66
  -4  -1   6  138.69   16.74
  -4  -1   5 1043.78   41.85
   4   1  -5  941.98   43.45
  -4  -1   5 1144.38   56.59
   4   1  -5 1149.77   44.22
  -4  -1   5 1011.81   26.67
  -4  -1   5 1189.32   43.60
  -4  -1   5 1013.92   37.10
   4   1  -5 1121.98   33.46
  -4  -1   5 1081.89   32.56
   4   1  -5 1128.32   30.03
  -4  -1   5 1230.55   46.87
  -4  -1   4    0.90    1.14
  -4  -1   4   -0.72    1.29
   4   1  -4    0.90    1.60
  -4  -1   4    0.32    0.58
  -4  -1   4    2.63    3.33
   4   1  -4    0.47    1.02
  -4  -1   4    0.54    1.19
   4   1  -4    1.35    1.27
   4   1  -4    0.55    1.20
  -4  -1   4    1.03    1.84
   4   1  -4    1.07    2.34
   4   1  -4   -0.73    0.92
  -4  -1   4   -1.47    1.85
  -4  -1   4   -0.86    1.54
  -4  -1   3 4252.82  182.43
   4   1  -3 3927.53  180.37
   4   1  -3 4101.92  186.68
  -4  -1   3 4368.03  193.94
  -4  -1   3 4208.06  185.56
  -4  -1   3 4142.04  180.54
   4   1  -3 4490.08  184.16
   4   1  -3 4221.80  178.42
  -4  -1   3 4198.32  178.17
  -4  -1   3 3934.26  173.08
   4   1  -3 4174.47  177.00
  -4  -1   3 4213.31  176.35
   4   1  -3 4163.02  177.56
  -4  -1   3 4399.78  188.64
   4   1  -3 4260.04  188.13
  -4  -1   2    1.87    1.57
  -4  -1   2   -1.07    1.36
   4   1  -2   -0.53    1.33
   4   1  -2    5.03    2.81
   4   1  -2    1.76    1.93
  -4  -1   2    2.97    1.98
   4   1  -2    0.68    1.21
  -4  -1   2    0.85    1.85
  -4  -1   2    0.89    0.74
  -4  -1   2    2.46    1.52
   4   1  -2    2.19    4.79
  -4  -1   2    5.65    4.37
   4   1  -2    2.36    1.69
   4   1  -2    2.10    1.76
  -4  -1   2    3.16    1.81
   4   1  -2   -0.49    1.23
   4   1  -2    2.04    2.24
   4   1  -2   -0.27    0.75
  -4  -1   1 4511.44  182.91
   4   1  -1 4319.48  181.04
   4   1  -1 4266.53  186.80
  -4  -1   1 4187.10  190.42
   4   1  -1 4563.60  184.34
   4   1  -1 4044.64  189.15
  -4  -1   1 4436.58  181.94
   4   1  -1 4310.90  177.16
   4   1  -1 4304.88  181.61
  -4  -1   1 4253.97  177.09
  -4  -1   1 4410.71  181.95
   4   1  -1 4188.40  181.93
   4   1  -1 4306.78  180.67
   4   1  -1 4290.74  191.67
   4   1   0  129.14    9.04
   4   1   0  123.89   14.15
  -4  -1   0  132.71   10.11
   4   1   0  131.96   11.22
   4   1   0  139.41   10.96
   4   1   0  141.24   14.82
  -4  -1   0  132.46   10.10
   4   1   0  136.42   10.00
   4   1   0  121.82    8.31
   4   1   0  159.96   17.79
   4   1   0  139.60   16.22
   4   1   0  133.83    9.39
  -4  -1   0  142.61   10.93
   4   1   0  132.53   10.52
   4   1   0  137.93   15.28
   4   1   1 1222.13   30.66
   4   1   1 1177.48   29.99
   4   1   1 1273.86   30.60
   4   1   1 1237.01   41.07
   4   1   1 1234.64   32.40
   4   1   1 1227.07   27.92
  -4  -1  -1 1231.97   32.89
   4   1   1 1249.93   21.81
   4   1   1 1199.84   32.65
   4   1   1 1244.99   26.62
   4   1   2    5.34    2.00
   4   1   2    5.24    1.72
   4   1   2   13.49    2.95
   4   1   2    0.53    1.64
   4   1   2    8.04    2.52
  -4  -1  -2    3.25    3.07
   4   1   2   11.27    6.72
   4   1   2    3.62    2.29
   4   1   2   10.83    2.71
   4   1   2    4.33    2.18
   4   1   2    4.71    2.36
  -4  -1  -2    9.92    3.60
   4   1   2    7.54    1.72
  -4  -1  -3   -1.06    3.44
   4   1   3 5010.04  100.39
   4   1   3 4446.74   54.62
   4   1   3 3989.06   61.16
   4   1   3 4239.33   48.57
  -4  -1  -3 3990.64   74.41
   4   1   3   48.93   14.01
   4   1   3 3770.08   57.01
  -4  -1  -3 4062.09   36.77
   4   1   3 3944.65   63.46
  -4  -1  -3 3760.45   49.14
  -4  -1  -4  193.66   11.87
   4   1   4  175.85   10.07
   4   1   4  180.48   13.48
  -4  -1  -4  199.60   15.82
   4   1   4  198.07   12.82
   4   1   4  184.37   14.60
  -4  -1  -4  174.69    9.03
   4   1   5    1.98    4.05
  -4  -1  -5    1.37    4.84
  -4  -1  -5 3610.47   76.73
   4   1   5 4128.12   65.04
   4   1   5 3960.20   46.27
   4   1   5 2801.57   52.77
  -4  -1  -5 3931.11   68.58
   4   1   5 3917.46   68.85
  -4  -1  -5 3869.86   41.34
   4   1   6   -1.14    3.52
  -4  -1  -6    3.91    5.52
   4   1   6    3.94    2.20
   4   1   6    1.83    1.09
  -4  -1  -6    3.71    2.48
   4   1   6    0.79    1.73
   4   1   6    3.34    2.37
  -4  -1  -6    0.86    1.53
  -4  -1  -6    3.95    1.67
  -4  -1  -7 1502.71   44.18
   4   1   7 1334.72   46.13
  -4  -1  -7 1415.61   47.44
  -4  -1  -7 1416.05   82.61
   4   1   7 1505.62   41.68
  -4  -1  -8  141.84   14.09
  -4  -1  -8  135.51   15.30
   4   1   8  119.30   14.18
   4   1   8  117.03   12.03
  -4  -1  -9 1016.32   38.90
   4   1   9  985.79   42.68
  -4  -1 -10  114.63   14.43
   4   1  10   96.30   14.56
   4   1  11  669.17   38.12
  -4  -1 -11   49.76   18.73
   4   1  12   36.07    9.39
  -4  -1 -12   65.37   21.60
   4   1  13  575.26   45.57
  -4  -1 -13 1060.35   88.97
   4   1  14   22.59    8.38
  -4  -1 -14  101.07   29.64
  -4  -2  13   -2.27    2.87
   4   2 -13   -2.29    2.90
   4   2 -12  464.15   44.98
  -4  -2  12  426.18   43.25
  -4  -2  11    5.94    5.02
   4   2 -11   13.99    7.16
   4   2 -10  748.02   56.27
  -4  -2  10  728.81   56.46
   4   2  -9   93.62   16.98
  -4  -2   9   70.81   14.97
  -4  -2   8  687.53   38.20
   4   2  -8  736.41   50.14
  -4  -2   8  717.21   49.64
  -4  -2   7   46.15    7.78
  -4  -2   7   38.66   16.73
  -4  -2   7   41.90    8.84
   4   2  -7   47.58   10.91
  -4  -2   7   51.29   11.37
   4   2  -7   43.97   11.11
   4   2  -6 1747.22   99.98
   4   2  -6 2051.91  101.31
  -4  -2   6 1720.71   92.82
  -4  -2   6 1801.46   89.38
   4   2  -6 1929.98   88.26
  -4  -2   6 1790.02   85.71
  -4  -2   6 1921.43  100.02
   4   2  -6 1676.71   93.53
   4   2  -6 1970.01  102.08
   4   2  -5    9.91    4.62
  -4  -2   5   16.06    4.90
  -4  -2   5   14.72    3.93
  -4  -2   5   24.86   12.10
   4   2  -5   21.24    4.46
  -4  -2   5   15.74    4.29
  -4  -2   5   12.65    3.19
  -4  -2   5   11.13    4.88
   4   2  -5   15.58    6.15
   4   2  -5   26.92    6.72
   4   2  -5   -1.10    2.42
  -4  -2   4 1879.86   56.93
   4   2  -4 1901.44   51.38
   4   2  -4 1969.61   56.65
  -4  -2   4 2013.29   58.73
  -4  -2   4 1779.73   48.52
  -4  -2   4 1784.06   43.63
  -4  -2   4 1869.25   40.33
   4   2  -4 1911.24   62.73
   4   2  -4 2005.12   42.43
  -4  -2   4 1859.14   38.46
   4   2  -4 1884.01   34.23
   4   2  -4 1887.12   55.39
  -4  -2   3  104.43   12.40
   4   2  -3   88.50   10.40
   4   2  -3  101.19   13.84
  -4  -2   3   96.60   10.53
  -4  -2   3  119.15   13.68
   4   2  -3  128.66   13.36
  -4  -2   3   91.29    9.30
  -4  -2   3   94.23    8.26
   4   2  -3  106.11   10.08
   4   2  -3   99.80    9.07
   4   2  -3  101.70    7.84
  -4  -2   3   90.80    8.25
   4   2  -3   70.84   10.54
   4   2  -3   -0.71    1.81
  -4  -2   3  117.82   17.88
  -4  -2   3   -0.49    1.52
   4   2  -2 4223.11  187.96
  -4  -2   2 4407.30  190.01
   4   2  -2 4220.91  195.54
   4   2  -2 4680.01  190.10
  -4  -2   2 4111.44  186.29
  -4  -2   2 4561.99  193.72
  -4  -2   2 4229.29  185.14
   4   2  -2 4391.30  186.02
  -4  -2   2 4101.00  183.01
  -4  -2   2 4391.90  183.92
   4   2  -2 4313.13  184.84
   4   2  -2 4198.36  183.07
   4   2  -2 4552.52  194.15
   4   2  -1    1.85    2.34
  -4  -2   1    0.87    1.56
  -4  -2   1    3.58    1.94
   4   2  -1    3.00    2.00
   4   2  -1    1.13    1.06
  -4  -2   1    0.74    0.94
   4   2  -1    1.59    2.84
  -4  -2   1    1.40    3.97
  -4  -2   1    0.42    0.91
   4   2  -1    2.43    1.45
  -4  -2   1    0.48    0.86
   4   2  -1    0.43    0.95
   4   2  -1   -0.47    1.03
   4   2  -1    0.95    1.20
   4   2  -1    1.71    1.61
  -4  -2   1    0.67    0.85
   4   2  -1   -0.88    1.12
   4   2   0 2745.60  134.40
  -4  -2   0 2971.55  136.31
   4   2   0 2784.07  135.83
  -4  -2   0 2837.33  127.42
   4   2   0 3131.14  128.98
  -4  -2   0 2840.99  126.87
   4   2   0 3106.59  128.14
  -4  -2   0 2967.64  127.76
   4   2   0 2789.82  127.06
   4   2   0 3519.46  143.28
  -4  -2   0 2851.69  126.55
   4   2   0 2918.52  127.60
   4   2   0 2766.71  127.22
   4   2   0 3099.65  125.81
  -4  -2   0 3011.57  131.39
   4   2   0 3093.14  129.40
   4   2   1  401.69   18.49
   4   2   1  366.45   23.98
   4   2   1  383.91   15.91
   4   2   1  404.72   16.63
   4   2   1  326.95   16.42
  -4  -2  -1  402.48   17.43
  -4  -2  -1  388.25   16.69
   4   2   1  362.76   16.60
  -4  -2  -1  375.15   15.33
   4   2   1  370.03   15.66
   4   2   1  342.55   15.05
   4   2   1  394.19   14.98
   4   2   2  930.68   40.60
   4   2   2  883.69   45.31
   4   2   2  813.11   51.14
   4   2   2  891.27   41.31
   4   2   2  873.94   42.41
  -4  -2  -2  906.55   42.69
   4   2   2  836.11   45.12
   4   2   2  857.02   45.61
  -4  -2  -2  870.60   41.92
   4   2   2  866.00   42.19
   4   2   2  833.37   43.57
   4   2   2  818.39   42.95
  -4  -2  -2  861.60   40.36
   4   2   2  860.94   43.26
   4   2   3   11.42    3.71
   4   2   3   13.69    3.20
  -4  -2  -3    9.41    4.19
  -4  -2  -3   14.24    3.06
   4   2   3   15.85    3.77
   4   2   3   13.57    3.05
   4   2   3   10.51    2.68
   4   2   3   12.16    3.27
  -4  -2  -3   15.03    3.03
   4   2   3   14.34    4.65
  -4  -2  -3   -0.65    1.43
   4   2   3   -0.63    1.79
   4   2   4 5049.77   56.33
  -4  -2  -4 4821.94   71.55
   4   2   4 4847.05   53.22
   4   2   4 4666.92   64.73
   4   2   4 5019.51   52.83
  -4  -2  -4 4806.37   51.89
   4   2   4 4628.08   67.38
  -4  -2  -4 4798.20   70.52
  -4  -2  -4 4625.59   65.32
   4   2   5  295.90   11.95
  -4  -2  -5  276.03   21.01
   4   2   5  338.80   14.53
  -4  -2  -5  303.94   17.37
   4   2   5  297.64   15.44
   4   2   5  305.57   17.10
   4   2   5  291.13   13.08
  -4  -2  -5  276.21   18.04
   4   2   5  334.62   19.41
  -4  -2  -5  287.15    7.97
   4   2   6 2387.36   37.52
   4   2   6 2195.30   38.14
   4   2   6 2419.39   38.88
  -4  -2  -6 2296.70   47.96
  -4  -2  -6 2301.64   54.78
   4   2   6 2214.77   52.84
  -4  -2  -6 2141.37   76.34
   4   2   6 2307.77   35.63
   4   2   6 2408.54   48.69
  -4  -2  -7  305.64   21.24
  -4  -2  -7  310.13   24.08
   4   2   7  248.32   22.12
  -4  -2  -7  310.01   37.58
   4   2   7  290.50   20.81
  -4  -2  -8  771.22   29.42
  -4  -2  -8  770.08   34.68
   4   2   8  701.27   32.99
  -4  -2  -8  821.38   69.17
   4   2   8  781.05   29.13
  -4  -2  -9  161.70   14.18
  -4  -2  -9  141.33   15.80
   4   2   9  114.60   14.12
  -4  -2  -9  150.96   33.95
   4   2  10  458.48   29.25
  -4  -2 -10   -2.29    5.82
   4   2  11   13.21    5.48
  -4  -2 -11    2.59    5.67
   4   2  12  460.03   36.77
   4   2  13   24.96    8.08
  -4  -2 -13   13.26   12.60
  -4  -3  12    2.22    2.81
   4   3 -12   -2.30    2.90
   4   3 -11  691.06   56.24
  -4  -3  11  601.50   53.08
  -4  -3  10   66.01   15.29
   4   3 -10   46.27   13.15
   4   3  -9 1256.65   78.73
  -4  -3   9 1148.86   75.57
  -4  -3   8   90.87   12.22
   4   3  -8  111.17   18.40
  -4  -3   8  120.34   18.85
  -4  -3   7 1159.49   63.65
  -4  -3   7 1315.69   75.96
   4   3  -7 1338.53   76.72
   4   3  -6    1.38    1.75
  -4  -3   6    4.03    3.12
  -4  -3   6    8.46    7.13
  -4  -3   6    3.47    1.88
  -4  -3   6    3.87    2.40
   4   3  -6    6.60    6.22
  -4  -3   6    2.74    2.45
   4   3  -6    1.52    3.33
   4   3  -6    7.42    4.02
   4   3  -5 2940.00  148.47
   4   3  -5 3315.99  146.35
  -4  -3   5 2827.51  135.27
  -4  -3   5 2745.57  138.13
  -4  -3   5 2747.16  135.07
  -4  -3   5 2748.99  131.30
   4   3  -5 2978.98  134.53
  -4  -3   5 4178.10  174.79
  -4  -3   5 3963.47  143.90
   4   3  -5 2723.81  139.49
  -4  -3   5 2927.14  144.77
  -4  -3   4   27.70    7.49
   4   3  -4   20.50    7.40
   4   3  -4   26.47    6.59
   4   3  -4   20.69    6.40
  -4  -3   4   28.64    6.65
  -4  -3   4   25.28    5.41
  -4  -3   4   58.51   13.28
  -4  -3   4   25.81    4.85
  -4  -3   4   25.62    5.62
   4   3  -4   15.67    5.00
   4   3  -4   23.67    5.27
  -4  -3   4   59.12    8.70
   4   3  -4   51.10   13.50
  -4  -3   3 2498.86  107.60
   4   3  -3 2457.01  103.24
   4   3  -3 2741.19  115.59
   4   3  -3 2698.64  106.80
  -4  -3   3 2496.30  102.32
  -4  -3   3 2532.28   99.20
  -4  -3   3 2625.14   99.26
  -4  -3   3 2409.95   96.58
   4   3  -3 2803.13  100.45
   4   3  -3 2474.04   93.13
   4   3  -3 2586.37  104.94
   4   3  -3 2643.93   90.83
   4   3  -2  160.85   14.36
  -4  -3   2  193.66   17.39
   4   3  -2  183.25   19.14
   4   3  -2  197.86   16.22
  -4  -3   2  195.66   17.89
  -4  -3   2  168.50   13.63
  -4  -3   2  180.43   12.71
  -4  -3   2  177.78   13.15
  -4  -3   2  215.89   21.18
   4   3  -2  184.16   13.16
  -4  -3   2  162.39   11.53
   4   3  -2  173.54   16.11
  -4  -3   2    1.24    1.30
   4   3  -2  349.01   35.04
  -4  -3   1 3850.25  169.68
   4   3  -1 3841.98  166.98
   4   3  -1 3840.71  166.40
  -4  -3   1 3731.88  170.90
   4   3  -1 3395.75  163.05
  -4  -3   1 3700.60  163.86
  -4  -3   1 3750.10  162.96
  -4  -3   1 3713.49  163.29
  -4  -3   1 6058.93  198.17
  -4  -3   1 3511.41  161.98
   4   3  -1 4117.61  163.80
   4   3  -1 3653.94  162.03
   4   3  -1 6166.70  197.40
  -4  -3   0  318.93   24.72
   4   3   0  362.97   22.50
  -4  -3   0  357.92   26.63
  -4  -3   0  310.93   20.47
  -4  -3   0  312.19   21.08
  -4  -3   0  313.67   20.78
   4   3   0  341.10   21.27
   4   3   0  339.28   22.10
   4   3   0  414.26   30.37
  -4  -3   0  312.24   20.51
   4   3   0  342.84   21.56
   4   3   0  312.61   16.61
   4   3   0  349.92   20.92
   4   3   0  326.96   23.16
   4   3   1 3945.23   66.32
  -4  -3  -1 3916.11   70.77
   4   3   1 4095.48   52.69
   4   3   1 4031.93   78.17
  -4  -3  -1 4135.14   78.12
  -4  -3  -1 4043.73   48.74
   4   3   1 4335.32   55.06
  -4  -3  -1 3926.23   60.26
  -4  -3  -1 4097.87   53.88
   4   3   1 3772.19   60.49
  -4  -3  -1 3962.46   53.03
   4   3   1 4149.30   57.54
  -4  -3  -1 4013.44   52.44
   4   3   1 4010.15   39.75
   4   3   1 3937.52   54.94
   4   3   2 1441.57   41.78
  -4  -3  -2 1460.01   26.05
   4   3   2 1519.80   27.45
   4   3   2 1436.94   47.79
   4   3   2 1440.84   39.21
  -4  -3  -2 1503.81   38.06
   4   3   2 1504.81   31.72
  -4  -3  -2 1435.40   31.40
   4   3   2 1428.98   72.95
   4   3   2 1506.68   34.11
  -4  -3  -2 1521.72   32.31
   4   3   2 1385.14   27.80
  -4  -3  -2 1513.10   31.75
   4   3   2 1462.81   37.01
   4   3   3 2897.95   31.22
   4   3   3 2791.48   68.25
   4   3   3 2683.96   57.19
   4   3   3 2916.59   42.12
  -4  -3  -3 2929.66   42.46
   4   3   3 2688.79   40.89
   4   3   3 2791.43   46.08
  -4  -3  -3 2880.84   43.35
   4   3   3 2811.83   44.02
  -4  -3  -3 2922.32   46.85
  -4  -3  -3 2860.85   47.07
   4   3   3 3020.85   65.68
   4   3   4  277.06    7.08
   4   3   4  301.66   13.10
  -4  -3  -4  310.11   13.63
   4   3   4  290.34   20.08
   4   3   4  276.66   10.60
   4   3   4  337.30   15.56
  -4  -3  -4  276.24   13.47
  -4  -3  -4  292.63   16.20
   4   3   4  292.56   15.84
  -4  -3  -4  295.94   18.04
   4   3   4  342.70   30.37
   4   3   5 1596.74   29.08
   4   3   5 1479.05   47.02
  -4  -3  -5 1544.11   35.41
   4   3   5   84.02    7.76
   4   3   5 1536.50   33.13
  -4  -3  -5 1419.50   29.73
   4   3   5 1512.88   38.75
  -4  -3  -5 1501.82   39.09
  -4  -3  -5    0.96    2.12
  -4  -3  -5 1429.92   47.48
   4   3   5 1871.67   94.52
  -4  -3  -6  406.61   18.53
   4   3   6  330.72   17.29
   4   3   6  374.83    9.44
   4   3   6  360.87   25.09
   4   3   6  373.47   14.02
  -4  -3  -6  393.37   17.42
  -4  -3  -6  370.85   14.80
   4   3   6  403.79   17.15
  -4  -3  -6  388.65   21.35
   4   3   6  325.86   19.85
  -4  -3  -6  366.72   29.72
  -4  -3  -7  537.79   20.85
   4   3   7  545.63   23.58
   4   3   7  458.38   24.76
  -4  -3  -7  488.63   25.25
  -4  -3  -7  411.79   38.72
  -4  -3  -7  512.38   16.61
  -4  -3  -8   67.51    7.90
  -4  -3  -8   60.08   18.10
  -4  -3  -8    1.62    3.62
   4   3   8    4.40    4.60
  -4  -3  -8   77.31   10.60
   4   3   8   74.34   10.57
   4   3   9  705.10   28.14
  -4  -3  -9  733.00   34.09
   4   3   9  663.77   32.97
  -4  -3  -9  641.76   65.20
   4   3  10  150.31   16.51
  -4  -3 -10  147.52   37.77
   4   3  11  431.52   34.02
  -4  -3 -11  500.52   71.61
   4   3  12   21.44    7.00
  -4  -3 -14    3.20    9.05
  -4  -4  11    2.17    4.76
  -4  -4  10  828.64   62.66
  -4  -4   9   15.22    5.50
  -4  -4   9   28.53   10.23
   4   4  -9   22.18    8.87
  -4  -4   8 1416.69   76.29
   4   4  -8 1535.55   90.52
  -4  -4   8 1539.87   89.52
  -4  -4   7   31.19    7.58
  -4  -4   7   37.32   10.34
   4   4  -7   30.79    9.76
  -4  -4   6 1771.29   92.83
  -4  -4   6 1942.08   95.06
   4   4  -6 2056.04  105.63
  -4  -4   6 2057.66  105.18
  -4  -4   5  102.38   12.90
   4   4  -5  118.34   17.35
  -4  -4   5   86.17   12.86
  -4  -4   5   86.45   11.93
  -4  -4   5  114.04   11.29
   4   4  -5   84.43   15.87
   4   4  -5  105.14   14.50
  -4  -4   5  106.17   16.27
   4   4  -4 3460.20  148.60
  -4  -4   4 2815.41  140.10
  -4  -4   4 3112.61  139.20
  -4  -4   4 2780.13  137.70
  -4  -4   4 3739.97  152.46
  -4  -4   4 3004.37  134.75
  -4  -4   4 3218.06  147.94
   4   4  -4 2974.88  141.96
   4   4  -4 3228.19  153.33
  -4  -4   3  120.78   14.22
   4   4  -3  141.16   17.03
  -4  -4   3  125.67   13.71
  -4  -4   3  132.55   13.95
  -4  -4   3  170.21   19.36
  -4  -4   3  131.03   12.69
   4   4  -3  154.02   15.38
   4   4  -3  129.13   15.34
  -4  -4   3  153.59   18.11
   4   4  -2 2219.35  110.87
  -4  -4   2 2208.64  113.97
  -4  -4   2 2096.59  108.16
   4   4  -2 2355.59  112.36
  -4  -4   2 2032.36  106.93
  -4  -4   2 2247.13  107.91
  -4  -4   2 2292.51  105.70
   4   4  -2 2230.70  105.85
   4   4  -1   14.52    4.63
  -4  -4   1   17.32    5.67
  -4  -4   1   20.41    4.99
   4   4  -1   23.42    5.51
  -4  -4   1   22.50    5.15
  -4  -4   1   10.57    7.43
   4   4  -1   32.23    9.48
  -4  -4   1   23.04    5.22
  -4  -4   1   17.74    4.23
   4   4  -1   15.27    4.04
  -4  -4   1   23.80    5.95
   4   4  -1   23.36    5.73
  -4  -4   1   16.17    5.62
  -4  -4   0 4042.66  170.74
   4   4   0 3977.21  164.46
  -4  -4   0 3949.12  170.47
  -4  -4   0 3545.93  161.46
  -4  -4   0 3679.33  163.59
   4   4   0 3405.94  163.53
  -4  -4   0 3646.50  161.43
   4   4   0 4232.64  172.89
  -4  -4   0 3804.16  161.82
   4   4   0 3845.49  162.18
   4   4   0 3713.25  166.52
  -4  -4  -1  837.88   51.38
   4   4   1  884.63   45.44
  -4  -4  -1  867.38   43.73
  -4  -4  -1  921.56   52.03
   4   4   1  874.02   48.03
  -4  -4  -1  928.88   47.57
  -4  -4  -1  869.67   44.81
   4   4   1 1065.86   65.25
  -4  -4  -1  864.69   45.21
  -4  -4  -1  899.70   45.23
   4   4   1  922.90   46.43
   4   4   1  824.93   48.89
   4   4   2 1655.58   84.28
   4   4   2 1690.76   76.87
   4   4   2 1742.84   86.55
  -4  -4  -2 1726.17   85.88
  -4  -4  -2 1794.44   75.46
  -4  -4  -2 1727.46   81.74
  -4  -4  -2 1694.54   77.05
   4   4   2 1597.42   82.17
  -4  -4  -2 1667.84   78.22
  -4  -4  -2 1773.61   74.32
   4   4   2 1672.05   73.34
  -4  -4  -2 1721.73   78.75
   4   4   2 1665.38   81.42
   4   4   2 1740.72   73.69
   4   4   3 1411.12   24.69
   4   4   3 1303.13   45.70
   4   4   3 1432.85   48.49
  -4  -4  -3 1447.17   22.68
  -4  -4  -3 1455.46   30.81
   4   4   3 1246.35   41.16
  -4  -4  -3 1440.92   41.59
   4   4   3 1218.97   31.78
  -4  -4  -3 1366.24   34.13
  -4  -4  -3 1415.80   29.70
   4   4   3 1402.29   28.73
  -4  -4  -3 1354.89   37.42
   4   4   3 1529.65   49.16
   4   4   4 1444.97   64.35
   4   4   4 1420.84   74.23
   4   4   4 1327.63   71.63
  -4  -4  -4 1425.05   70.57
   4   4   4 1406.09   63.36
  -4  -4  -4 1438.02   63.50
   4   4   4 1416.68   58.66
  -4  -4  -4 1297.46   64.93
  -4  -4  -4 1399.43   65.00
  -4  -4  -4 1285.28   69.16
   4   4   4 1379.52   64.55
   4   4   4 1559.91   83.74
  -4  -4  -5    1.53    0.73
   4   4   5    4.27    3.02
  -4  -4  -5    3.04    1.42
   4   4   5    1.93    1.72
  -4  -4  -5    3.19    1.82
   4   4   5    2.60    1.36
   4   4   5    2.71    1.68
  -4  -4  -5    3.84    1.96
  -4  -4  -5    1.98    2.17
   4   4   5    2.47    5.42
  -4  -4  -5   -0.98    1.76
  -4  -4  -6  585.38   37.14
   4   4   6  602.41   33.07
   4   4   6  768.33   19.17
  -4  -4  -6  681.30   19.17
  -4  -4  -6  714.09   22.49
  -4  -4  -6  724.87   27.95
   4   4   6  708.02   27.79
  -4  -4  -6  653.08   17.94
  -4  -4  -7  116.90   19.72
   4   4   7  130.30   15.97
  -4  -4  -7  129.54    8.59
  -4  -4  -7  129.08    9.45
  -4  -4  -7  149.71   13.65
   4   4   7  129.31   12.77
   4   4   7  114.99   12.05
   4   4   8  458.38   31.52
  -4  -4  -8  509.68   17.37
  -4  -4  -8  526.83   26.91
   4   4   8  502.76   26.68
  -4  -4  -8  462.93   44.11
  -4  -4  -9   50.16    8.94
   4   4   9   43.17    8.65
   4   4   9   44.22   10.31
  -4  -4  -9   25.46   13.46
   4   4  10  683.01   49.13
  -4  -4 -10  660.76   72.07
  -4  -4 -11   85.34   28.11
  -4  -4 -11   -2.23    4.89
  -4  -4 -12  133.55   37.38
  -4  -4 -13    2.74    6.01
  -4  -5  11  664.00   56.81
  -4  -5  10    2.13    2.69
  -4  -5   9  712.46   47.93
  -4  -5   9  849.16   61.38
  -4  -5   8   20.57    8.54
  -4  -5   8   11.17    4.72
  -4  -5   7 1377.21   76.61
  -4  -5   7 1585.30   89.09
  -4  -5   6   12.89    5.09
  -4  -5   6    6.49    4.60
  -4  -5   6    6.14    3.89
  -4  -5   5 1364.02   67.69
  -4  -5   5 1529.16   82.87
  -4  -5   5 1436.79   73.93
  -4  -5   5 1251.76   71.32
  -4  -5   4  127.81   14.95
  -4  -5   4  130.88   15.32
  -4  -5   4  108.02   14.95
   4   5  -4  165.53   20.34
  -4  -5   4  127.33   13.17
   4   5  -4  129.37   13.74
  -4  -5   4  125.50   18.21
   4   5  -4  130.47   16.37
  -4  -5   3 1728.46   62.33
   4   5  -3 1748.28   55.34
  -4  -5   3 1724.05   52.80
   4   5  -3 1830.82   62.61
  -4  -5   3 1630.21   48.61
  -4  -5   3 1868.72   52.90
  -4  -5   3 1696.81   45.25
   4   5  -3 1805.40   46.19
   4   5  -2  667.47   33.69
  -4  -5   2  665.32   37.48
  -4  -5   2  606.89   30.20
   4   5  -2  656.84   35.46
  -4  -5   2  606.98   28.71
  -4  -5   2  705.15   31.49
  -4  -5   2  657.78   28.29
   4   5  -2  699.63   28.19
   4   5  -1  774.45   42.60
  -4  -5   1  734.38   45.54
  -4  -5   1  674.10   38.09
   4   5  -1  609.10   38.45
  -4  -5   1  625.20   36.60
  -4  -5   1  734.72   39.44
  -4  -5   1  680.72   37.27
   4   5  -1  727.23   37.02
  -4  -5   0   28.53    7.40
  -4  -5   0   24.69    5.60
   4   5   0   20.85    5.81
  -4  -5   0   33.06    6.84
   4   5   0   37.38    8.11
  -4  -5   0   30.62    6.26
  -4  -5   0   20.20    5.09
   4   5   0   31.37    6.01
   4   5   0   35.64    7.94
  -4  -5   0   28.41    7.85
  -4  -5  -1 1160.35   57.16
  -4  -5  -1 1290.75   65.81
  -4  -5  -1 1198.69   60.93
   4   5   1 1068.79   60.70
  -4  -5  -1 1166.31   57.34
   4   5   1 1044.07   67.72
  -4  -5  -1 1046.41   58.04
   4   5   1 1219.61   60.07
  -4  -5  -1 1087.58   57.45
   4   5   1 1138.07   63.25
   4   5   1 1253.39   54.99
   4   5   2    6.20    2.17
  -4  -5  -2    7.75    3.89
  -4  -5  -2   11.86    3.31
   4   5   2    6.12    3.34
  -4  -5  -2   11.68    4.19
   4   5   2   13.86    5.02
  -4  -5  -2   15.44    4.26
  -4  -5  -2    7.65    2.79
  -4  -5  -2   11.84    2.25
  -4  -5  -2    8.61    3.37
   4   5   2   10.85    4.11
   4   5   3  957.11   45.22
  -4  -5  -3  906.02   43.89
  -4  -5  -3  992.38   54.39
   4   5   3  862.99   52.37
  -4  -5  -3  971.37   52.09
  -4  -5  -3  913.43   46.07
   4   5   3  858.46   54.45
  -4  -5  -3  919.11   48.95
  -4  -5  -3  926.20   43.53
  -4  -5  -3  920.83   50.04
   4   5   3  989.03   56.51
   4   5   4  110.18   11.02
   4   5   4  107.83   14.23
  -4  -5  -4  125.77   14.24
  -4  -5  -4  115.09   10.08
  -4  -5  -4  107.80    7.87
   4   5   4  101.00   13.59
  -4  -5  -4  108.64   11.64
  -4  -5  -4  115.70   10.23
  -4  -5  -4  123.86   14.01
   4   5   4  131.08   19.22
   4   5   5  809.34   32.85
  -4  -5  -5  760.95   18.34
   4   5   5  746.80   35.33
  -4  -5  -5  755.99   33.71
  -4  -5  -5  753.05   21.57
   4   5   5  808.14   36.41
  -4  -5  -5  738.33   27.47
  -4  -5  -5  791.98   26.40
   4   5   5  849.76   57.83
  -4  -5  -6    1.02    1.22
  -4  -5  -6    1.28    0.99
   4   5   6    1.11    1.98
   4   5   6   -1.03    1.84
  -4  -5  -6    1.13    1.24
  -4  -5  -6    0.61    1.09
  -4  -5  -6    1.36    1.71
   4   5   6   -3.59    4.54
   4   5   7  481.59   27.06
   4   5   7  420.14   29.93
  -4  -5  -7  481.95   14.51
   4   5   7  458.05   28.84
  -4  -5  -7  442.51   19.73
  -4  -5  -7  473.85   23.56
  -4  -5  -7  433.29   35.31
  -4  -5  -8   15.51    8.43
  -4  -5  -8   29.62    4.98
  -4  -5  -8   36.02    7.10
   4   5   8   25.62    7.62
   4   5   8   19.61    6.23
   4   5   9  162.84   19.43
  -4  -5  -9  225.19   18.17
   4   5   9  227.38   20.27
  -4  -5  -9  188.07   30.33
   4   5  10   16.04    6.65
  -4  -5 -10   -1.93    3.46
  -4  -5 -10   24.01   13.01
  -4  -5 -10   19.01    5.76
  -4  -5 -11  177.15   36.43
   4   5  11  194.26   23.82
  -4  -5 -12   75.40   25.97
   4   5  12   67.81   14.04
  -4  -5 -13   -5.25    6.63
  -4  -5 -13    2.62    4.68
   4   5  13   -1.75    2.21
  -4  -5 -14    5.81   12.72
   4   5  14    1.85    3.30
  -4  -5 -15    3.08    7.79
   4   5  15    3.87    4.23
   4   5  16   22.12    9.21
  -4  -6  10  600.27   56.07
   4   6 -10  967.15   70.71
  -4  -6   9   17.01    8.52
  -4  -6   9   15.39    6.10
  -4  -6   8  570.39   49.07
  -4  -6   8  520.66   39.62
  -4  -6   7  153.92   23.08
  -4  -6   7  110.66   16.15
  -4  -6   6 1039.85   66.78
  -4  -6   6  866.27   55.36
  -4  -6   5   45.47   11.99
  -4  -6   4  493.17   33.31
  -4  -6   4  518.09   36.79
  -4  -6   4  528.78   42.47
  -4  -6   3  139.31   17.27
  -4  -6   3  154.91   16.08
  -4  -6   3  150.64   17.11
   4   6  -3  155.66   15.57
  -4  -6   3  145.65   20.01
   4   6  -3  112.32   15.90
  -4  -6   2  388.30   30.40
  -4  -6   2  448.15   31.44
  -4  -6   2  394.25   28.87
   4   6  -2  399.43   28.03
   4   6  -2  422.93   32.51
  -4  -6   2  390.15   34.73
   4   6  -1   73.75   11.75
  -4  -6   1   63.12   10.23
  -4  -6   1   74.28   11.08
  -4  -6   1   59.13   12.18
  -4  -6   1   64.49    9.92
   4   6  -1   60.77    9.22
  -4  -6   0  454.87   37.07
  -4  -6   0  410.10   29.77
   4   6   0  384.45   31.32
  -4  -6   0  479.31   32.39
  -4  -6   0  413.92   30.38
   4   6   0  447.85   30.17
   4   6   0  440.34   33.16
   4   6   0  488.49   28.26
   4   6   1   20.97    4.62
   4   6   1   15.16    5.51
  -4  -6  -1   17.47    6.05
  -4  -6  -1   18.63    5.12
   4   6   1   14.36    5.23
  -4  -6  -1   29.06    6.82
   4   6   1    3.70    3.88
  -4  -6  -1   15.66    5.08
  -4  -6  -1   19.40    5.03
   4   6   1   24.93    6.18
   4   6   2  357.35   26.16
   4   6   2  363.78   18.54
  -4  -6  -2  344.46   19.46
  -4  -6  -2  403.61   26.71
  -4  -6  -2  410.39   24.91
   4   6   2  300.92   23.01
  -4  -6  -2  342.00   19.59
  -4  -6  -2  348.54   22.94
  -4  -6  -2  376.41   22.18
  -4  -6  -2  371.06   12.09
   4   6   2  377.56   25.65
   4   6   3    6.47    2.71
   4   6   3    9.53    4.78
  -4  -6  -3   10.76    3.28
  -4  -6  -3    6.99    3.80
   4   6   3    8.30    3.95
  -4  -6  -3   12.74    4.62
   4   6   3   11.03    2.64
  -4  -6  -3   13.03    3.69
  -4  -6  -3    7.83    2.17
  -4  -6  -3   11.89    4.44
  -4  -6  -3    5.84    3.00
   4   6   3   17.29    6.45
   4   6   4  155.81   14.84
  -4  -6  -4  141.67   11.97
  -4  -6  -4  153.99   17.28
  -4  -6  -4  194.13   18.78
  -4  -6  -4  138.17   12.67
   4   6   4  157.41   18.14
   4   6   4  141.50   18.98
  -4  -6  -4  161.85   16.23
  -4  -6  -4  137.71   15.83
  -4  -6  -4  179.05   12.80
   4   6   4  181.73   23.57
  -4  -6  -5   15.88    3.30
   4   6   5    5.45    3.46
   4   6   5   10.17    4.76
  -4  -6  -5   17.57    5.53
   4   6   5   12.59    4.76
  -4  -6  -5   10.68    2.95
  -4  -6  -5    6.61    2.52
  -4  -6  -5    7.03    3.14
  -4  -6  -5   11.05    4.65
   4   6   5    2.30    5.06
   4   6   6  139.25   17.72
  -4  -6  -6  119.80   10.48
   4   6   6  106.06   15.53
  -4  -6  -6  123.15   10.14
  -4  -6  -6  132.71   15.93
   4   6   6  142.38   15.88
  -4  -6  -6  131.62   13.85
  -4  -6  -6  129.90   12.55
  -4  -6  -6  116.09   17.05
   4   6   7   34.89    8.63
   4   6   7   38.75    8.15
  -4  -6  -7   39.24    6.86
  -4  -6  -7   30.66    6.10
  -4  -6  -7   47.56   11.55
   4   6   7   41.40   19.29
  -4  -6  -7   -1.53    2.76
   4   6   8  135.92   16.03
   4   6   8  118.74   16.30
   4   6   8  151.00   16.20
  -4  -6  -8  122.49   11.85
  -4  -6  -8  142.17   13.60
  -4  -6  -8  110.17   19.84
   4   6   9   75.41   13.60
  -4  -6  -9   79.86   10.87
   4   6   9   55.75   10.85
  -4  -6  -9   62.98   16.86
   4   6  10    1.51    2.70
  -4  -6 -10    1.87    2.37
   4   6  10    3.94    3.71
  -4  -6 -10    1.92    4.21
  -4  -6 -10   -3.02    5.40
   4   6  11   -1.60    2.02
  -4  -6 -11    2.11    4.63
  -4  -6 -11    3.62    4.58
   4   6  12   82.53   15.65
  -4  -6 -12   50.22   19.80
   4   6  13   58.36   13.77
  -4  -6 -13   46.20   20.35
   4   6  14   11.13    6.22
  -4  -6 -14    5.08   11.14
   4   6  15   23.18    8.80
  -4  -6 -15   27.80   17.22
  -4  -6 -15   -3.00    3.79
   4   6  16    2.01    3.59
  -4  -7   9  427.70   38.29
  -4  -7   9  510.30   48.95
  -4  -7   8   88.63   18.80
  -4  -7   8   57.72   12.33
   4   7  -7  507.67   44.52
  -4  -7   7  321.26   37.09
   4   7  -6  407.18   37.83
  -4  -7   6  218.84   29.62
   4   7  -5  475.24   40.10
  -4  -7   5  280.30   32.75
  -4  -7   4    0.97    2.12
   4   7  -4    1.59    3.49
  -4  -7   4    1.77    3.87
  -4  -7   3  359.49   30.33
  -4  -7   3  421.83   38.81
  -4  -7   2   79.58   12.97
  -4  -7   2   80.21   12.27
  -4  -7   2   69.86   12.54
  -4  -7   2   85.63   15.96
  -4  -7   1  231.25   26.61
  -4  -7   1  222.14   22.26
  -4  -7   1  257.90   23.64
  -4  -7   1  221.92   21.96
   4   7  -1  212.23   20.57
   4   7  -1  238.89   24.00
   4   7  -1  216.77   19.33
  -4  -7   0  114.52   18.14
  -4  -7   0  106.48   14.05
   4   7   0   78.67   13.42
  -4  -7   0  125.24   15.54
  -4  -7   0   85.11   13.11
   4   7   0  103.58   13.74
   4   7   0  119.69   16.22
   4   7   0  104.42   12.20
  -4  -7  -1  135.01   15.81
  -4  -7  -1  188.34   20.54
   4   7   1  160.61   19.25
  -4  -7  -1  162.89   18.19
   4   7   1  220.77   17.88
  -4  -7  -1  140.66   16.87
  -4  -7  -1  149.19   15.97
   4   7   1  141.41   17.20
   4   7   1  136.97   17.99
   4   7   1  161.94   15.28
   4   7   2   99.21   15.06
   4   7   2   97.85   11.72
  -4  -7  -2   89.21   11.91
  -4  -7  -2  103.52   14.76
  -4  -7  -2  117.32   14.78
   4   7   2   88.66   13.86
  -4  -7  -2   91.57   13.14
  -4  -7  -2  104.95   13.07
   4   7   2   99.98   15.13
   4   7   3   66.08    9.56
  -4  -7  -3   62.87    9.21
  -4  -7  -3   51.82   10.48
  -4  -7  -3   58.93   10.46
   4   7   3   57.65   10.98
   4   7   3   67.80   12.67
  -4  -7  -3   53.88    9.97
  -4  -7  -3   50.83    9.44
   4   7   3   62.92   13.00
   4   7   4   17.99    5.36
  -4  -7  -4   20.53    6.27
   4   7   4   26.43    7.78
  -4  -7  -4   13.48    5.13
   4   7   4   16.67    6.61
  -4  -7  -4   15.25    4.39
  -4  -7  -4   19.48    6.20
  -4  -7  -4   18.51    5.86
   4   7   4   21.57    8.53
  -4  -7  -5   51.39    6.83
   4   7   5   56.15   10.40
  -4  -7  -5   63.12   11.01
  -4  -7  -5   48.31    7.14
   4   7   5   41.08    9.79
  -4  -7  -5   55.22   10.28
  -4  -7  -5   45.54    8.89
  -4  -7  -5   45.16    9.59
   4   7   5   70.48   17.18
  -4  -7  -6   69.95   11.80
  -4  -7  -6   62.19    7.47
   4   7   6   59.55   11.81
  -4  -7  -6   49.53   11.25
   4   7   6   49.93   17.51
  -4  -7  -6   60.64   10.07
  -4  -7  -6   55.74    7.98
   4   7   6   61.32   12.61
  -4  -7  -7   13.12    6.29
   4   7   7   41.09   18.28
  -4  -7  -7   32.63    6.38
  -4  -7  -7   26.59    6.60
  -4  -7  -7   25.93    7.46
   4   7   7   14.74    6.17
  -4  -7  -8   56.35    9.36
  -4  -7  -8   42.31   12.55
  -4  -7  -8   25.28   10.63
  -4  -7  -8   57.21    8.99
   4   7   8   50.21   11.18
   4   7   9  217.59   24.88
  -4  -7  -9  174.15   28.12
  -4  -7  -9  244.12   19.97
  -4  -7  -9  224.28   19.94
   4   7   9  205.73   23.42
   4   7  10   89.38   15.39
  -4  -7 -10   61.84   17.64
   4   7  10   91.01   15.83
  -4  -7 -11   63.55   19.27
   4   7  11   69.98   14.26
  -4  -7 -12   -2.31    5.85
  -4  -7 -12   28.95   14.47
  -4  -7 -13    2.51    5.49
  -4  -7 -13    4.12    7.36
   4   7  13    1.80    3.22
  -4  -7 -14   26.92   16.04
  -4  -7 -14   -2.74    6.01
   4   7  14   26.22    9.47
  -4  -7 -15   43.83   22.20
  -4  -7 -15   -2.93    5.24
   4   7  15   36.95   11.27
  -4  -7 -16   21.08   14.93
   4   7  16   28.17   10.23
  -4  -8   8  200.71   29.38
   4   8  -7   26.73    9.72
  -4  -8   7   28.50   10.79
   4   8  -6  248.02   29.33
  -4  -8   6  196.65   28.17
   4   8  -5   84.56   16.63
  -4  -8   5   85.19   17.72
  -4  -8   4  151.69   23.86
   4   8  -4  193.88   20.86
   4   8  -3   20.86    7.47
   4   8  -3   10.34    4.73
  -4  -8   3   11.54    4.85
  -4  -8   3    1.90    4.18
  -4  -8   2  208.97   23.01
  -4  -8   2  236.71   28.94
   4   8  -2  224.94   21.47
   4   8  -1   58.58   10.57
  -4  -8   1   27.90    8.00
   4   8  -1   42.49    8.43
  -4  -8   1   61.13   13.75
  -4  -8   0   48.23   10.04
  -4  -8   0   18.10    6.42
   4   8   0   44.99    8.46
   4   8   1   26.30    6.54
   4   8   1   25.90    8.13
  -4  -8  -1   25.74    7.10
  -4  -8  -1   19.09    6.80
  -4  -8  -1   15.51    5.41
   4   8   2   24.43    7.76
  -4  -8  -2   37.72    8.75
  -4  -8  -2   35.55    8.84
  -4  -8  -2   17.60    5.78
   4   8   2   30.89    9.13
   4   8   2   30.51    7.39
   4   8   2   45.88   10.58
   4   8   3   99.67   17.17
  -4  -8  -3   84.91   12.88
   4   8   3   95.49   15.80
   4   8   3   88.06   12.71
  -4  -8  -3   85.67   13.41
   4   8   3  100.80   15.72
  -4  -8  -4    3.37    2.84
   4   8   4    7.92    6.13
   4   8   4    4.47    4.22
   4   8   4    4.22    2.99
   4   8   4    4.01    3.39
  -4  -8  -4    9.05    4.53
  -4  -8  -5   34.63    8.94
   4   8   5   23.12   10.85
   4   8   5   37.80    9.34
   4   8   5   26.66    9.39
   4   8   5   35.39    9.36
  -4  -8  -5   33.66    8.40
  -4  -8  -6  230.61   22.79
   4   8   6  187.68   22.50
   4   8   6  241.48   39.78
  -4  -8  -6  158.52   21.15
   4   8   7   53.73   11.80
  -4  -8  -7   50.98   12.10
   4   8   8  119.99   18.00
  -4  -8  -8   75.64   16.67
  -4  -8  -8   96.15   13.67
   4   8   9   83.52   15.51
   4   8   9   82.52   15.07
  -4  -8  -9   70.46   16.81
  -4  -8  -9   72.92   11.69
   4   8  10   11.08    6.03
   4   8  10   14.40    6.42
  -4  -8 -10   12.60    7.82
  -4  -8 -10   17.65    9.27
   4   8  11   63.70   14.50
  -4  -8 -11   90.71   22.07
   4   8  11   71.51   14.99
  -4  -8 -12   75.75   22.05
   4   8  12   77.75   15.47
  -4  -8 -13    2.52    4.52
  -4  -8 -13   51.94   19.34
   4   8  13   43.28   12.28
  -4  -8 -14   -2.69    6.81
  -4  -8 -14   20.06   13.42
   4   8  14   31.85   10.33
  -4  -8 -15    2.92    6.40
  -4  -8 -15   25.96   16.41
   4   8  15   27.21    9.83
   4   8  16   98.10   19.18
  -4  -9   6    6.83    5.76
   4   9  -6    6.73    4.82
   4   9  -6    4.88    5.04
  -4  -9   5   84.33   18.72
   4   9  -5   81.05   14.14
   4   9  -5   95.82   16.35
   4   9  -4   13.48    5.61
  -4  -9   4   15.11    8.65
  -4  -9   3   31.39   10.63
   4   9  -3   35.19    8.58
  -4  -9   3   17.01    6.90
  -4  -9   2    4.06    4.45
  -4  -9   2    8.23    4.91
   4   9  -2    6.83    4.56
  -4  -9   1   13.68    6.26
   4   9  -1   16.58    5.96
  -4  -9   0    9.56    5.20
   4   9   0   11.08    4.87
   4   9   1   25.33    7.20
   4   9   1   38.41   10.35
  -4  -9  -2    2.17    2.74
   4   9   2    2.27    2.49
   4   9   2    6.08    4.30
   4   9   3  112.21   17.65
  -4  -9  -3  110.95   15.32
   4   9   3   93.25   14.30
  -4  -9  -4  137.50   17.35
   4   9   4  111.05   16.40
   4   9   4  121.69   18.49
  -4  -9  -5   57.33   11.55
   4   9   5   50.71   11.57
   4   9   5   29.94    9.24
   4   9   6  228.26   25.85
  -4  -9  -6  228.80   25.29
  -4  -9  -7   30.08    9.26
   4   9   7   35.65   10.08
  -4  -9  -8   45.19   12.20
   4   9   8   35.11   10.41
  -4  -9  -9   72.70   16.64
   4   9   9   78.07   15.55
   4   9   9   64.19   14.09
  -4  -9 -10  105.32   21.55
   4   9  10  111.95   19.06
   4   9  10  120.24   19.37
  -4  -9 -11   50.32   16.22
   4   9  11   70.75   15.56
   4   9  11   41.75   11.66
  -4  -9 -12   81.67   22.15
   4   9  12  122.22   21.17
   4   9  12   98.34   18.42
   4   9  13   75.33   16.08
  -4  -9 -13   77.39   21.93
  -4  -9 -13   91.13   21.93
   4   9  14   60.57   14.68
  -4  -9 -14   35.33   14.29
  -4  -9 -14   46.93   17.78
   4   9  15   79.65   16.90
  -4  -9 -15   58.02   21.36
   4  10  -4   -1.40    2.50
   4  10  -3    4.06    3.83
  -4 -10   2   18.21    7.22
   4  10  -2   19.96    7.18
  -4 -10   1    1.52    2.72
   4  10  -1   -1.33    3.75
   4  10   0  107.20   16.21
  -4 -10   0   97.34   16.72
   4  10   1   85.13   14.48
   4  10   2  122.84   19.58
   4  10   2  119.89   17.41
  -4 -10  -2  106.64   15.46
   4  10   3  127.30   19.84
  -4 -10  -3  117.74   16.46
   4  10   3  139.11   18.98
  -4 -10  -4   28.26    8.05
   4  10   4   45.13   11.16
   4  10   4   25.03    9.04
   4  10   5  156.03   21.82
  -4 -10  -5  159.45   20.35
   4  10   6  115.84   18.90
  -4 -10  -6  107.82   17.39
   4  10   7  237.32   27.60
  -4 -10  -7  242.09   27.46
   4  10   8  165.60   22.60
  -4 -10  -8  120.44   20.19
  -4 -10  -9  104.79   19.55
   4  10   9  110.60   18.66
  -4 -10 -10   38.22   12.49
   4  10  10   46.80   13.06
   4  10  10   37.24   11.10
  -4 -10 -11  133.32   24.42
   4  10  11  151.76   23.24
   4  10  11  123.87   20.18
  -4 -10 -12  101.61   23.16
  -4 -10 -12  134.73   26.95
   4  10  12  168.39   24.94
   4  10  12  145.45   22.78
   4  10  13  142.81   22.93
  -4 -10 -13  129.07   27.40
   4  10  14  205.58   28.04
  -4 -10 -14  164.29   32.39
   4  10  15  193.54   27.43
   4  11  -2   29.69    9.55
   4  11  -1   85.34   15.58
  -4 -11   1   59.76   13.90
  -4 -11   0   96.96   17.77
   4  11   0  135.53   19.62
   4  11   1   54.56   12.81
   4  11   2   83.69   15.70
  -4 -11  -3  120.69   17.10
   4  11   3  124.92   19.80
   4  11   3   94.83   17.84
   4  11   4   76.14   15.76
  -4 -11  -4   59.00   12.03
   4  11   5  130.62   21.06
  -4 -11  -5  155.70   20.84
  -4 -11  -6  194.73   23.79
   4  11   6  188.42   25.33
  -4 -11  -7  127.21   19.89
   4  11   7  149.57   22.30
  -4 -11  -8  171.49   23.62
   4  11   8  140.31   21.74
  -4 -11  -9  185.06   26.33
   4  11   9  190.21   25.59
  -4 -11 -10  116.43   21.65
   4  11  10  128.99   21.25
   4  11  10  110.96   21.11
  -4 -11 -11  100.40   21.07
   4  11  11  123.93   21.26
   4  11  11  145.83   24.20
  -4 -11 -12  194.21   29.84
   4  11  12  195.68   25.57
   4  11  12  187.58   26.45
   4  11  13  224.78   30.51
   4  11  13  246.11   29.90
   4  11  14  198.71   27.64
   4  12   0   78.64   16.13
   4  12   1  105.59   18.78
  -4 -12  -1  119.56   20.84
   4  12   2   86.14   17.37
  -4 -12  -3  118.49   17.63
   4  12   4   91.79   18.24
  -4 -12  -4  104.01   16.57
   4  12   5   83.58   17.40
  -4 -12  -5   95.36   16.04
   4  12   6  196.35   26.50
  -4 -12  -6  130.10   19.98
   4  12   7  130.34   21.86
  -4 -12  -7  117.50   19.12
  -4 -12  -8  166.66   23.58
   4  12   8  181.78   26.00
  -4 -12  -9  170.74   25.14
   4  12   9  181.62   25.89
  -4 -12 -10  192.60   27.67
   4  12  10  226.19   30.45
   4  12  10  196.53   27.26
   4  12  11  232.16   31.75
   4  12  11  211.11   28.66
   4  12  12   95.73   20.17
   4  12  12   80.46   16.64
   5  -8 -10   36.21   11.09
  -5   8  10   44.10   15.66
   5  -8  -9    7.26    5.63
  -5   8   9    7.80    7.35
  -5   8   9    2.15    3.85
   5  -8  -8   40.21   12.30
  -5   8   8   41.86   14.33
  -5   8   8   23.91   10.00
  -5   8   7   26.27   10.41
  -5   8   6   93.54   19.78
  -5   8   6  207.79   43.12
  -5   8   5   17.45    8.75
  -5   8   5   23.27   14.43
  -5   8   4  153.61   25.35
  -5   8   4  195.98   39.41
  -5   8   3   19.28    8.61
  -5   8   3   35.80   16.70
  -5   8   3   25.48   14.58
  -5   8   2  119.55   21.94
  -5   8   2  229.75   39.41
  -5   8   2  188.45   35.08
  -5   8   1   24.57    9.75
  -5   8   1   37.72   16.26
  -5   8   1   26.92   13.50
  -5   8   0  223.57   29.27
  -5   8   0  243.64   38.19
  -5   8   0  304.53   41.68
  -5   8  -1   54.47   14.31
  -5   8  -1   61.45   18.27
  -5   8  -1   58.49   18.40
  -5   8  -2  279.64   38.74
  -5   7  11   31.68   14.18
  -5   7  11   38.14   22.78
   5  -7 -11   41.11   11.84
  -5   7  10   24.51   11.44
   5  -7 -10   12.30    6.70
  -5   7   9   91.08   18.63
  -5   7   9  107.01   22.79
   5  -7  -9  131.96   20.64
   5  -7  -8    8.72    5.85
  -5   7   8    8.01    5.67
  -5   7   8   12.02    7.45
  -5   7   7  123.27   21.95
  -5   7   7  163.83   25.99
  -5   7   6   44.71   13.00
  -5   7   6   51.63   21.49
  -5   7   6   54.69   14.70
  -5   7   5  326.95   51.93
  -5   7   5  175.45   26.54
  -5   7   4   57.91   22.89
  -5   7   4   50.12   13.57
  -5   7   3  342.92   49.28
  -5   7   3  238.48   30.57
  -5   7   2   99.55   25.35
  -5   7   2  157.71   31.79
  -5   7   2  106.27   19.65
  -5   7   1  429.78   50.53
  -5   7   1  500.66   54.24
  -5   7   0   65.63   18.72
  -5   7   0   75.33   19.61
  -5   7   0   82.64   17.06
  -5   7  -1  635.25   60.92
  -5   7  -1  729.40   63.05
  -5   7  -1  575.60   49.12
  -5   7  -2    8.10    7.64
  -5   7  -2    5.06    5.55
  -5   7  -2    3.58    4.53
   5  -7   3  330.04   35.78
  -5   7  -3  394.53   44.24
   5  -7   4   38.63   12.86
  -5   7  -4   51.08   15.92
  -5   6  12   92.82   22.87
   5  -6 -12   74.27   15.75
  -5   6  11   28.44   12.52
  -5   6  11   51.71   29.49
   5  -6 -11   33.31   10.48
  -5   6  10  195.81   31.72
  -5   6  10  280.65   58.87
   5  -6 -10  216.21   26.45
  -5   6   9   22.62   11.06
   5  -6  -9   26.66    9.24
  -5   6   9   39.34   21.34
  -5   6   8  275.46   35.83
  -5   6   8  266.86   31.41
   5  -6  -8  360.29   34.06
  -5   6   7   40.07   11.86
  -5   6   7   34.93   12.15
   5  -6  -7   44.28   11.30
  -5   6   6  251.42   30.96
  -5   6   6  357.88   37.35
  -5   6   5   81.10   16.29
  -5   6   5   58.25   14.60
  -5   6   5  114.80   24.28
  -5   6   5  105.92   29.02
  -5   6   4  356.06   36.78
  -5   6   4  587.74   64.90
  -5   6   3  103.87   18.69
  -5   6   3  134.21   29.29
  -5   6   2 1081.87   84.58
  -5   6   2 1016.26   82.36
  -5   6   1    5.33    4.49
  -5   6   1    8.84    8.34
  -5   6   1    5.80    7.34
  -5   6   0  784.42   59.78
  -5   6   0  928.39   74.75
  -5   6  -1    6.81    5.28
  -5   6  -1    2.57    6.52
  -5   6  -1    7.20    6.07
  -5   6  -2  459.02   41.51
  -5   6  -2  531.71   50.10
  -5   6  -3    6.39    4.52
   5  -6   3    7.02    4.96
  -5   6  -3    2.38    6.02
  -5   6  -3    2.12    5.35
  -5   6  -4  416.26   43.63
   5  -6   4  369.11   36.64
  -5   6  -5    4.65    5.89
   5  -6   5   10.48    6.25
  -5   6  -6  472.01   47.10
   5  -6   6  446.58   40.88
   5  -5 -13  175.32   25.08
   5  -5 -12   38.21   11.57
  -5   5  12    6.74   14.82
  -5   5  12   54.25   17.51
   5  -5 -11  180.55   24.23
  -5   5  11  208.11   32.93
   5  -5 -10   71.33   14.56
  -5   5  10   67.08   30.92
  -5   5  10   39.42   14.66
  -5   5   9  557.64   54.22
   5  -5  -9  624.89   48.13
  -5   5   8   33.68   10.05
  -5   5   8   39.05   12.75
   5  -5  -8   40.54   10.90
  -5   5   8   41.85   21.99
  -5   5   7  816.87   61.72
   5  -5  -7  843.63   55.58
  -5   5   6   90.17   16.68
  -5   5   6  105.05   19.73
   5  -5  -6  120.19   18.09
  -5   5   5 1380.09   86.36
  -5   5   5 1181.03   81.69
  -5   5   4    3.29    4.16
  -5   5   4    1.64    2.93
  -5   5   4    5.07    5.55
  -5   5   4    3.72    4.71
  -5   5   3  807.19   59.57
  -5   5   3  923.49   60.58
  -5   5   3  903.02   80.78
  -5   5   2    4.80    7.43
  -5   5   2    6.05    8.55
  -5   5   2    2.99    7.55
  -5   5   2   11.39    6.18
  -5   5   1  976.43   74.85
  -5   5   1  911.91   72.04
  -5   5   0   -2.56    3.24
  -5   5   0    7.09    5.98
  -5   5   0    1.57    2.81
  -5   5  -1 1498.74   92.84
  -5   5  -1 1360.32   87.35
  -5   5  -2    6.67    5.63
  -5   5  -2    1.97    4.31
  -5   5  -2    9.11    5.44
  -5   5  -3  589.36   51.61
  -5   5  -3  634.71   49.41
  -5   5  -3  488.56   41.29
  -5   5  -4   -2.09    3.74
   5  -5   4    3.29    3.60
  -5   5  -4    1.72    3.07
  -5   5  -4   -1.41    2.53
   5  -5   5  426.92   39.11
  -5   5  -5  470.12   44.72
   5  -5   6    1.65    4.65
  -5   5  -6   -2.10    5.93
   5  -5   7  506.99   42.76
  -5   5  -7  506.80   47.41
   5  -5   8    3.32    4.19
  -5   4  13   45.21   16.39
   5  -4 -13   69.87   15.35
  -5   4  12  398.39   47.47
   5  -4 -12  384.94   36.95
  -5   4  11   67.81   19.31
   5  -4 -11   57.23   13.63
   5  -4 -10  589.26   47.24
  -5   4  10  649.10   58.61
  -5   4  10  609.34   83.26
  -5   4   9  160.23   27.06
   5  -4  -9  186.63   23.43
   5  -4  -8 1346.08   76.22
  -5   4   8 1346.36   86.70
  -5   4   7   14.12    5.93
  -5   4   7    4.81   14.91
  -5   4   7   18.57    8.66
   5  -4  -7    4.32    4.08
   5  -4  -6 1326.01   76.14
  -5   4   6 1335.17   83.14
  -5   4   5   27.47    8.90
  -5   4   5   37.89   10.99
   5  -4  -5   41.76    7.75
   5  -4  -4 1581.85   76.38
  -5   4   4 1468.39   87.29
  -5   4   4 1671.19  116.48
  -5   4   3    2.25    4.93
  -5   4   3   -1.41    2.51
  -5   4   3    1.44    3.16
  -5   4   3   10.79    6.43
  -5   4   3   -3.23    5.78
   5  -4  -3   -1.27    2.27
  -5   4   2 1147.75   75.92
  -5   4   2  900.31   56.80
  -5   4   2 1051.23   66.79
  -5   4   2 1071.52   80.82
   5  -4  -2  822.12   53.72
  -5   4   2  824.38   57.70
  -5   4   1    2.54    7.20
  -5   4   1   15.92    8.88
  -5   4   1   23.86    8.89
  -5   4   1    7.44    6.29
   5  -4  -1   11.66    4.62
  -5   4   1   12.85    6.27
  -5   4   0 1069.33   65.53
  -5   4   0 1047.23   54.07
  -5   4   0  992.00   60.34
   5  -4   0  871.70   35.48
  -5   4   0  789.43   43.35
  -5   4  -1    2.16    3.86
  -5   4  -1    1.58    3.46
   5  -4   1    3.05    2.55
  -5   4  -1   -1.93    2.44
  -5   4  -1   -1.40    1.77
  -5   4  -2 1484.10   92.65
  -5   4  -2 1586.39   90.17
  -5   4  -2 1408.19   82.06
  -5   4  -3  121.67   20.84
  -5   4  -3  145.87   20.54
  -5   4  -3  130.60   17.82
  -5   4  -4  827.09   59.82
   5  -4   4  676.44   51.53
  -5   4  -4  800.43   53.57
  -5   4  -4  734.71   49.62
  -5   4  -5    1.23    2.70
   5  -4   5   -1.53    3.35
  -5   4  -5   -1.89    4.14
   5  -4   6  576.54   45.59
  -5   4  -6  606.19   49.99
   5  -4   7    1.54    3.91
  -5   4  -7    1.93    5.45
   5  -4   8  391.83   36.36
  -5   4  -8  402.49   40.34
   5  -4   9   -1.62    4.09
  -5   4  -9   -2.02    8.06
  -5   3  14  109.52   21.09
   5  -3 -14  152.56   24.09
  -5   3  13  483.24   45.50
  -5   3  13  573.08   60.75
   5  -3 -13  520.88   46.33
  -5   3  12   89.26   22.58
  -5   3  12   79.09   16.59
   5  -3 -12   76.60   16.30
  -5   3  11  916.43   72.81
   5  -3 -11  820.33   57.33
  -5   3  11  744.06   55.53
   5  -3 -10    1.64    2.07
  -5   3  10    2.64    5.78
  -5   3  10   -1.55    1.97
  -5   3  10    5.86   14.82
  -5   3   9 1365.70   89.31
   5  -3  -9 1179.07   74.28
  -5   3   9 1185.79   72.73
   5  -3  -8   57.94   12.66
  -5   3   8   50.97   14.49
  -5   3   8   60.36   11.83
  -5   3   7  649.86   52.65
   5  -3  -7  590.79   43.74
  -5   3   7  544.91   40.54
  -5   3   7  549.73   39.84
   5  -3  -6   33.40    6.73
  -5   3   6   40.20    9.59
   5  -3  -6   31.56    8.75
  -5   3   6   33.18   11.02
   5  -3  -6   30.43    8.60
   5  -3  -5  825.89   63.66
   5  -3  -5  860.87   55.75
  -5   3   5  988.49   64.14
   5  -3  -5 1047.36   59.71
   5  -3  -5 1024.97   50.87
   5  -3  -5  700.64   63.00
  -5   3   5  795.18   54.87
  -5   3   5  946.73   65.24
   5  -3  -4   54.53   12.88
   5  -3  -4   68.71    9.51
  -5   3   4   87.26   21.18
   5  -3  -4   37.32   10.91
  -5   3   4   57.58   11.54
  -5   3   4   83.38   16.60
  -5   3   4   70.11   13.93
   5  -3  -4   46.53    9.86
   5  -3  -3 1907.71  110.73
  -5   3   3 2442.55  142.07
   5  -3  -3 2369.95  103.92
  -5   3   3 1921.68  109.46
  -5   3   3 2360.75  114.40
  -5   3   3 2296.69  120.38
   5  -3  -3 2042.09  113.37
  -5   3   2   49.68   13.89
   5  -3  -2   17.92    6.96
  -5   3   2   27.01    7.66
  -5   3   2   27.60    7.85
  -5   3   2   47.87   11.86
  -5   3   2   41.01   15.11
   5  -3  -2   25.98    7.64
   5  -3  -1  671.20   47.81
  -5   3   1  840.20   66.98
  -5   3   1  857.06   65.31
  -5   3   1  792.75   48.01
  -5   3   1  708.50   48.93
  -5   3   1  797.41   55.52
   5  -3  -1  727.69   46.06
  -5   3   0  200.21   20.33
  -5   3   0  202.52   26.37
   5  -3   0  184.77   16.07
  -5   3   0  217.50   23.98
  -5   3   0    2.93    8.30
  -5   3   0  187.44   26.81
   5  -3   0  198.46   19.33
   5  -3   0   -2.81    8.73
  -5   3  -1 1032.76   59.96
  -5   3  -1    3.21    9.15
   5  -3   1  864.27   38.79
   5  -3   1    2.54   10.01
   5  -3   1 1922.98   98.81
  -5   3  -1  825.03   41.17
  -5   3  -1  996.19   49.71
  -5   3  -1 1015.50   54.74
   5  -3   1  913.39   33.17
  -5   3  -2   -1.21    1.52
   5  -3   2    1.01    2.21
  -5   3  -2    1.86    3.33
   5  -3   2    1.29    1.83
  -5   3  -2   -1.52    3.83
  -5   3  -3 1255.74   54.47
  -5   3  -3 1339.12   66.94
  -5   3  -3 1370.98   60.67
  -5   3  -4   67.41   11.74
  -5   3  -4   66.14   14.44
   5  -3   4   71.07   13.43
  -5   3  -4   52.16   11.06
   5  -3   5  610.28   45.22
  -5   3  -5  595.16   47.92
  -5   3  -5  606.75   41.39
   5  -3   6   10.01    5.13
  -5   3  -6   11.97    6.50
  -5   3  -6    7.63    4.15
  -5   3  -7  370.32   35.86
   5  -3   7  358.86   33.11
  -5   3  -8    3.54    4.47
   5  -3   8   -1.49    2.67
  -5   3  -9  220.28   27.71
   5  -3   9  267.65   28.33
   5  -3  10    3.17    3.48
  -5   3 -11  133.79   21.60
   5  -2 -14  559.82   50.17
  -5   2  13   33.67   14.89
  -5   2  13   44.61   14.20
  -5   2  12  796.80   71.53
  -5   2  12  705.49   56.23
   5  -2 -12  763.71   57.24
  -5   2  11    2.94    3.72
  -5   2  11    1.74    3.81
  -5   2  11   -6.06    7.67
   5  -2 -11    1.75    3.83
   5  -2 -10  592.93   46.14
  -5   2  10  596.40   56.48
  -5   2  10  521.59   43.51
  -5   2  10  451.78   76.30
  -5   2   9    2.47    3.12
  -5   2   9    2.88    3.64
  -5   2   9   -5.37    9.60
   5  -2  -9   -1.55    2.77
  -5   2   8 1306.05   86.76
   5  -2  -8 1306.67   75.46
  -5   2   8 1130.28   71.00
  -5   2   7  187.75   20.51
   5  -2  -7  181.34   21.56
  -5   2   7  178.46   26.26
  -5   2   7  166.01   18.32
   5  -2  -7  195.44   16.54
  -5   2   7  226.69   27.48
   5  -2  -6  636.68   58.18
  -5   2   6  688.69   43.87
  -5   2   6  724.65   54.92
   5  -2  -6  662.92   46.90
   5  -2  -6  707.39   47.42
   5  -2  -6  707.41   39.71
  -5   2   6  668.46   43.76
  -5   2   6  750.66   54.50
   5  -2  -5   10.47    4.94
  -5   2   5   19.62    8.31
  -5   2   5   19.97    5.52
   5  -2  -5   28.46    7.83
  -5   2   5   17.49    5.73
   5  -2  -5   28.00    5.83
  -5   2   5   30.15    9.50
   5  -2  -5   23.34    9.71
   5  -2  -5   12.51    7.50
   5  -2  -4  675.97   53.38
  -5   2   4  674.24   39.42
  -5   2   4  779.45   51.47
   5  -2  -4  646.78   44.38
   5  -2  -4  690.55   43.63
   5  -2  -4  742.99   46.67
   5  -2  -4  715.76   39.93
   5  -2  -4  602.15   51.92
  -5   2   4  652.41   43.95
  -5   2   4  704.49   52.21
   5  -2  -3   61.89   10.51
  -5   2   3   48.52   10.82
   5  -2  -3   56.00   10.46
   5  -2  -3   77.28    9.89
  -5   2   3  106.64   20.44
   5  -2  -3   52.74   13.23
  -5   2   3   74.65   12.00
  -5   2   3   91.87   16.26
  -5   2   3   78.18    8.79
   5  -2  -3   73.13   14.51
   5  -2  -2 1609.09   94.78
  -5   2   2 2048.90  119.59
   5  -2  -2 1973.98   88.84
  -5   2   2 1766.90   93.99
   5  -2  -2 1809.14   90.47
  -5   2   2 2035.97   96.90
  -5   2   2 1887.48  102.60
   5  -2  -2 1701.23   97.59
  -5   2   1    2.10    4.59
   5  -2  -1    2.37    2.99
   5  -2  -1   -2.83    3.58
  -5   2   1    0.95    1.70
  -5   2   1   -1.07    1.91
  -5   2   1   -1.50    1.90
  -5   2   1    2.28    4.07
   5  -2  -1    0.98    2.14
  -5   2   0 1196.70   72.30
   5  -2   0  933.82   50.75
  -5   2   0 1057.40   47.85
  -5   2   0  958.44   51.47
  -5   2   0 1108.62   59.87
  -5   2   0 1225.21   69.88
   5  -2   0  911.92   45.97
  -5   2  -1   36.45   11.44
  -5   2  -1    6.21    8.87
   5  -2   1   35.12    8.21
   5  -2   1    2.09    6.58
  -5   2  -1   42.90    7.08
  -5   2  -1   52.39    9.72
   5  -2   1   69.25   13.70
  -5   2  -1   41.59   10.96
   5  -2   1   33.33    6.41
  -5   2  -2  719.52   49.74
   5  -2   2  612.33   36.98
  -5   2  -2  632.08   38.09
   5  -2   2  692.65   46.37
  -5   2  -2  693.15   44.13
   5  -2   2  640.73   31.33
   5  -2   3    1.55   10.20
   5  -2   3   17.32    5.58
  -5   2  -3   44.90   11.32
   5  -2   3   11.54    6.30
  -5   2  -3   21.47    6.38
   5  -2   3   28.58    8.75
  -5   2  -3   27.74    7.64
  -5   2  -4  452.98   35.66
   5  -2   4  358.99   26.08
  -5   2  -4  370.39   27.31
   5  -2   4  415.15   31.48
   5  -2   4  431.66   34.33
  -5   2  -4  409.50   28.74
  -5   2  -5    9.01    4.20
  -5   2  -5    2.91    2.75
   5  -2   5    7.68    4.58
  -5   2  -5    4.52    3.81
   5  -2   6  211.85   23.54
  -5   2  -6  245.41   21.98
  -5   2  -6  225.46   25.66
   5  -2   7    2.68    2.39
  -5   2  -7   -1.53    3.35
   5  -2   8  197.12   23.16
  -5   2  -8  228.18   26.40
   5  -2   9   -1.45    3.67
  -5   2  -9   -6.32   11.30
  -5   2  -9    1.62    4.59
   5  -2  10   44.00   11.05
  -5   2 -10   48.58   12.56
   5  -2  11    1.56    1.97
  -5   2 -11   -1.73    4.36
  -5   2 -11    7.24   12.95
  -5   1  14    6.76   12.09
   5  -1 -14    2.16    3.86
   5  -1 -13  559.04   45.42
  -5   1  13  484.91   43.03
  -5   1  13  479.28   54.53
  -5   1  12    6.21   13.62
   5  -1 -12   15.31    7.69
  -5   1  12   19.42   12.30
  -5   1  12   35.19   11.35
   5  -1 -11  472.67   40.66
  -5   1  11  409.53   38.84
  -5   1  11  464.25   51.57
  -5   1  10   55.51   26.40
  -5   1  10   64.09   18.51
  -5   1  10   62.76   13.65
   5  -1 -10   85.17   16.04
  -5   1   9  814.70   68.42
   5  -1  -9  880.42   58.63
  -5   1   9  842.37   57.73
  -5   1   9  921.32   97.21
  -5   1   8   -4.89    8.74
  -5   1   8    4.64    5.08
  -5   1   8    1.34    1.70
   5  -1  -8    1.45    2.59
  -5   1   7 1826.78   94.29
  -5   1   7 2018.14  111.27
   5  -1  -7 1885.57   97.14
  -5   1   7 1616.45   84.30
   5  -1  -7 1806.82   85.16
   5  -1  -7 1793.57   84.01
  -5   1   7 1774.07  100.89
  -5   1   6   35.58   11.26
  -5   1   6   41.50    8.90
   5  -1  -6   32.02    8.92
   5  -1  -6   37.91    9.07
   5  -1  -6   50.86    7.82
  -5   1   6   58.05    9.00
   5  -1  -6   49.76    7.46
  -5   1   6   68.83   14.14
   5  -1  -6   41.26   15.06
   5  -1  -5  856.74   58.38
  -5   1   5  897.46   36.82
  -5   1   5 1024.35   53.40
   5  -1  -5  815.24   39.92
   5  -1  -5  951.13   42.40
   5  -1  -5  980.85   32.36
   5  -1  -5  919.10   30.47
  -5   1   5  868.98   34.92
  -5   1   5  944.09   49.76
  -5   1   4   83.01   14.93
   5  -1  -4   64.01   11.69
   5  -1  -4   83.53   12.48
   5  -1  -4   69.15   11.02
   5  -1  -4   91.61   10.43
  -5   1   4   72.09   10.62
   5  -1  -4   66.47    8.78
  -5   1   4   68.12   13.87
   5  -1  -4   73.47   17.00
  -5   1   4   78.81   10.40
  -5   1   3 1088.11   55.68
   5  -1  -3 1076.98   71.69
  -5   1   3 1157.18   66.92
   5  -1  -3 1034.07   60.18
   5  -1  -3 1047.70   61.64
   5  -1  -3 1130.07   62.19
   5  -1  -3 1158.64   56.83
   5  -1  -3 1037.92   72.46
  -5   1   3 1041.82   59.23
  -5   1   3 1206.13   70.58
  -5   1   2    4.19    2.14
   5  -1  -2    8.32    3.65
  -5   1   2   10.80    4.93
   5  -1  -2    8.91    4.23
   5  -1  -2    9.67    4.06
   5  -1  -2    6.34    2.79
  -5   1   2    1.89    7.54
   5  -1  -2    6.22    4.82
   5  -1  -2   10.50    4.36
  -5   1   2    5.28    2.96
  -5   1   2    7.17    4.45
   5  -1  -2    4.11    4.59
   5  -1  -1 1017.82   48.45
  -5   1   1 1147.13   33.75
   5  -1  -1 1257.98   43.14
   5  -1  -1 1038.86   51.87
   5  -1  -1 1088.50   47.73
  -5   1   1 1117.40   46.63
  -5   1   1 1167.98   56.90
   5  -1  -1 1145.34   58.51
  -5   1   1 1234.25   48.98
   5  -1  -1 1117.07   42.51
   5  -1   0   50.50    8.43
  -5   1   0   70.66   14.92
  -5   1   0   53.12   13.75
   5  -1   0   49.79    7.71
  -5   1   0   43.57    8.25
   5  -1   0   43.07    8.71
  -5   1   0   53.51    8.33
   5  -1   0   39.66    7.03
   5  -1   0   54.67   11.91
  -5   1   0   12.58    9.13
   5  -1   0   51.79   10.14
   5  -1   0    4.30    6.27
   5  -1   1  781.99   46.79
   5  -1   1   -1.54    3.96
  -5   1  -1    2.99    6.58
  -5   1  -1  743.63   48.42
   5  -1   1  616.27   31.28
  -5   1  -1  684.15   25.61
   5  -1   1  621.86   32.57
  -5   1  -1  611.64   29.90
   5  -1   1  574.08   37.02
  -5   1  -1  658.35   40.43
   5  -1   1  594.39   24.57
   5  -1   2   24.34    8.44
  -5   1  -2   38.33   10.54
   5  -1   2   43.06    8.15
  -5   1  -2   35.69    5.28
  -5   1  -2   35.86    7.50
   5  -1   2   33.99    8.06
   5  -1   2   35.79    9.46
   5  -1   2   29.69    5.06
  -5   1  -2   55.68   10.74
   5  -1   3   17.56    7.95
   5  -1   3  159.03   17.22
  -5   1  -3  136.35   14.83
   5  -1   3  250.43   27.37
  -5   1  -3  143.50   19.20
   5  -1   3  128.87   13.86
   5  -1   3  135.02   16.11
   5  -1   3  128.30   18.00
  -5   1  -3  131.98   15.35
   5  -1   3  133.13   10.52
  -5   1  -4    5.36    2.99
   5  -1   4    3.16    2.66
   5  -1   4    2.46    2.33
   5  -1   4    4.16    4.56
  -5   1  -4    6.73    4.17
   5  -1   4    2.84    3.11
   5  -1   4    2.22    1.99
  -5   1  -4    5.89    3.19
  -5   1  -5  208.51   37.68
   5  -1   5  200.09   21.74
   5  -1   5   78.69   12.57
  -5   1  -5   92.01   12.13
  -5   1  -5   72.71   13.51
   5  -1   5   38.36   14.06
   5  -1   5   50.93    9.64
   5  -1   5   95.05   15.32
   5  -1   5   69.84   12.15
  -5   1  -5   76.75   10.36
   5  -1   6   -1.14    1.44
  -5   1  -6    2.67    3.78
   5  -1   6    1.18    1.49
  -5   1  -6    4.28    7.65
   5  -1   6    1.51    4.28
  -5   1  -6    2.69    2.26
   5  -1   6    1.11    2.44
  -5   1  -7   58.32   12.15
   5  -1   7   67.58   12.10
  -5   1  -8    6.92    4.64
   5  -1   8    7.79    4.65
  -5   1  -9   63.44   12.66
   5  -1   9   61.30   12.08
  -5   1 -10    2.97    3.75
  -5   1 -10   11.72   12.83
   5  -1  10   -1.43    2.56
  -5   1 -11    6.23    4.84
   5  -1  11   11.92    5.97
  -5   1 -11    6.31   11.28
   5  -1  12   -1.55    2.77
   5   0 -13   32.03   11.18
  -5   0  13   23.94    9.60
  -5   0  12  603.67   47.95
   5   0 -12  680.51   49.80
  -5   0  11    5.67   12.45
  -5   0  11   33.65   13.42
  -5   0  11   16.93    8.27
   5   0 -11   20.50    8.53
  -5   0  10  756.05   65.60
   5   0 -10  723.49   52.59
  -5   0  10  664.10   50.84
  -5   0   9   80.24   29.89
   5   0  -9   92.77   16.34
  -5   0   9   71.44   18.87
  -5   0   9   64.52   13.97
  -5   0   8 1172.86   81.13
   5   0  -8 1161.48   68.52
  -5   0   8  958.04   54.71
  -5   0   8 1101.50   66.58
  -5   0   7    3.50    2.17
  -5   0   7   13.02   10.97
   5   0  -7    2.80    2.17
  -5   0   7    6.57    6.20
  -5   0   7    8.87    4.54
   5   0  -7    6.75    4.18
  -5   0   6 1595.17   82.38
  -5   0   6 1632.25   96.17
   5   0  -6 1376.67   82.76
  -5   0   6 1372.79   77.81
  -5   0   6 1573.92   81.22
   5   0  -6 1620.23   84.76
   5   0  -6 1564.72   74.86
  -5   0   6 1448.57   73.95
   5   0  -6 1611.81   73.39
  -5   0   6 1501.50   87.04
  -5   0   5    1.75    2.21
   5   0  -5    2.42    3.06
  -5   0   5    1.95    2.13
  -5   0   5    1.02    1.83
   5   0  -5    1.13    1.43
  -5   0   5    3.94    2.19
  -5   0   5    3.30    4.17
   5   0  -5    1.67    1.41
   5   0  -5    0.63    1.59
  -5   0   5    1.26    1.59
  -5   0   5    1.43    1.81
   5   0  -5    0.84    1.84
  -5   0   4  861.68   51.45
  -5   0   4 1028.19   64.06
   5   0  -4  925.47   56.10
  -5   0   4  957.91   55.46
   5   0  -4  961.23   55.42
   5   0  -4  989.25   49.71
  -5   0   4  877.93   48.86
   5   0  -4  943.18   48.11
  -5   0   4  948.43   50.10
  -5   0   4  959.34   60.93
   5   0  -3   42.37    8.65
  -5   0   3   61.12   12.14
   5   0  -3   40.46    8.50
   5   0  -3   48.31    8.91
  -5   0   3   42.18    7.05
   5   0  -3   49.83    7.40
  -5   0   3   71.26   16.18
  -5   0   3   42.15    7.29
   5   0  -3   48.03    8.30
   5   0  -3   43.13    6.66
   5   0  -3   43.83   10.78
  -5   0   3   38.06    9.75
  -5   0   3   60.97    8.75
   5   0  -3   57.62   14.07
   5   0  -2  784.52   54.45
  -5   0   2  686.06   38.72
  -5   0   2  708.92   46.85
   5   0  -2  694.63   42.56
   5   0  -2  626.24   44.36
   5   0  -2  772.80   43.98
   5   0  -2  755.92   39.96
   5   0  -2  649.40   52.19
  -5   0   2  738.52   56.79
  -5   0   2  703.41   40.75
   5   0  -2  718.73   42.04
   5   0  -2  709.81   38.21
  -5   0   2  728.56   49.32
   5   0  -2  683.54   49.22
   5   0  -1   38.83    7.08
  -5   0   1   41.13    8.76
   5   0  -1   24.23    7.14
   5   0  -1   49.16    8.28
   5   0  -1   36.55    4.17
   5   0  -1   50.10    7.29
  -5   0   1   59.62   14.46
   5   0  -1   47.87   11.10
   5   0  -1    2.48    6.43
  -5   0   1   36.90    6.94
   5   0  -1   28.43    6.48
   5   0  -1   36.31    5.93
   5   0  -1   33.19    9.20
   5   0  -1   43.34    9.88
  -5   0   1   38.39    5.78
   5   0  -1   42.04    5.51
  -5   0   0  264.79   18.75
   5   0   0  240.43   15.57
  -5   0   0  265.83   13.11
   5   0   0  285.64   29.63
   5   0   0  290.17   17.19
   5   0   0  244.38   21.55
  -5   0   0  275.15   39.60
   5   0   0  239.09   17.98
   5   0   0  245.74   14.68
  -5   0   0  225.15   16.97
   5   0   0  277.15   25.22
   5   0   0  236.81   18.85
   5   0   0  244.72   11.10
  -5   0  -1    4.11    2.58
   5   0   1    7.01    2.60
   5   0   1    7.22    1.65
   5   0   1   -0.89    1.96
   5   0   1    4.11    1.20
   5   0   1    8.13    3.12
   5   0   1    2.97    3.26
   5   0   1    4.65    2.89
  -5   0  -1    2.88    5.15
  -5   0  -1    5.37    2.91
   5   0   1    4.88    2.73
   5   0   1    7.44    2.59
   5   0   1    5.48    3.88
  -5   0  -1    9.74    5.28
  -5   0  -1    5.34    4.50
   5   0   1    5.81    2.75
   5   0   2  406.95   20.10
  -5   0  -2  352.86   21.51
   5   0   2  367.44   22.75
   5   0   2  348.09   16.94
  -5   0  -2  403.91   27.35
   5   0   2  372.93    9.80
   5   0   2  365.81   15.70
   5   0   2  375.27   29.34
  -5   0  -2  421.39   33.02
   5   0   2  467.99   35.32
   5   0   2  288.39   19.77
  -5   0  -3    0.79    2.00
   5   0   3    0.86    1.08
   5   0   3    0.47    1.03
   5   0   3    1.27    0.98
  -5   0  -3    2.57    2.16
   5   0   3    1.38    1.74
   5   0   3    1.86    2.04
  -5   0  -3    2.69    2.94
   5   0   3   -2.01    3.60
   5   0   3    0.75    1.33
  -5   0  -4  137.30   17.22
   5   0   4  125.32   12.26
   5   0   4  174.52   27.01
   5   0   4  144.11   14.82
  -5   0  -4  118.68   12.80
   5   0   4  128.72   10.24
   5   0   4  141.03   18.10
   5   0   4  117.30   13.99
  -5   0  -4  132.37   12.43
  -5   0  -5    4.07    2.53
   5   0   5    4.56    3.05
   5   0   5    4.41    2.17
  -5   0  -5    7.05    2.88
   5   0   5    4.07    2.88
   5   0   5    2.78    3.05
  -5   0  -5    2.34    2.97
   5   0   5   -2.87    3.63
   5   0   5    7.56    3.32
   5   0   6  104.70   13.08
   5   0   6   87.68   12.66
   5   0   6  110.56   16.22
  -5   0  -6  101.71   14.36
   5   0   7    1.95    2.46
   5   0   7    6.78    3.78
   5   0   7   -1.13    2.48
  -5   0  -7    1.18    3.66
   5   0   8   31.14    8.23
  -5   0  -8   55.91   11.03
   5   0   9    2.56    2.80
  -5   0  -9   -1.26    2.76
   5   0  10   12.13    5.68
  -5   0 -10   13.11    6.23
   5   0  11    1.42    2.54
   5   0  12    2.97    3.25
  -5   0 -12  143.01   40.18
   5   0  13    6.21    4.81
  -5   0 -13    6.01   15.19
   5   1 -13  429.81   44.48
  -5  -1  13  504.16   48.11
  -5  -1  12   50.74   13.72
   5   1 -12   31.43   11.04
  -5  -1  11  696.52   56.03
   5   1 -11  767.02   58.23
   5   1 -10    9.11    6.10
  -5  -1  10    1.81    3.24
  -5  -1  10   -5.14    9.20
   5   1  -9  704.05   51.29
  -5  -1   9  634.48   49.40
  -5  -1   8    4.46    5.64
  -5  -1   8    6.79    3.18
   5   1  -8    9.16    5.12
  -5  -1   8    9.05    5.40
  -5  -1   7  776.62   61.84
   5   1  -7  804.15   52.05
  -5  -1   7  772.97   49.20
  -5  -1   7  662.66   41.13
  -5  -1   7  697.22   49.60
  -5  -1   6   -3.62    9.16
   5   1  -6    3.44    2.18
  -5  -1   6    0.70    1.54
   5   1  -6    3.51    2.35
   5   1  -6    1.38    2.47
  -5  -1   6    2.06    2.60
  -5  -1   6    6.08    3.76
  -5  -1   6    1.14    2.50
  -5  -1   6    2.83    2.39
   5   1  -6    3.80    3.20
  -5  -1   5  466.77   34.34
  -5  -1   5  411.46   40.52
   5   1  -5  432.82   35.54
   5   1  -5  496.06   36.00
  -5  -1   5  434.67   31.40
  -5  -1   5  454.59   34.38
   5   1  -5  494.59   30.06
  -5  -1   5  458.01   29.43
   5   1  -5  472.70   28.14
  -5  -1   5  409.12   35.26
   5   1  -4   43.50    7.92
  -5  -1   4   45.30    8.52
  -5  -1   4   36.14   10.39
   5   1  -4   33.81    8.47
  -5  -1   4   42.08    7.74
   5   1  -4   45.48    8.96
  -5  -1   4   53.88    9.91
   5   1  -4   43.65    6.88
  -5  -1   4   40.75    6.65
  -5  -1   4   38.00   13.09
   5   1  -4   44.21    6.92
  -5  -1   4   32.64    5.42
   5   1  -4   46.04    6.57
  -5  -1   4   29.06    8.15
   5   1  -4   -0.60    1.53
   5   1  -3  298.11   18.53
  -5  -1   3  308.21   20.62
  -5  -1   3  352.28   29.15
   5   1  -3  290.53   22.70
  -5  -1   3  284.05   19.23
  -5  -1   3  330.00   23.99
   5   1  -3  336.64   22.64
  -5  -1   3  297.96   10.23
  -5  -1   3  271.71   17.08
   5   1  -3  313.84   17.89
  -5  -1   3  373.28   34.47
   5   1  -3  302.62   16.50
   5   1  -3  329.92   18.51
  -5  -1   3  294.89   16.76
   5   1  -3  301.73   25.81
  -5  -1   2   10.47    3.74
   5   1  -2   11.99    4.66
  -5  -1   2   14.85    6.06
   5   1  -2   15.66    4.08
   5   1  -2   18.52    6.00
   5   1  -2   19.55    5.35
   5   1  -2   13.91    2.21
  -5  -1   2   16.99    4.34
  -5  -1   2   22.36    8.42
   5   1  -2   29.41   13.09
  -5  -1   2   12.00    3.64
   5   1  -2   18.55    4.12
   5   1  -2   17.22    4.34
   5   1  -2   13.77    3.91
   5   1  -2    9.10    4.65
   5   1  -2   -0.54    1.02
   5   1  -1  410.75   31.17
  -5  -1   1  430.10   21.02
   5   1  -1  440.98   19.02
   5   1  -1  466.22   24.79
   5   1  -1  391.46   27.18
   5   1  -1  465.63   23.84
  -5  -1   1  420.06   20.21
   5   1  -1  473.97   21.17
   5   1  -1  419.05   14.35
   5   1  -1  398.34   20.96
   5   1  -1  389.04   18.14
  -5  -1   1  424.04   21.08
   5   1  -1  375.53   28.51
   5   1   0  115.58    9.05
   5   1   0  128.47   15.06
  -5  -1   0  129.51   10.93
   5   1   0  126.58   12.03
   5   1   0  131.94   12.13
   5   1   0  125.52   15.92
   5   1   0  105.00    8.41
   5   1   0  133.26   11.21
   5   1   0  127.56   16.62
   5   1   0  132.43   10.49
   5   1   0  120.35   11.56
  -5  -1   0  133.11   12.07
   5   1   0  135.59   17.21
   5   1   0  131.07    8.18
   5   1   0  122.07   19.12
   5   1   1  139.29   12.19
   5   1   1  144.85   13.40
   5   1   1  119.70   11.43
   5   1   1  144.47   12.63
   5   1   1  134.39   15.65
   5   1   1  175.88   21.46
   5   1   1  152.57   12.22
  -5  -1  -1  124.94   13.02
   5   1   1  124.61   13.02
   5   1   1  117.59   16.79
   5   1   1  129.55    9.35
   5   1   1  127.45   12.88
   5   1   1  133.94   10.61
   5   1   2   48.14    5.65
   5   1   2   45.31    5.50
   5   1   2   45.90    6.76
   5   1   2   36.82    7.10
   5   1   2   34.31   11.52
   5   1   2   37.87    5.69
   5   1   2   26.32    5.88
  -5  -1  -2   44.68    7.49
   5   1   2   25.15    6.04
   5   1   2   36.60    9.33
   5   1   2   32.92    4.60
  -5  -1  -2   56.22   12.40
   5   1   2   45.18    5.55
   5   1   3  114.07    5.41
   5   1   3  112.28    9.28
   5   1   3  168.85   17.10
   5   1   3  129.95   10.83
   5   1   3  125.41   24.14
  -5  -1  -3  129.61   16.99
   5   1   3  101.63   10.81
   5   1   3  116.27    9.37
   5   1   3  113.53   11.70
   5   1   3  112.43   12.29
  -5  -1  -3  131.66   13.05
   5   1   3  101.76    6.00
   5   1   4   -0.92    2.04
  -5  -1  -4    1.72    4.88
   5   1   4  116.05   10.25
   5   1   4  105.98   11.52
   5   1   4   98.44    8.53
  -5  -1  -4  107.72    9.92
   5   1   4   93.51   11.42
  -5  -1  -4  110.00    6.02
  -5  -1  -4  117.08   14.79
   5   1   4    2.74    6.94
   5   1   4   98.66   10.20
  -5  -1  -5   41.69    8.64
   5   1   5   50.10    7.22
  -5  -1  -5   -1.83    4.66
   5   1   5   -1.06    2.72
  -5  -1  -5   57.96    5.93
   5   1   5   51.96    8.33
   5   1   5   49.25    5.91
   5   1   5   42.25    8.11
  -5  -1  -5   47.99    5.82
   5   1   6    0.81    1.78
  -5  -1  -6   -2.10    5.31
   5   1   6   -1.19    3.37
   5   1   6   -0.95    1.71
   5   1   6   -0.79    1.74
  -5  -1  -6    1.00    2.83
   5   1   7   10.17    4.01
   5   1   7    1.33    4.12
  -5  -1  -7   -2.32    5.86
   5   1   7    4.12    3.19
   5   1   7   -0.96    2.11
  -5  -1  -7   10.07    4.41
   5   1   8   17.81    5.55
   5   1   8   12.22    5.10
  -5  -1  -8   16.71    5.79
  -5  -1  -8    2.62    6.65
   5   1   9    1.19    2.60
  -5  -1  -9    3.25    3.36
   5   1  10    8.88    5.09
  -5  -1 -10   60.43   18.99
   5   1  11   45.72   10.90
  -5  -1 -11  506.09   55.50
   5   1  12   -1.42    2.55
  -5  -1 -12  121.66   29.89
   5   1  13   59.84   13.06
  -5  -1 -13  426.44   57.90
   5   1  14   15.67    6.89
   5   2 -12  418.48   43.46
  -5  -2  12  431.40   43.61
  -5  -2  11   22.68    9.42
   5   2 -11   10.38    6.45
   5   2 -10  452.89   42.71
  -5  -2  10  465.91   43.00
   5   2  -9   93.10   17.70
  -5  -2   9   74.29   15.68
   5   2  -8  388.62   35.73
  -5  -2   8  336.91   25.97
  -5  -2   8  412.34   36.77
  -5  -2   8  371.04   53.65
  -5  -2   7    3.70    4.68
  -5  -2   7    6.19    3.11
  -5  -2   7    5.22    4.38
   5   2  -7    7.43    4.97
  -5  -2   7   13.28    6.19
   5   2  -6  104.76   16.80
   5   2  -6  124.50   17.31
  -5  -2   6  121.27   16.69
  -5  -2   6   99.60   13.64
  -5  -2   6  113.44   12.88
   5   2  -6  118.93   12.31
  -5  -2   6  118.60   16.98
   5   2  -5   63.40   11.61
  -5  -2   5   82.51   13.25
  -5  -2   5   56.45    9.76
  -5  -2   5   55.88    8.69
  -5  -2   5   82.47   19.49
   5   2  -5   71.86    9.08
  -5  -2   5   63.69    8.09
   5   2  -5   61.15   10.62
  -5  -2   5   73.01   12.56
   5   2  -5   61.21   12.19
  -5  -2   4   46.81    9.47
   5   2  -4   49.20   10.48
  -5  -2   4   62.59   11.00
  -5  -2   4   37.87    7.63
   5   2  -4   43.94    9.25
  -5  -2   4   41.14    7.14
  -5  -2   4   51.78   14.20
   5   2  -4   40.30    6.65
   5   2  -4   32.45    6.67
  -5  -2   4   40.17    6.29
   5   2  -4   47.74   10.29
   5   2  -4   51.21    9.31
   5   2  -3   49.32    8.03
  -5  -2   3   59.36    9.75
   5   2  -3   37.34    9.09
  -5  -2   3   46.59    7.72
  -5  -2   3   54.83   10.09
   5   2  -3   43.43    8.53
   5   2  -3   55.47    7.86
  -5  -2   3   44.96    6.99
  -5  -2   3   49.20    5.82
  -5  -2   3   55.51   13.34
   5   2  -3   35.73    5.71
   5   2  -3   55.67    7.28
  -5  -2   3   47.01    6.51
   5   2  -3   42.29    9.42
  -5  -2   2  125.24   14.09
   5   2  -2  134.47   13.38
   5   2  -2  134.01   16.24
   5   2  -2   99.84    9.31
  -5  -2   2  133.61   16.15
  -5  -2   2  120.53   12.70
   5   2  -2  143.60   14.89
  -5  -2   2  108.73    9.68
  -5  -2   2  114.09   12.00
   5   2  -2  122.85   12.17
  -5  -2   2  164.24   22.05
   5   2  -2  126.84   11.58
   5   2  -2  120.69   11.57
  -5  -2   2  122.81   11.59
   5   2  -2  108.66   15.73
  -5  -2   1    1.07    1.91
   5   2  -1    1.13    1.43
  -5  -2   1    2.48    1.76
   5   2  -1    0.72    1.29
  -5  -2   1    1.18    1.29
   5   2  -1    1.96    1.31
  -5  -2   1    1.96    1.22
  -5  -2   1    1.98    3.55
   5   2  -1    1.99    3.56
   5   2  -1    1.12    1.87
   5   2  -1    1.62    1.53
   5   2  -1    1.54    1.30
  -5  -2   1    2.55    1.58
   5   2  -1    4.93    3.49
  -5  -2   1    0.76    1.92
   5   2  -1    0.94    2.05
   5   2  -1    4.30    2.46
  -5  -2   0   28.49    6.13
   5   2   0   38.70    7.64
   5   2   0   30.34    7.93
   5   2   0   41.94    6.76
   5   2   0   45.72    6.66
  -5  -2   0   31.82    5.65
   5   2   0   37.95    5.69
   5   2   0   42.59   10.76
   5   2   0   35.33    5.66
  -5  -2   0   26.00    4.97
   5   2   0   34.36    5.91
   5   2   0   32.76    4.94
   5   2   0   30.85    8.37
   5   2   0   39.59    6.39
   5   2   1  100.97   12.24
   5   2   1   85.49   13.69
   5   2   1   96.34   10.05
   5   2   1  109.48   10.90
  -5  -2  -1  107.48   10.65
   5   2   1   89.60    9.70
   5   2   1   93.52   14.00
   5   2   1  151.53   19.84
   5   2   1  103.08    9.98
  -5  -2  -1   96.61    9.76
   5   2   1   91.91   10.30
   5   2   1   95.27    8.71
   5   2   1  100.35   10.29
   5   2   1  107.48   13.31
   5   2   2   10.12    2.73
   5   2   2   10.97    3.47
   5   2   2    3.97    2.96
   5   2   2    7.65    4.27
   5   2   2   12.21    3.15
   5   2   2   16.98    4.45
  -5  -2  -2   11.70    3.30
   5   2   2    1.99    6.64
   5   2   2    6.34    3.47
   5   2   2   12.80    3.62
   5   2   2   10.46    3.15
   5   2   2    6.97    2.50
  -5  -2  -2   12.40    3.31
   5   2   2    7.16    2.93
   5   2   2    9.47    2.97
  -5  -2  -2   -0.79    2.00
   5   2   2    0.48    0.88
   5   2   3   40.69    6.26
   5   2   3   59.18    7.92
   5   2   3   67.68    9.59
   5   2   3   -0.66    1.51
  -5  -2  -3   -0.89    1.21
   5   2   3   52.91    8.23
   5   2   3   78.67    8.11
   5   2   3    2.55   20.38
   5   2   3   49.97    7.28
   5   2   3   72.71    7.48
   5   2   3   68.42    8.56
   5   2   3   66.09    8.56
  -5  -2  -3   69.18    5.95
   5   2   3   65.88    3.05
   5   2   4  128.39   10.29
  -5  -2  -4  138.38   15.83
   5   2   4  114.48    9.91
   5   2   4  116.11    9.30
   5   2   4  138.12   12.37
   5   2   4  115.16   11.65
  -5  -2  -4  115.27    8.31
  -5  -2  -5   53.41    6.79
  -5  -2  -5   -1.23    1.62
   5   2   5   -0.99    2.22
   5   2   5   57.39    6.94
  -5  -2  -5   55.48    9.36
   5   2   5   49.78    6.46
   5   2   5   67.27    6.88
   5   2   5   64.36    8.76
   5   2   5   59.08    8.80
  -5  -2  -5   53.71    4.61
   5   2   6   13.25    3.40
  -5  -2  -6   17.26    5.24
   5   2   6    7.05    3.55
   5   2   6    9.40    3.76
  -5  -2  -6    9.72    4.34
  -5  -2  -6    8.15    3.58
  -5  -2  -6   -1.47    3.23
   5   2   6    2.31    4.14
   5   2   6   13.02    4.21
   5   2   6   11.73    3.13
  -5  -2  -7   20.64    5.65
   5   2   7   12.27    4.63
  -5  -2  -7   15.40    5.45
  -5  -2  -7   17.99    6.70
  -5  -2  -7   -1.71    4.32
   5   2   7    2.66    3.37
   5   2   7   18.07    5.04
  -5  -2  -8   61.43   10.81
   5   2   8   57.34   10.41
  -5  -2  -8   78.68   11.22
   5   2   8   53.39    8.89
   5   2   9   50.92   10.10
   5   2  10  221.04   22.98
   5   2  11   34.57    9.12
   5   2  12  189.47   22.93
  -5  -2 -12  478.69   54.55
   5   2  13   36.13    9.49
  -5  -2 -13  158.46   32.99
   5   2  14  235.20   27.68
  -5  -2 -14  894.91   80.23
   5   3 -12    4.73    5.19
  -5  -3  12    9.20    7.13
  -5  -3  11  221.23   29.84
   5   3 -11  221.26   30.39
  -5  -3  10   12.13    6.76
   5   3 -10    2.06    2.61
  -5  -3   9   43.31   12.52
   5   3  -9   53.32   13.54
  -5  -3   8    6.95    4.91
   5   3  -8   10.53    6.28
  -5  -3   8    4.43    2.97
  -5  -3   7   59.45    9.65
  -5  -3   7   74.93   14.90
   5   3  -7   65.71   13.68
  -5  -3   6   31.23    5.71
  -5  -3   6   27.53    6.49
  -5  -3   6   24.74    8.30
   5   3  -6   17.44    7.20
  -5  -3   5   66.95   12.58
   5   3  -5   78.56   13.62
  -5  -3   5   65.38   10.72
  -5  -3   5   56.96    9.17
  -5  -3   5  100.21   19.22
  -5  -3   5   61.14    8.14
   5   3  -5   72.70    9.69
   5   3  -5   66.42   11.22
  -5  -3   5   79.20   13.52
   5   3  -5   67.76   13.99
  -5  -3   4   -1.22    2.18
  -5  -3   4    2.62    2.46
   5   3  -4    1.16    2.53
  -5  -3   4    1.81    1.53
  -5  -3   4    1.76    3.15
   5   3  -4    0.66    1.44
  -5  -3   4    0.56    1.01
  -5  -3   4    0.73    1.59
   5   3  -4    1.10    1.98
  -5  -3   4    1.20    2.14
   5   3  -4   -1.42    2.54
   5   3  -4    0.93    1.67
  -5  -3   3    2.33    2.56
  -5  -3   3    3.95    2.45
   5   3  -3    2.03    2.56
  -5  -3   3    5.08    2.26
  -5  -3   3    6.53    5.06
  -5  -3   3    3.90    2.12
   5   3  -3    6.25    2.33
   5   3  -3    1.90    1.79
  -5  -3   3    2.75    2.30
   5   3  -3    4.53    3.20
   5   3  -3    1.34    2.93
  -5  -3   3    4.31    3.05
   5   3  -3    4.30    2.67
  -5  -3   2   26.80    6.99
   5   3  -2   16.05    6.44
   5   3  -2   26.35    6.06
  -5  -3   2   24.98    7.18
   5   3  -2   30.44    5.29
  -5  -3   2   26.77    5.78
   5   3  -2   26.41    6.40
  -5  -3   2   24.79    4.87
  -5  -3   2   24.69    8.92
  -5  -3   2   29.21    5.27
   5   3  -2   27.88    5.37
  -5  -3   2   30.42    5.85
   5   3  -2   16.45    3.77
   5   3  -2   27.04    5.59
   5   3  -2   16.23    5.87
  -5  -3   2    0.55    0.90
  -5  -3   1    9.25    3.24
  -5  -3   1   12.05    5.01
   5   3  -1   10.59    3.96
   5   3  -1    8.19    2.95
  -5  -3   1   10.48    3.27
  -5  -3   1   19.11    9.31
   5   3  -1   19.13    8.39
   5   3  -1    7.00    2.97
   5   3  -1    7.95    2.76
  -5  -3   1   10.23    3.07
  -5  -3   1    9.15    3.20
   5   3  -1    9.09    3.36
   5   3  -1    8.99    3.56
  -5  -3   1    5.57    3.34
   5   3  -1    7.95    4.77
   5   3  -1   14.42    3.58
   5   3   0   12.76    3.94
  -5  -3   0   20.74    6.36
   5   3   0   15.22    5.78
  -5  -3   0   18.23    4.19
   5   3   0   19.42    4.39
  -5  -3   0   22.97    4.85
   5   3   0   13.75    6.77
  -5  -3   0   32.78   12.77
   5   3   0   22.04    4.56
  -5  -3   0   15.38    3.98
  -5  -3   0   21.34    4.61
   5   3   0   20.45    4.64
   5   3   0   15.66    4.24
   5   3   0   18.41    4.07
   5   3   0   19.80    4.95
  -5  -3   0   15.16    5.10
  -5  -3  -1  210.05   19.81
   5   3   1  205.70   21.95
  -5  -3  -1  217.57   15.73
   5   3   1  229.32   16.64
   5   3   1  202.20   17.18
  -5  -3  -1  221.07   17.04
   5   3   1  222.42   16.56
  -5  -3  -1  211.68   16.56
   5   3   1  255.19   28.13
  -5  -3  -1  243.75   16.82
   5   3   1  247.33   17.37
   5   3   1  215.75   16.64
   5   3   1  216.81   15.02
   5   3   1  209.17   15.75
   5   3   1  201.82   17.79
   5   3   2  222.60   16.34
   5   3   2  183.36   19.00
   5   3   2  210.00   12.18
   5   3   2  181.54   14.73
   5   3   2  213.46   13.34
  -5  -3  -2  198.79   13.15
   5   3   2  201.58   17.56
   5   3   2  414.14   39.13
  -5  -3  -2  195.47   12.82
   5   3   2  229.22   14.14
   5   3   2  187.81   12.00
   5   3   2  219.75   14.34
  -5  -3  -2  199.57   11.82
  -5  -3  -2    0.39    1.11
   5   3   3   88.06   11.18
   5   3   3   67.60   12.31
   5   3   3   69.53    6.94
   5   3   3   80.54    8.54
   5   3   3   78.01   10.77
  -5  -3  -3   76.36    8.59
   5   3   3   77.15    9.12
   5   3   3   81.82    8.86
  -5  -3  -3   62.26    7.74
   5   3   3   66.84    8.20
  -5  -3  -3   83.11    8.27
   5   3   3   65.46    9.95
   5   3   4   22.55    3.30
   5   3   4   25.04    6.37
   5   3   4   33.17    5.12
   5   3   4   27.87    4.63
   5   3   4   20.23    4.45
  -5  -3  -4   24.71    4.55
   5   3   4   23.36    5.12
  -5  -3  -4   19.39    4.79
  -5  -3  -4   22.18    4.52
   5   3   4   27.92    8.14
   5   3   5  277.54   15.10
   5   3   5  269.76   24.09
   5   3   5  300.01   18.40
  -5  -3  -5  295.31   23.88
   5   3   5  282.08   17.25
   5   3   5  298.73   19.03
   5   3   5  278.95   20.83
  -5  -3  -5  253.22   17.80
  -5  -3  -5  270.40   21.36
  -5  -3  -5  279.82   20.79
   5   3   5  245.39   20.21
   5   3   5  333.53   40.16
   5   3   6    1.10    1.39
   5   3   6    1.38    1.75
   5   3   6    0.46    0.82
   5   3   6    0.84    1.06
  -5  -3  -6    1.28    1.21
  -5  -3  -6   -0.90    1.14
   5   3   6   -1.16    1.46
   5   3   6   -0.77    1.37
  -5  -3  -6    0.80    1.43
  -5  -3  -6    0.75    1.35
   5   3   7  581.60   26.45
  -5  -3  -7  523.68   34.04
  -5  -3  -7  609.80   29.89
   5   3   7  553.81   28.23
  -5  -3  -7  576.77   26.30
   5   3   8    5.70    3.40
  -5  -3  -8    3.83    2.97
   5   3   8   11.18    4.00
  -5  -3  -8    1.78    3.19
  -5  -3  -9  627.42   33.47
   5   3   9  622.06   33.34
   5   3   9  599.89   28.02
  -5  -3  -9  576.64   48.02
   5   3  10  300.42   26.84
   5   3  11  377.66   31.66
   5   3  12   23.65    7.43
  -5  -3 -12   -2.76    4.95
   5   3  13  240.22   26.13
  -5  -3 -14  295.87   44.72
  -5  -4  11    2.26    4.94
   5   4 -11   -2.36    4.22
  -5  -4  10   21.26    9.73
   5   4 -10   20.04    9.79
  -5  -4   9    3.98    3.56
   5   4  -9    2.07    3.70
  -5  -4   8   29.57    7.36
  -5  -4   8   29.64   10.00
   5   4  -8   28.61   10.57
  -5  -4   7   -0.95    1.70
  -5  -4   7   -1.71    5.31
   5   4  -7   -1.74    3.11
  -5  -4   6    1.81    2.29
  -5  -4   6   -1.58    2.00
   5   4  -6    1.59    2.00
  -5  -4   5   -0.63    0.79
  -5  -4   5    0.86    1.09
  -5  -4   5   -1.03    1.85
  -5  -4   5    1.45    2.59
  -5  -4   4   44.72    8.21
  -5  -4   4   51.54    8.43
  -5  -4   4   50.96   12.21
  -5  -4   4   51.70    7.63
   5   4  -4   42.20    9.99
  -5  -4   4   60.04   11.93
  -5  -4   4   38.06    8.25
  -5  -4   4   37.35    9.70
   5   4  -4   30.47    9.88
   5   4  -4   32.86    8.09
   5   4  -3    1.14    1.44
  -5  -4   3    1.26    1.60
  -5  -4   3    1.73    2.45
  -5  -4   3    0.72    1.28
  -5  -4   3    1.66    3.65
  -5  -4   3    3.71    2.34
  -5  -4   3    1.52    1.67
   5   4  -3    3.21    3.02
   5   4  -3   -0.75    1.35
  -5  -4   3   -1.24    1.57
   5   4  -3    4.58    4.31
   5   4  -3    2.90    2.73
   5   4  -2   46.71    8.92
   5   4  -2   62.11   12.47
   5   4  -2   54.74    9.97
  -5  -4   2   61.40   11.55
  -5  -4   2   39.57    7.73
  -5  -4   2   54.92    8.61
  -5  -4   2   66.83    9.17
   5   4  -2   90.31   19.57
  -5  -4   2   59.08    8.26
   5   4  -2   79.18   10.27
   5   4  -2   70.31    9.05
   5   4  -2   62.87   11.07
  -5  -4   2   73.27   12.37
  -5  -4   1   60.57   10.70
   5   4  -1   42.25    8.11
   5   4  -1   58.42    9.28
  -5  -4   1   50.13   10.42
   5   4  -1   44.19    7.33
  -5  -4   1   45.21    7.30
  -5  -4   1   43.50    7.13
  -5  -4   1   50.48    7.56
  -5  -4   1   96.14   19.67
   5   4  -1   96.85   17.60
   5   4  -1   43.39    7.30
  -5  -4   1   49.65    7.23
   5   4  -1   47.97    6.94
  -5  -4   1   -0.33    1.15
   5   4   0  322.67   21.43
  -5  -4   0  342.10   24.99
   5   4   0  380.37   21.52
  -5  -4   0  419.83   28.30
  -5  -4   0  356.70   18.58
  -5  -4   0  342.61   19.67
   5   4   0  320.11   19.72
  -5  -4   0  351.78   19.09
   5   4   0  403.12   29.77
   5   4   0  374.72   20.48
  -5  -4   0  363.44   19.02
   5   4   0  344.87    9.60
   5   4   0  352.39   18.60
  -5  -4  -1   98.73   14.05
   5   4   1  129.16   12.10
   5   4   1  104.69   15.08
  -5  -4  -1  109.49   14.98
  -5  -4  -1  103.58   10.16
  -5  -4  -1   95.88   10.62
  -5  -4  -1  116.12   12.47
   5   4   1  115.96   11.47
   5   4   1   98.62   12.07
   5   4   1  137.83   19.67
   5   4   1  116.76   12.05
  -5  -4  -1  105.37   11.23
   5   4   1  112.43   11.50
   5   4   1  108.59    8.01
   5   4   1   99.21   12.70
  -5  -4  -2  201.11   21.39
   5   4   2  216.13   15.58
   5   4   2  213.36   22.44
  -5  -4  -2  208.49   14.56
  -5  -4  -2  228.59   18.87
   5   4   2  221.15   16.54
  -5  -4  -2  228.68   16.95
   5   4   2  220.54   19.35
   5   4   2  264.09   33.18
   5   4   2  217.71   17.55
  -5  -4  -2  213.10   16.73
  -5  -4  -2  234.02   16.83
   5   4   2  215.30   18.05
   5   4   2  215.65   14.00
   5   4   2  201.72   19.45
   5   4   3    1.54    0.84
   5   4   3   -0.93    1.18
   5   4   3    6.14    3.81
   5   4   3    2.05    1.30
  -5  -4  -3    1.52    1.36
   5   4   3    0.86    1.09
   5   4   3    0.64    1.61
  -5  -4  -3    1.02    1.11
  -5  -4  -3    0.54    1.19
   5   4   3    1.45    1.22
   5   4   3    2.10    1.41
   5   4   3    1.80    1.69
  -5  -4  -3    0.48    0.86
  -5  -4  -3    1.13    1.23
   5   4   3    0.89    1.94
   5   4   4  689.23   38.41
   5   4   4  766.67   16.08
   5   4   4  664.98   32.68
  -5  -4  -4  713.05   23.94
   5   4   4  771.71   24.23
   5   4   4  646.07   19.07
  -5  -4  -4  672.70   24.29
   5   4   4  767.30   27.55
  -5  -4  -4  750.46   26.69
  -5  -4  -4  700.82   27.54
   5   4   4  679.01   24.28
   5   4   4  739.09   41.02
   5   4   5    2.67    3.38
   5   4   5    3.13    2.64
  -5  -4  -5    4.44    2.18
  -5  -4  -5    3.50    2.00
   5   4   5    4.95    2.02
   5   4   5    4.25    2.43
  -5  -4  -5    3.86    2.30
   5   4   5    5.31    2.69
  -5  -4  -5    3.83    2.91
  -5  -4  -5   -0.93    2.05
   5   4   5    2.13    3.82
   5   4   6  621.38   41.25
   5   4   6  588.28   30.23
  -5  -4  -6  621.76   35.75
   5   4   6  583.52   34.80
  -5  -4  -6  525.67   37.63
  -5  -4  -6  606.64   31.73
   5   4   6  589.73   33.12
   5   4   7  172.65   18.79
  -5  -4  -7  158.48   14.90
   5   4   7  175.49   15.41
  -5  -4  -7  160.23   18.72
  -5  -4  -7  179.36   11.66
   5   4   8  380.38   33.18
  -5  -4  -8  433.11   29.78
   5   4   8  390.40   28.75
  -5  -4  -8  341.27   35.45
  -5  -4  -8  386.73   22.62
   5   4   9   47.44   11.07
  -5  -4  -9   44.46   13.78
  -5  -4  -9   83.13   11.92
   5   4   9   56.98    9.79
   5   4  10  976.65   63.84
  -5  -4 -10  834.25   74.22
   5   4  10 1012.67   57.68
  -5  -4 -11    2.28    4.10
   5   4  11  170.97   18.74
   5   4  12  431.64   35.11
  -5  -4 -14    6.15   11.67
  -5  -5  10    4.45    4.88
  -5  -5   9    3.41    3.22
  -5  -5   9    2.10    6.49
  -5  -5   8    1.11    1.98
   5   5  -8   -2.07    3.69
  -5  -5   8   -1.96    4.97
  -5  -5   7   31.07    7.86
   5   5  -7   26.87    9.77
  -5  -5   7   25.71    9.64
  -5  -5   6    3.08    2.90
  -5  -5   6    1.72    3.08
   5   5  -6   -1.76    3.14
  -5  -5   5  196.40   20.18
  -5  -5   5  235.82   18.91
  -5  -5   5  208.12   25.45
   5   5  -5  241.43   27.04
  -5  -5   4    1.81    2.29
  -5  -5   4    7.54    4.68
  -5  -5   4    8.48    3.46
  -5  -5   4    4.62    3.10
   5   5  -4    4.32    3.65
  -5  -5   4    4.17    2.95
   5   5  -4    6.21    3.26
  -5  -5   3  273.98   24.21
   5   5  -3  318.33   28.75
  -5  -5   3  329.39   24.87
  -5  -5   3  253.62   22.63
  -5  -5   3  300.27   22.33
   5   5  -3  329.88   23.45
   5   5  -3  284.13   25.73
  -5  -5   3  300.48   29.40
  -5  -5   2   87.80   12.03
  -5  -5   2   96.45   15.21
   5   5  -2   88.10   13.55
  -5  -5   2  100.76   12.52
  -5  -5   2  105.51   12.73
  -5  -5   2   99.27   11.47
   5   5  -2  100.38   11.54
  -5  -5   2   80.43   14.27
   5   5  -2   68.55   11.83
  -5  -5   1   60.21    9.24
   5   5  -1   50.32    8.95
  -5  -5   1   61.97   11.85
   5   5  -1   65.08   10.84
  -5  -5   1   61.54    9.16
  -5  -5   1   61.73    9.53
   5   5  -1  100.76   18.87
  -5  -5   1   54.02    8.50
   5   5  -1   59.76    8.74
   5   5  -1   50.49    9.67
  -5  -5   1   47.77   10.46
   5   5   0   30.94    6.92
  -5  -5   0   31.24    8.56
  -5  -5   0   32.49    6.43
   5   5   0   21.02    6.21
  -5  -5   0   42.27    7.36
  -5  -5   0   36.55    7.23
   5   5   0   50.10   10.98
  -5  -5   0   40.82    7.07
   5   5   0   32.75    6.43
   5   5   0   33.35    7.76
  -5  -5   0   26.69    7.65
   5   5   1  672.10   39.46
  -5  -5  -1  738.11   46.79
  -5  -5  -1  650.83   36.99
  -5  -5  -1  674.89   40.45
  -5  -5  -1  656.91   38.12
   5   5   1  618.15   40.92
  -5  -5  -1  656.87   38.71
   5   5   1  708.54   39.95
   5   5   1  703.69   43.70
   5   5   2   13.14    5.16
   5   5   2   19.50    4.60
  -5  -5  -2   16.74    3.79
  -5  -5  -2   17.16    6.18
   5   5   2   19.35    5.87
  -5  -5  -2   23.84    6.02
   5   5   2    8.79    7.39
  -5  -5  -2   23.25    5.23
  -5  -5  -2   17.10    4.34
  -5  -5  -2   24.74    5.32
   5   5   2   15.71    4.96
   5   5   2   17.53    3.27
   5   5   3  859.48   41.27
  -5  -5  -3  922.98   55.20
   5   5   3  910.86   55.28
  -5  -5  -3  891.18   41.96
  -5  -5  -3  870.09   45.18
  -5  -5  -3  897.11   50.30
   5   5   3  776.45   50.42
   5   5   3  863.54   53.19
  -5  -5  -3  890.45   47.09
  -5  -5  -3  933.62   43.23
  -5  -5  -3  822.60   47.00
   5   5   3  929.62   53.51
   5   5   4  165.02   10.23
  -5  -5  -4  176.30    8.11
   5   5   4  174.46   19.02
   5   5   4  152.73   16.46
  -5  -5  -4  202.71   17.51
  -5  -5  -4  182.87   12.53
   5   5   4  170.06   18.59
  -5  -5  -4  177.44   13.69
  -5  -5  -4  193.31   12.70
  -5  -5  -4  166.68   14.70
   5   5   4  189.39   12.08
   5   5   4  203.92   22.08
   5   5   5  992.95   61.56
  -5  -5  -5 1000.81   52.29
   5   5   5  943.47   58.90
  -5  -5  -5 1049.30   50.35
  -5  -5  -5 1097.64   52.76
  -5  -5  -5 1015.84   56.85
   5   5   5 1046.96   51.99
   5   5   6  117.19   16.44
  -5  -5  -6   90.56   10.10
  -5  -5  -6   99.96    9.24
   5   5   6   90.75   14.30
  -5  -5  -6  108.43   11.64
   5   5   6   92.82   10.98
  -5  -5  -6   90.91   13.57
   5   5   6  115.59   26.20
   5   5   7  553.02   35.56
   5   5   7  573.85   35.31
  -5  -5  -7  570.44   26.66
   5   5   7  558.25   26.55
  -5  -5  -7  537.95   34.84
  -5  -5  -7  530.53   21.78
   5   5   8  276.90   25.53
  -5  -5  -8  303.69   20.65
   5   5   8  250.74   19.18
  -5  -5  -8  229.70   25.73
  -5  -5  -8  261.28   14.86
   5   5   9  459.59   33.82
  -5  -5  -9  436.29   39.90
  -5  -5  -9  471.91   27.17
   5   5  10   31.10    9.23
  -5  -5 -10   40.86   13.71
  -5  -5 -10    1.94    4.94
   5   5  11  946.10   62.93
  -5  -5 -11  851.80   76.83
   5   5  12  143.84   20.81
  -5  -5 -12  135.92   29.66
   5   5  13  452.54   42.00
   5   5  14   54.54   13.88
   5   5  15  274.80   32.99
  -5  -6   9   -2.22    3.97
  -5  -6   9    5.05    3.91
  -5  -6   8   59.16   15.33
  -5  -6   8   67.65   12.51
  -5  -6   7    7.99    6.19
  -5  -6   7    4.78    3.38
  -5  -6   6  177.10   24.88
  -5  -6   6  180.30   20.15
  -5  -6   5    3.56    3.90
  -5  -6   5    2.22    2.43
  -5  -6   4  279.32   22.71
  -5  -6   4  284.54   30.64
  -5  -6   4  283.47   25.26
  -5  -6   4  302.30   25.80
  -5  -6   3   36.12    7.46
  -5  -6   3   35.01    7.91
  -5  -6   3   29.73    7.59
  -5  -6   3   44.68   11.31
  -5  -6   3   28.07    7.29
  -5  -6   2  269.16   24.87
  -5  -6   2  368.42   27.97
  -5  -6   2  335.80   27.24
  -5  -6   2  333.20   25.38
   5   6  -2  383.13   26.48
   5   6  -2  345.48   29.32
  -5  -6   2  332.73   32.56
  -5  -6   1  125.30   18.93
  -5  -6   1  168.86   16.93
  -5  -6   1  157.76   16.90
  -5  -6   1  154.83   16.27
  -5  -6   1  175.49   20.81
   5   6  -1  133.83   16.50
  -5  -6   1  136.19   15.12
   5   6  -1  149.40   15.42
   5   6  -1  126.80   16.68
  -5  -6   0  828.33   56.07
  -5  -6   0  782.44   46.38
  -5  -6   0  873.48   54.40
   5   6   0  798.80   50.32
  -5  -6   0  810.74   46.95
  -5  -6   0  857.72   49.37
  -5  -6   0  793.58   46.93
   5   6   0  885.78   48.10
   5   6   0  818.04   51.16
  -5  -6  -1   89.86   11.08
  -5  -6  -1  103.77   15.49
  -5  -6  -1  104.63   12.18
  -5  -6  -1  110.83   13.82
   5   6   1   99.83   14.07
   5   6   1  130.41   18.02
  -5  -6  -1  113.99   13.27
   5   6   1  113.98   13.60
   5   6   1  104.76   14.72
   5   6   1  107.39   10.55
   5   6   2 1160.91   58.63
   5   6   2 1178.42   45.43
  -5  -6  -2 1082.53   47.11
  -5  -6  -2 1192.84   59.41
  -5  -6  -2 1168.33   54.26
  -5  -6  -2 1115.75   49.17
   5   6   2 1141.57   56.18
  -5  -6  -2 1175.48   52.29
  -5  -6  -2 1145.47   51.16
   5   6   2 1200.39   56.02
  -5  -6  -3    2.35    2.57
  -5  -6  -3    2.81    1.68
   5   6   3    2.18    2.39
  -5  -6  -3    2.86    2.41
   5   6   3    3.61    3.05
  -5  -6  -3    1.57    1.73
  -5  -6  -3    2.47    1.75
  -5  -6  -3    4.03    2.89
   5   6   3    2.33    2.94
   5   6   3    2.40    1.61
   5   6   4  802.38   53.31
  -5  -6  -4  783.54   46.35
  -5  -6  -4  717.62   39.21
   5   6   4  695.75   46.89
   5   6   4  705.08   49.48
  -5  -6  -4  736.17   42.39
  -5  -6  -4  756.58   37.67
  -5  -6  -4  682.98   43.16
   5   6   4  718.91   38.92
   5   6   5  538.28   38.88
  -5  -6  -5  514.60   32.70
  -5  -6  -5  473.76   28.96
   5   6   5  478.54   37.43
  -5  -6  -5  543.14   36.74
  -5  -6  -5  548.24   30.35
  -5  -6  -5  529.72   36.12
   5   6   5  588.81   50.09
   5   6   6 1682.92   58.75
  -5  -6  -6 1458.30   41.91
   5   6   6 1482.38   55.95
  -5  -6  -6 1680.59   55.10
  -5  -6  -6 1613.88   34.98
  -5  -6  -6 1559.34   40.44
  -5  -6  -6 1461.27   53.09
   5   6   6 1841.68   98.57
   5   6   7  349.51   30.08
   5   6   7  314.14   29.62
  -5  -6  -7  326.71   23.23
  -5  -6  -7  321.26   23.63
  -5  -6  -7  327.42   30.99
   5   6   7  422.38   58.41
   5   6   8  673.50   38.23
   5   6   8  581.57   37.38
   5   6   8  669.81   34.30
  -5  -6  -8  634.03   25.81
  -5  -6  -8  657.69   29.65
   5   6   9  246.10   23.79
   5   6   9  217.12   23.53
  -5  -6  -9  194.78   25.87
  -5  -6  -9  243.06   19.09
   5   6  10  634.40   41.16
  -5  -6 -10  460.50   43.31
   5   6  11   93.01   16.56
  -5  -6 -11   45.61   16.90
   5   6  12  664.77   44.78
  -5  -6 -12  545.05   56.28
   5   6  13  157.19   23.44
  -5  -6 -13  126.79   31.11
   5   6  14  603.91   44.76
  -5  -6 -14    2.79    7.92
   5   6  15  167.05   25.46
  -5  -7   9  125.63   18.42
  -5  -7   8   23.13    7.72
  -5  -7   8    9.07    7.05
  -5  -7   7  140.63   24.17
  -5  -7   7  135.44   18.52
  -5  -7   6   51.58   11.05
  -5  -7   6   67.90   16.20
  -5  -7   5  303.59   33.79
  -5  -7   5  273.66   26.62
  -5  -7   4    6.49    4.06
  -5  -7   4    2.36    2.59
  -5  -7   4    1.87    4.09
  -5  -7   3  520.95   35.98
  -5  -7   3  568.61   46.26
  -5  -7   3  505.56   37.44
  -5  -7   2  109.29   14.79
  -5  -7   2  120.30   16.01
  -5  -7   2  122.06   19.68
  -5  -7   2  125.13   15.12
  -5  -7   1  634.75   41.33
  -5  -7   1  675.20   50.87
  -5  -7   1  585.87   40.54
  -5  -7   1  698.34   43.90
  -5  -7   1  619.67   41.47
  -5  -7   1  689.04   48.54
  -5  -7   0  113.82   14.29
   5   7   0  133.80   17.58
  -5  -7   0  144.08   19.18
  -5  -7   0  119.38   14.82
  -5  -7   0  154.05   17.48
  -5  -7   0   97.67   17.92
  -5  -7   0  135.09   15.80
   5   7   0  156.47   16.76
   5   7   0  136.04   13.68
   5   7   0  133.10   17.59
  -5  -7  -1 1746.17   86.16
  -5  -7  -1 1541.26   81.18
   5   7   1 1553.20   86.84
  -5  -7  -1 1554.95   80.78
  -5  -7  -1 1856.36   91.74
  -5  -7  -1 1617.36   83.71
   5   7   1 1691.71   85.35
   5   7   1 1543.80   86.92
   5   7   1 1761.46   79.05
   5   7   2  229.75   24.88
   5   7   2  265.60   20.01
  -5  -7  -2  277.26   26.57
  -5  -7  -2  322.70   26.08
  -5  -7  -2  246.86   21.35
   5   7   2  268.07   25.87
  -5  -7  -2  274.52   23.67
  -5  -7  -2  295.92   23.68
   5   7   2  291.83   26.36
   5   7   3  877.40   44.82
   5   7   3  941.79   33.09
  -5  -7  -3 1030.25   46.69
  -5  -7  -3  928.15   34.81
  -5  -7  -3  957.42   42.02
   5   7   3  865.28   43.23
  -5  -7  -3  905.24   38.91
  -5  -7  -3  948.26   39.09
   5   7   3 1083.73   50.25
   5   7   4  106.16   16.45
  -5  -7  -4  102.45   11.64
  -5  -7  -4  122.84   15.73
   5   7   4  121.74   16.82
  -5  -7  -4  122.06   16.45
  -5  -7  -4  121.66   14.48
  -5  -7  -4  111.18   14.39
   5   7   4  124.22   19.81
  -5  -7  -5  581.65   38.93
  -5  -7  -5  481.64   30.37
   5   7   5  518.84   39.90
   5   7   5  649.39   53.98
  -5  -7  -5  509.17   34.55
  -5  -7  -5  531.93   37.57
   5   7   5  511.83   41.79
  -5  -7  -6  502.10   33.17
  -5  -7  -6  469.69   36.81
  -5  -7  -6  467.63   28.11
  -5  -7  -6  535.25   37.36
   5   7   6  453.63   37.75
   5   7   7 1390.72   83.51
  -5  -7  -7 1647.23   83.17
   5   7   7 1637.93   83.10
  -5  -7  -7 1493.97   75.65
  -5  -7  -7 1297.85   82.37
   5   7   7 1869.37  130.23
  -5  -7  -8  262.00   18.63
  -5  -7  -8  301.40   20.06
  -5  -7  -8  243.79   26.21
   5   7   8  234.59   24.57
  -5  -7  -9  695.26   57.65
  -5  -7  -9  855.06   48.03
   5   7   9  771.74   55.47
   5   7   9  889.27   54.11
  -5  -7 -10   84.29   18.80
   5   7  10   96.75   16.98
  -5  -7 -11  644.91   54.44
   5   7  11  793.18   48.15
  -5  -7 -12  236.98   35.17
   5   7  12  274.71   29.36
  -5  -7 -13  349.24   49.42
   5   7  13  379.76   37.88
  -5  -7 -14  224.62   38.95
[truncated: 185,192 more chars]
