# Supplementary material for: Poly[[tetra­aqua­(μ3-4-hy­droxy­pyridine-2,6-di­carboxyl­ato)di-μ2-oxalato-dipraseodymium(III)] 4.29-hydrate]
Source: IUCrdata. 2025 May 30;10(Pt 5):x250456. doi: 10.1107/S2414314625004560 (PMC12142396; doi:10.1107/S2414314625004560)
Supplement: Supplementary file 2 [file x-10-x250456-Isup2.hkl]

data_I                                                                          
_shelx_title ' 6804010_ms_c9-1_auto_a.res in P-1'                               
_shelx_refln_list_code          4                                               
_shelx_F_calc_maximum      307.96                                               
_exptl_crystal_F_000       756.72                                               
_reflns_d_resolution_high  0.7489                                               
                                                                                
loop_                                                                           
 _space_group_symop_operation_xyz                                               
 'x, y, z'                                                                      
 '-x, -y, -z'                                                                   
                                                                                
_cell_length_a     9.9236                                                       
_cell_length_b    10.3042                                                       
_cell_length_c    12.9748                                                       
_cell_angle_alpha  66.684                                                       
_cell_angle_beta   80.942                                                       
_cell_angle_gamma  66.660                                                       
                                                                                
_shelx_F_squared_multiplier     1.000                                           
                                                                                
loop_                                                                           
 _refln_index_h                                                                 
 _refln_index_k                                                                 
 _refln_index_l                                                                 
 _refln_F_squared_calc                                                          
 _refln_F_squared_meas                                                          
 _refln_F_squared_sigma                                                         
 _refln_observed_status                                                         
   1   0   0          4.51         -1.99         5.95 o                         
   2   0   0      35569.50      37453.42       423.93 o                         
   3   0   0       2236.22       2200.45        45.42 o                         
   4   0   0      28882.91      30340.13       313.08 o                         
   5   0   0       2764.10       2484.67        51.35 o                         
   6   0   0       6400.05       5709.46       386.88 o                         
   7   0   0       5712.69       5709.96       331.20 o                         
   8   0   0       3639.27       3872.56       173.58 o                         
   9   0   0       4930.04       4858.34       199.68 o                         
  10   0   0        935.21        884.18       113.97 o                         
  11   0   0       2703.50       2807.47       399.39 o                         
 -10   1   0         43.59         46.36        43.71 o                         
  -9   1   0          3.05         14.90        13.45 o                         
  -8   1   0          0.31         -9.15         9.15 o                         
  -7   1   0        194.50        148.06        55.00 o                         
  -6   1   0          1.62         15.73         7.29 o                         
  -5   1   0        405.67        434.58        37.48 o                         
  -4   1   0        337.66        406.33        23.80 o                         
  -3   1   0       3069.25       3206.70        94.39 o                         
  -2   1   0       4681.37       5057.32       178.66 o                         
  -1   1   0       1021.04        877.20        24.37 o                         
   0   1   0       2973.25        807.40       542.07 o                         
   1   1   0         45.16          3.25        19.39 o                         
   4   1   0       1241.51       1313.13        28.05 o                         
   5   1   0       1164.80       1231.79        29.18 o                         
   6   1   0       1185.52       1069.19        38.21 o                         
   7   1   0        397.97        400.90        29.05 o                         
   8   1   0       1108.34        975.02       118.16 o                         
   9   1   0        130.75        102.87        34.46 o                         
  10   1   0        100.31         84.93        45.89 o                         
  11   1   0         83.44         20.46        76.79 o                         
 -10   2   0         33.58         16.71        23.08 o                         
  -9   2   0       5499.70       5195.08       419.77 o                         
  -8   2   0       1475.00        916.14       785.94 o                         
  -7   2   0      13575.02      13760.84      1914.17 o                         
  -6   2   0       2906.64       2292.72       628.20 o                         
  -5   2   0      10186.44      10145.43       427.90 o                         
  -4   2   0       5789.02       5060.11       272.60 o                         
  -3   2   0      30684.75      30378.35       775.07 o                         
  -2   2   0      17714.56      17303.27       217.36 o                         
  -1   2   0       5731.30       5768.58        76.27 o                         
   0   2   0      16905.40      16425.89       258.49 o                         
   1   2   0       1039.42       1213.79        31.93 o                         
   2   2   0      12381.33      13038.44       173.27 o                         
   3   2   0        239.62        223.02        10.46 o                         
   4   2   0      29462.48      29113.21       375.10 o                         
   5   2   0        358.70        347.54        16.45 o                         
   6   2   0      21790.42      21273.24       272.02 o                         
   7   2   0       3429.78       3551.41        90.93 o                         
   8   2   0       9987.80      10236.34       361.13 o                         
   9   2   0       1190.72       1149.68       128.09 o                         
  10   2   0       6377.35       6040.17       389.70 o                         
  11   2   0       4405.01       4255.12       332.53 o                         
  12   2   0       2219.14       2047.32       315.00 o                         
  -9   3   0          5.57         16.47        20.78 o                         
  -8   3   0         90.34         37.57        86.35 o                         
  -7   3   0         67.07         40.38        64.29 o                         
  -6   3   0        158.73        161.63        49.45 o                         
  -5   3   0       1956.29       1527.96       262.63 o                         
  -4   3   0        608.44        525.35        88.44 o                         
  -3   3   0        213.17        182.11        21.85 o                         
  -2   3   0          8.48         15.97         4.59 o                         
  -1   3   0       1563.05       1511.78        44.53 o                         
   0   3   0        538.96        583.06        33.94 o                         
   1   3   0        866.46        791.52        31.15 o                         
   2   3   0       6692.32       6811.02       119.18 o                         
   3   3   0         23.52         21.44         4.31 o                         
   4   3   0       3218.67       3270.92        58.40 o                         
   5   3   0        191.17        183.54        11.73 o                         
   6   3   0       2270.92       2304.95        49.24 o                         
   7   3   0          1.18          3.45         3.88 o                         
   8   3   0        128.42         88.75        17.85 o                         
   9   3   0         67.14         69.24        37.87 o                         
  10   3   0        704.83        588.37       114.96 o                         
  11   3   0        112.44        128.44        56.74 o                         
  12   3   0          2.13         27.97        35.28 o                         
  -9   4   0       4745.18       4458.83       410.95 o                         
  -8   4   0        148.51        183.47        76.35 o                         
  -7   4   0       8697.33       8640.80       830.87 o                         
  -6   4   0         82.67         45.49        30.67 o                         
  -5   4   0       8958.37       9086.12       510.00 o                         
  -4   4   0       1530.86       1545.06        66.13 o                         
  -3   4   0      15847.38      15450.92       247.89 o                         
  -2   4   0       7616.47       7242.02       106.19 o                         
  -1   4   0      17651.21      18226.14       288.18 o                         
   0   4   0      17700.83      18844.15       719.34 o                         
   1   4   0      14302.36      14042.37       254.14 o                         
   2   4   0      14293.17      14443.65       240.05 o                         
   3   4   0       9137.94       8974.41       181.70 o                         
   4   4   0      36241.41      37333.61       580.76 o                         
   5   4   0       3392.08       3473.06        60.07 o                         
   6   4   0      14660.49      14702.88       203.20 o                         
   7   4   0        562.70        580.86        25.30 o                         
   8   4   0      18227.58      18566.49       364.72 o                         
   9   4   0          0.68         -5.02        16.14 o                         
  10   4   0       4287.52       4141.44       258.51 o                         
  11   4   0        130.95         93.83        48.46 o                         
  12   4   0       3327.62       3434.37       303.37 o                         
  -8   5   0        189.74        213.86        87.72 o                         
  -7   5   0        755.71        749.15       221.84 o                         
  -6   5   0          9.58          9.93        21.05 o                         
  -5   5   0          5.61         11.24        23.27 o                         
  -4   5   0        236.53        247.61        35.90 o                         
  -3   5   0        483.62        433.33        39.97 o                         
  -2   5   0        154.31        133.87        17.79 o                         
  -1   5   0        466.59        440.77        30.02 o                         
   0   5   0        109.88         94.33        16.82 o                         
   1   5   0       1808.05       1997.57        68.49 o                         
   2   5   0         58.50         63.95         9.07 o                         
   3   5   0         84.82         68.50        10.14 o                         
   4   5   0        273.77        282.61        20.00 o                         
   5   5   0        336.62        339.46        21.47 o                         
   6   5   0       3151.29       3299.93        74.61 o                         
   7   5   0        647.04        717.82        31.99 o                         
   8   5   0       2743.01       2713.11        91.64 o                         
   9   5   0        277.18        235.39        41.60 o                         
  10   5   0       1811.43       1616.40       201.46 o                         
  11   5   0         78.04        108.06        41.85 o                         
  12   5   0        795.57        639.90       185.63 o                         
  -7   6   0       2739.35       2679.94       397.23 o                         
  -6   6   0        307.83        261.18        62.91 o                         
  -5   6   0       8393.14       8295.96       705.52 o                         
  -4   6   0        942.40        846.96       100.50 o                         
  -3   6   0      14308.48      15949.13       630.38 o                         
  -2   6   0         57.17         59.04        15.36 o                         
  -1   6   0       8631.17       8735.02       236.63 o                         
   0   6   0        340.32        320.11        28.29 o                         
   1   6   0       5357.20       5203.60       137.05 o                         
   2   6   0       1929.04       2102.26        74.99 o                         
   3   6   0       9803.70       9271.58       204.38 o                         
   4   6   0       4463.38       4337.59       108.42 o                         
   5   6   0       8012.01       8110.10       162.27 o                         
   6   6   0       7854.35       7466.89       145.83 o                         
   7   6   0       4838.88       4759.02       129.99 o                         
   8   6   0       8057.84       8046.90       292.99 o                         
   9   6   0       1198.36       1291.43       100.03 o                         
  10   6   0       8317.99       8037.89       311.25 o                         
  11   6   0        502.63        513.11        88.86 o                         
  12   6   0       6905.54       7247.03       395.51 o                         
  -6   7   0          3.18        -11.50        24.63 o                         
  -5   7   0        605.57        742.11       103.95 o                         
  -4   7   0        557.82        557.11        86.58 o                         
  -3   7   0        369.60        283.84        56.96 o                         
  -2   7   0        133.34        113.35        69.78 o                         
  -1   7   0       4323.34       4617.19       179.01 o                         
   0   7   0          1.66         -2.13         9.01 o                         
   1   7   0        549.71        548.53        39.78 o                         
   2   7   0         27.23         29.09        10.05 o                         
   3   7   0       4681.69       5143.50       182.57 o                         
   4   7   0       1043.66       1026.08        49.36 o                         
   5   7   0       1330.05       1309.25        50.32 o                         
   6   7   0         11.75         11.57         8.42 o                         
   7   7   0        423.53        394.14        47.79 o                         
   8   7   0        650.22        637.40        76.57 o                         
   9   7   0         21.52         29.09        18.96 o                         
  10   7   0        384.66        353.92        55.02 o                         
  11   7   0        132.97        148.75        41.47 o                         
  -5   8   0       2559.28       2476.21       207.84 o                         
  -4   8   0        836.79        927.66       116.14 o                         
  -3   8   0       4855.35       5002.52       330.39 o                         
  -2   8   0        220.77        173.73        86.75 o                         
  -1   8   0       7100.20       7839.05       390.77 o                         
   0   8   0        401.95        412.31        72.35 o                         
   1   8   0       9656.78      10402.64       358.30 o                         
   2   8   0         66.95         53.00        17.32 o                         
   3   8   0      12975.75      13902.92       569.34 o                         
   4   8   0        410.23        372.37        85.77 o                         
   5   8   0       7926.17       7943.76       219.57 o                         
   6   8   0       1479.05       1449.60        84.22 o                         
   7   8   0       5760.88       5604.13       229.83 o                         
   8   8   0       2617.02       2251.13       156.67 o                         
   9   8   0       4357.36       4365.21       271.44 o                         
  10   8   0       2351.47       2417.36       170.31 o                         
  11   8   0       1390.63       1552.04       135.33 o                         
  -4   9   0        717.79        779.07       109.74 o                         
  -3   9   0        408.21        337.70        70.41 o                         
  -2   9   0         79.19         55.79        31.43 o                         
  -1   9   0        714.11        629.51       103.32 o                         
   0   9   0        157.00        147.92        48.25 o                         
   1   9   0       2048.27       2125.77       167.05 o                         
   2   9   0          9.34         13.23        29.01 o                         
   3   9   0       2435.91       2782.58       262.57 o                         
   4   9   0        117.80        101.39        34.84 o                         
   5   9   0       3710.35       3916.16       221.87 o                         
   6   9   0        234.50        211.21        37.57 o                         
   7   9   0       1937.21       1953.94       181.37 o                         
   8   9   0        336.72        358.37        52.44 o                         
   9   9   0       1443.03       1384.29       138.24 o                         
  10   9   0        716.16        642.98        87.15 o                         
  -2  10   0       1782.15       1867.46       266.00 o                         
  -1  10   0       2387.76       2468.56       324.70 o                         
   0  10   0       2631.44       3117.97       348.32 o                         
   1  10   0       4993.04       5459.90       458.59 o                         
   2  10   0        656.11        655.58       137.80 o                         
   3  10   0       5600.95       6551.13       474.27 o                         
   4  10   0        994.33       1006.16       114.07 o                         
   5  10   0       3192.30       3377.10       246.89 o                         
   6  10   0        139.23         97.90        36.04 o                         
   7  10   0       3308.02       3254.61       209.15 o                         
   8  10   0         20.10         12.59        15.94 o                         
   9  10   0       2006.75       1855.09       152.15 o                         
   0  11   0        957.81       1152.49       218.36 o                         
   1  11   0        302.17        401.64       125.45 o                         
   2  11   0        449.13        539.34       134.27 o                         
   3  11   0       2306.03       2524.13       288.64 o                         
   4  11   0       1343.86       1152.22       189.01 o                         
   5  11   0        819.47        873.49       109.49 o                         
   6  11   0         15.25         26.72        24.62 o                         
   7  11   0       1781.43       1768.06       153.99 o                         
   8  11   0          3.72        -13.62        19.90 o                         
   4  12   0        542.69        770.74       158.09 o                         
  -7 -11   1       5235.45       4510.13       291.23 o                         
  -6 -11   1        173.85        224.54        55.31 o                         
  -5 -11   1       3350.86       3574.83       503.91 o                         
  -4 -11   1        719.70        719.08       125.35 o                         
  -3 -11   1       2606.12       3163.05       324.70 o                         
  -2 -11   1        787.15        750.75       157.79 o                         
  -1 -11   1       1533.46       1359.88       220.91 o                         
  -9 -10   1       2144.14       1974.78       252.57 o                         
  -8 -10   1        116.08         55.33        40.67 o                         
  -7 -10   1       1486.65       1436.59       174.75 o                         
  -6 -10   1        134.48        120.39        31.76 o                         
  -5 -10   1       2276.21       2450.81       179.40 o                         
  -4 -10   1         11.28          3.15        21.58 o                         
  -3 -10   1       1469.26       1425.35       195.63 o                         
  -2 -10   1        298.05        373.91       103.40 o                         
  -1 -10   1        708.82        697.14       149.95 o                         
   0 -10   1        246.06        264.43       101.83 o                         
   1 -10   1        185.59        233.16       100.75 o                         
   2 -10   1        156.40        177.79        93.50 o                         
 -10  -9   1       1758.81       1575.72       138.77 o                         
  -9  -9   1       3517.71       3284.74       205.95 o                         
  -8  -9   1        805.61        692.47        87.77 o                         
  -7  -9   1       3940.81       3747.41       221.75 o                         
  -6  -9   1        524.50        426.07        62.23 o                         
  -5  -9   1       6600.24       6791.82       597.02 o                         
  -4  -9   1        157.25        148.64        42.31 o                         
  -3  -9   1       9324.69       9423.59       575.12 o                         
  -2  -9   1         13.18         16.39        14.78 o                         
  -1  -9   1       7069.16       7882.43       375.07 o                         
   0  -9   1       1185.32        933.81       115.93 o                         
   1  -9   1       6520.11       7031.79       382.11 o                         
   2  -9   1        481.42        496.36       177.84 o                         
   3  -9   1       1894.83       1997.89       166.80 o                         
   4  -9   1       1521.08       1233.35       212.88 o                         
 -11  -8   1        302.43        287.47        59.14 o                         
 -10  -8   1        629.15        606.86        81.15 o                         
  -9  -8   1        289.57        303.87        51.05 o                         
  -8  -8   1       1202.52       1040.61        93.72 o                         
  -7  -8   1       1512.94       1442.40       108.50 o                         
  -6  -8   1        334.66        311.85        39.89 o                         
  -5  -8   1       2858.04       3078.54       158.71 o                         
  -4  -8   1        456.58        458.65        69.77 o                         
  -3  -8   1       1924.73       2250.87       185.34 o                         
  -2  -8   1         71.87         57.94        36.73 o                         
  -1  -8   1       1497.39       1382.09       124.00 o                         
   0  -8   1         17.35          1.33        18.67 o                         
   1  -8   1        464.18        488.99        83.17 o                         
   2  -8   1        306.21        351.71        63.52 o                         
   3  -8   1        247.57        300.48        61.06 o                         
   4  -8   1        564.08        546.14        87.26 o                         
   5  -8   1        470.65        565.00        94.17 o                         
 -11  -7   1        778.93        659.55        85.71 o                         
 -10  -7   1       3707.58       3651.23       187.64 o                         
  -9  -7   1       1869.63       1725.23       119.49 o                         
  -8  -7   1       4881.49       4659.82       209.24 o                         
  -7  -7   1       5611.64       5500.43       179.38 o                         
  -6  -7   1       5204.04       4921.14       147.19 o                         
  -5  -7   1       6163.00       6351.29       175.89 o                         
  -4  -7   1       2143.99       2233.16        82.63 o                         
  -3  -7   1      11464.80      11700.39       230.22 o                         
  -2  -7   1       1979.86       2096.36        73.25 o                         
  -1  -7   1       9339.53       9732.83       186.66 o                         
   0  -7   1         42.80         62.30        26.83 o                         
   1  -7   1      12558.64      13571.60       546.22 o                         
   2  -7   1         16.39         39.74        23.27 o                         
   3  -7   1       4170.54       4161.56       225.33 o                         
   4  -7   1       1164.55       1162.71       120.32 o                         
   5  -7   1       6195.40       6276.34       367.15 o                         
   6  -7   1       1343.11       1382.33       177.15 o                         
 -11  -6   1         96.03         75.21        34.14 o                         
 -10  -6   1        973.44       1009.23        91.31 o                         
  -9  -6   1         17.67         20.22        13.69 o                         
  -8  -6   1        432.84        413.40        43.17 o                         
  -7  -6   1        179.37        195.62        24.84 o                         
  -6  -6   1        720.67        689.07        35.80 o                         
  -5  -6   1       1403.33       1454.95        55.03 o                         
  -4  -6   1        634.26        646.71        42.33 o                         
  -3  -6   1       3760.42       3774.49       118.48 o                         
  -2  -6   1       1113.31       1119.69        49.17 o                         
  -1  -6   1       2085.86       2099.40       124.71 o                         
   0  -6   1        607.86        603.15        44.95 o                         
   1  -6   1        293.58        223.37        56.00 o                         
   2  -6   1         18.59         30.16        17.25 o                         
   3  -6   1       3209.65       3114.19       182.10 o                         
   4  -6   1        167.67        153.78        44.14 o                         
   5  -6   1         13.10         55.43        33.32 o                         
   6  -6   1         13.95         -4.20        21.56 o                         
   7  -6   1         73.07         68.33        45.96 o                         
 -12  -5   1       6147.58       6698.44       630.89 o                         
 -11  -5   1         10.86         41.90        28.16 o                         
 -10  -5   1      13568.96      13762.36       585.14 o                         
  -9  -5   1         38.53         27.15        15.53 o                         
  -8  -5   1       9794.08      10126.26       246.29 o                         
  -7  -5   1       1793.89       1782.85        57.58 o                         
  -6  -5   1       8216.02       7887.43       142.16 o                         
  -5  -5   1        639.07        582.74        29.24 o                         
  -4  -5   1       7116.69       6809.03       176.73 o                         
  -3  -5   1       8766.48       7130.16      1066.56 o                         
  -2  -5   1       8505.02       8099.42       171.65 o                         
  -1  -5   1      12707.56      12682.57       262.24 o                         
   0  -5   1       5600.86       5525.75       131.65 o                         
   1  -5   1      11778.64      11453.84       229.29 o                         
   2  -5   1       2842.16       2678.95       102.81 o                         
   3  -5   1      21055.85      20444.55       487.36 o                         
   4  -5   1        497.34        380.59        77.43 o                         
   5  -5   1      12522.31      14002.23       678.32 o                         
   6  -5   1          1.56         11.95        16.99 o                         
   7  -5   1       3901.15       3718.37       373.46 o                         
   8  -5   1        393.97        415.43        96.80 o                         
 -12  -4   1        559.52        434.97       156.52 o                         
 -11  -4   1         76.33         80.27        67.72 o                         
 -10  -4   1        757.84        679.22       119.72 o                         
  -9  -4   1        261.43        240.38        57.94 o                         
  -8  -4   1        569.46        629.64        64.01 o                         
  -7  -4   1          2.29          7.08         4.31 o                         
  -6  -4   1       1526.41       1449.79        57.03 o                         
  -5  -4   1        398.89        388.67        49.16 o                         
  -4  -4   1        201.55        195.29        14.42 o                         
  -3  -4   1        835.46        732.16        77.66 o                         
  -2  -4   1        351.80        408.42        30.77 o                         
  -1  -4   1         10.54         17.60         6.35 o                         
   0  -4   1        976.75       1023.88        46.67 o                         
   1  -4   1        600.78        651.90        28.68 o                         
   2  -4   1        320.07        294.51        23.22 o                         
   3  -4   1       1524.96       1652.99        68.47 o                         
   4  -4   1          1.99         -1.92         8.03 o                         
   5  -4   1          2.26          3.23        11.02 o                         
   6  -4   1          5.66          2.59        26.27 o                         
   7  -4   1        108.11         95.21        43.66 o                         
   8  -4   1        120.47         74.51        45.97 o                         
 -12  -3   1       1551.86       1509.06       197.26 o                         
 -11  -3   1       1324.98       1140.13       165.97 o                         
 -10  -3   1       5698.09       5143.27       365.18 o                         
  -9  -3   1        117.59        144.18        30.73 o                         
  -8  -3   1      10111.95      10211.76       253.33 o                         
  -7  -3   1        750.49        819.36        32.35 o                         
  -6  -3   1      22844.54      25089.71      1014.83 o                         
  -5  -3   1         73.96         96.59         8.73 o                         
  -4  -3   1      36096.93      40672.74      1842.71 o                         
  -3  -3   1       1948.89       1850.17        45.89 o                         
  -2  -3   1      39013.91      36697.97       548.40 o                         
  -1  -3   1       9431.41       9309.10       241.70 o                         
   0  -3   1      20006.02      19868.42       370.35 o                         
   1  -3   1      19999.92      19667.35       155.27 o                         
   2  -3   1      14589.24      13661.17      1078.94 o                         
   3  -3   1      15561.63      14193.65      1678.55 o                         
   4  -3   1       3737.53       2973.28       503.31 o                         
   5  -3   1       9220.64       8058.36      1329.60 o                         
   6  -3   1       1305.59       1149.65       110.63 o                         
   7  -3   1       7702.12       7664.41      1057.08 o                         
   8  -3   1        142.85         76.55        51.26 o                         
   9  -3   1       7097.31       5871.93       466.03 o                         
 -11  -2   1         85.52         26.21        27.40 o                         
 -10  -2   1        109.58         85.19        42.80 o                         
  -9  -2   1        100.86         83.21        35.90 o                         
  -8  -2   1        571.06        573.62        55.05 o                         
  -7  -2   1        332.12        343.23        25.48 o                         
  -6  -2   1        496.93        502.48        38.01 o                         
  -5  -2   1         21.27         16.96         3.95 o                         
  -4  -2   1          4.32          8.92         2.87 o                         
  -3  -2   1         48.67         45.69         5.26 o                         
  -2  -2   1        704.07        636.58        21.96 o                         
  -1  -2   1        834.83        889.72        24.54 o                         
   0  -2   1       3978.62       4248.91       105.81 o                         
   1  -2   1       1583.22       1711.76        34.61 o                         
   2  -2   1       1011.70        948.76        83.55 o                         
   3  -2   1        216.01        205.42        24.93 o                         
   4  -2   1        487.27        452.70        28.21 o                         
   5  -2   1        431.57        355.35        49.89 o                         
   6  -2   1        199.40        121.18        42.71 o                         
   7  -2   1         14.33         54.24        33.91 o                         
   8  -2   1         34.06         84.97        50.77 o                         
   9  -2   1         72.12         30.58        33.42 o                         
  10  -2   1         26.07         32.83        41.56 o                         
 -11  -1   1       5143.94       4247.82       492.69 o                         
 -10  -1   1       2770.68       2669.28       173.23 o                         
  -9  -1   1       5144.44       5185.94       259.24 o                         
  -8  -1   1       4878.88       4912.65       174.45 o                         
  -7  -1   1       4656.18       4840.87       304.07 o                         
  -6  -1   1      18193.95      18302.33       256.59 o                         
  -5  -1   1       4110.49       4172.81        70.93 o                         
  -4  -1   1      41995.65      42335.43       480.20 o                         
  -3  -1   1         85.25         73.55         5.40 o                         
  -2  -1   1      27576.08      27377.53       312.77 o                         
   0  -1   1      48366.34      47229.43       311.16 o                         
   1  -1   1        817.42        583.67        70.84 o                         
   2  -1   1      18875.25      16800.18      1612.29 o                         
   3  -1   1       6106.26       5736.99       490.85 o                         
   4  -1   1      23078.58      21338.67      1877.04 o                         
   5  -1   1       6450.05       5154.92       620.76 o                         
   6  -1   1       7979.45       8097.33       266.78 o                         
   7  -1   1       9164.84       8538.72       394.06 o                         
   8  -1   1       4191.66       4432.60       350.63 o                         
   9  -1   1       6779.20       6988.36       385.21 o                         
  10  -1   1       1261.19       1403.00       203.08 o                         
 -10   0   1          9.06         -1.90        16.74 o                         
  -9   0   1         58.96         37.24        19.07 o                         
  -8   0   1        458.52        411.52        53.43 o                         
  -7   0   1         82.24         74.09        12.53 o                         
  -6   0   1        364.36        377.76        21.97 o                         
  -5   0   1        406.04        374.80        21.50 o                         
  -4   0   1      14267.87      15458.03       188.39 o                         
  -3   0   1        607.58        647.75        19.89 o                         
  -2   0   1         40.41         32.92         4.00 o                         
   2   0   1         33.96         19.74         4.52 o                         
   3   0   1          1.40          3.33         2.04 o                         
   4   0   1       3237.41       3037.17       203.85 o                         
   5   0   1         58.68         50.23         6.01 o                         
   6   0   1        116.71         81.31        18.60 o                         
   7   0   1        172.35        205.72        24.91 o                         
   8   0   1         24.40         26.18        20.82 o                         
   9   0   1          2.28          0.03        11.95 o                         
  10   0   1         30.46         31.71        21.32 o                         
  11   0   1         11.80        -29.60        37.44 o                         
 -11   1   1       2948.35       2807.67       302.55 o                         
 -10   1   1        108.56         40.50        34.09 o                         
  -9   1   1       4053.87       4300.30       520.77 o                         
  -8   1   1       2213.56       1934.64       198.84 o                         
  -7   1   1      14463.64      13502.44       400.08 o                         
  -6   1   1       9128.11       9067.26       230.91 o                         
  -5   1   1      11033.22      11182.03       187.21 o                         
  -4   1   1      18890.51      18833.18       560.41 o                         
  -3   1   1      13594.22      13974.40       214.02 o                         
  -2   1   1      56794.88      55484.86      1100.94 o                         
  -1   1   1      10061.02      10268.37       162.35 o                         
   1   1   1       1264.71         22.26       201.91 o                         
   2   1   1      53993.42      49961.77       495.86 o                         
   3   1   1         62.15         70.07         7.18 o                         
   4   1   1      13287.38      12078.54        91.60 o                         
   5   1   1       1297.59       1325.21        34.46 o                         
   6   1   1       6249.81       5955.18       136.63 o                         
   7   1   1       3729.85       3833.49       101.90 o                         
   8   1   1       5518.58       5416.19       234.07 o                         
   9   1   1       3240.98       3451.69       274.31 o                         
  10   1   1       3610.42       3923.68       308.74 o                         
  11   1   1       3490.47       3183.31       287.26 o                         
 -10   2   1         10.73         -5.96        20.86 o                         
  -9   2   1         83.15         91.55        34.72 o                         
  -8   2   1        642.63        362.86       332.15 o                         
  -7   2   1        375.78        224.17       167.84 o                         
  -6   2   1         25.25         12.22         8.66 o                         
  -5   2   1          6.73          2.12         8.24 o                         
  -4   2   1        604.35        732.84        32.53 o                         
  -3   2   1       2867.93       3161.11       113.96 o                         
  -2   2   1       7979.10       9001.08       209.05 o                         
  -1   2   1          4.31          0.87         3.66 o                         
   0   2   1          2.48         40.91         5.77 o                         
   1   2   1        237.22        243.97        19.33 o                         
   2   2   1        387.91        399.22        11.35 o                         
   3   2   1        210.99        194.10         8.76 o                         
   4   2   1       3800.03       3699.70        56.97 o                         
   5   2   1        912.45        984.25        28.82 o                         
   6   2   1         79.52         81.00         8.64 o                         
   7   2   1        776.05        697.25        45.99 o                         
   8   2   1        717.00        739.88        71.43 o                         
   9   2   1        213.05        153.96        55.64 o                         
  10   2   1        590.58        443.58        99.13 o                         
  11   2   1        665.52        536.57       132.31 o                         
  12   2   1         61.21         27.34        48.91 o                         
 -10   3   1        222.12        221.01        93.60 o                         
  -9   3   1       5983.79       3289.85      2371.87 o                         
  -8   3   1         20.94         -5.47        31.85 o                         
  -7   3   1      10634.14      10821.55      1014.94 o                         
  -6   3   1        343.50        234.42        40.62 o                         
  -5   3   1       7536.11       7464.33       239.18 o                         
  -4   3   1       1706.63       1664.77        61.68 o                         
  -3   3   1      16173.30      15570.74       366.22 o                         
  -2   3   1      18695.80      17733.97       321.40 o                         
  -1   3   1      13552.55      12530.49       240.83 o                         
   0   3   1       3303.09       3438.76        76.55 o                         
   1   3   1       7631.39       7388.95       134.41 o                         
   2   3   1      18956.71      18021.95       285.61 o                         
   3   3   1        139.90        137.39         7.79 o                         
   4   3   1      40345.59      39518.74       251.12 o                         
   5   3   1       2189.96       2161.07        43.94 o                         
   6   3   1      27645.08      28232.51       450.96 o                         
   7   3   1         27.03         20.25         5.63 o                         
   8   3   1      23586.79      24402.32       504.61 o                         
   9   3   1         70.07         74.06        47.49 o                         
  10   3   1       6767.39       6328.92       400.56 o                         
  11   3   1       1215.95       1021.91       192.69 o                         
  12   3   1       3897.04       4174.75       386.01 o                         
  -9   4   1          8.41         87.82        58.90 o                         
  -8   4   1          0.02         16.76        29.89 o                         
  -7   4   1        734.31        689.68       115.97 o                         
  -6   4   1         31.19         11.65        21.20 o                         
  -5   4   1        141.51        115.42        25.99 o                         
  -4   4   1          0.27         -2.18         7.86 o                         
  -3   4   1       3363.61       3442.87       118.44 o                         
  -2   4   1          5.76          2.08         4.06 o                         
  -1   4   1        261.41        237.08        18.11 o                         
   0   4   1        472.77        528.89        24.98 o                         
   1   4   1       2431.62       2393.55        67.02 o                         
   2   4   1        170.22        137.35        13.46 o                         
   3   4   1        288.49        323.49        14.96 o                         
   4   4   1       8101.56       8748.02       135.60 o                         
   5   4   1       1037.95       1075.38        29.97 o                         
   6   4   1       1039.37       1064.55        32.38 o                         
   7   4   1         39.90         36.89         6.96 o                         
   8   4   1       3443.82       3824.57       117.41 o                         
   9   4   1        726.01        690.72        80.52 o                         
  10   4   1        286.26        341.30       129.23 o                         
  11   4   1        187.83        320.98        88.85 o                         
  12   4   1        197.71        120.38        78.26 o                         
  -8   5   1        911.24        610.50       142.11 o                         
  -7   5   1       5691.64       5614.24       778.73 o                         
  -6   5   1        130.71        144.03        49.27 o                         
  -5   5   1       7730.46       9252.45       508.72 o                         
  -4   5   1        193.78        173.00        28.36 o                         
  -3   5   1      10316.04      10250.40       285.59 o                         
  -2   5   1        460.83        491.03        29.28 o                         
  -1   5   1      16548.47      15899.14       310.12 o                         
   0   5   1       6990.56       7054.51       151.13 o                         
   1   5   1      31795.47      32426.94       498.60 o                         
   2   5   1       9592.12       9788.93       215.77 o                         
   3   5   1      15471.21      15120.19       247.95 o                         
   4   5   1      11564.92      11353.62       210.12 o                         
   5   5   1       6616.85       6607.30       131.63 o                         
   6   5   1      10495.81      11074.42       200.16 o                         
   7   5   1       5379.10       5691.55       133.53 o                         
   8   5   1       6282.74       6561.33       191.76 o                         
   9   5   1        116.54         82.86        21.81 o                         
  10   5   1       3625.41       3565.87       204.53 o                         
  11   5   1          1.37         -2.54        20.50 o                         
  12   5   1       3533.36       3231.48       475.34 o                         
  -7   6   1        532.08        432.32       122.41 o                         
  -6   6   1        187.63        161.05        54.16 o                         
  -5   6   1         35.68         62.16        34.11 o                         
  -4   6   1         82.10         73.18        30.77 o                         
  -3   6   1        355.47        378.27        46.26 o                         
  -2   6   1         24.52         20.41        10.41 o                         
  -1   6   1        461.77        487.89        31.79 o                         
   0   6   1         83.40         95.82        14.35 o                         
   1   6   1       2751.15       2765.18        85.75 o                         
   2   6   1        271.28        291.49        23.73 o                         
   3   6   1       1955.64       1915.97        61.77 o                         
   4   6   1        206.41        175.69        16.02 o                         
   5   6   1       1138.01       1049.53        41.01 o                         
   6   6   1        408.66        442.10        27.43 o                         
   7   6   1       1767.04       1931.36        70.91 o                         
   8   6   1       4071.01       4363.99       184.65 o                         
   9   6   1        188.43        240.78        46.43 o                         
  10   6   1        879.87        936.54        87.29 o                         
  11   6   1         50.94         31.83        22.70 o                         
  12   6   1       1117.46       1052.49       132.97 o                         
  -6   7   1       1263.27       1340.01       153.01 o                         
  -5   7   1       3891.26       4561.49       362.36 o                         
  -4   7   1       1197.83       1159.92       126.67 o                         
  -3   7   1       9933.22      10865.97       736.20 o                         
  -2   7   1       1395.19       1119.03       134.86 o                         
  -1   7   1       8179.00       8454.17       282.35 o                         
   0   7   1        210.26        210.14        25.83 o                         
   1   7   1       7454.81       7633.84       192.85 o                         
   2   7   1        782.26        823.18        45.08 o                         
   3   7   1       8580.48       8878.79       262.29 o                         
   4   7   1       1525.90       1586.05        63.30 o                         
   5   7   1      16218.17      16227.94       346.86 o                         
   6   7   1       8248.35       8521.88       190.86 o                         
   7   7   1       7578.00       7417.56       231.77 o                         
   8   7   1       4730.20       4492.27       192.33 o                         
   9   7   1       4326.24       4310.55       228.94 o                         
  10   7   1       6119.96       6062.95       292.57 o                         
  11   7   1       1339.90       1353.55       117.57 o                         
  12   7   1       4829.95       5113.88       317.69 o                         
  -6   8   1         91.59         76.25        68.21 o                         
  -5   8   1        264.04        281.26        69.67 o                         
  -4   8   1        492.27        468.23        97.29 o                         
  -3   8   1       1951.28       2125.70       237.67 o                         
  -2   8   1        831.05        705.70       114.04 o                         
  -1   8   1       2861.34       3210.59       227.99 o                         
   0   8   1        192.37         96.43        58.85 o                         
   1   8   1       2552.75       2463.33       128.83 o                         
   2   8   1          7.04         -0.58         7.80 o                         
   3   8   1        937.18        972.47        58.31 o                         
   4   8   1        255.84        220.30        29.01 o                         
   5   8   1       2526.86       2571.86       138.24 o                         
   6   8   1        112.00        101.23        25.80 o                         
   7   8   1        841.22        811.69        74.46 o                         
   8   8   1        476.51        455.24        55.48 o                         
   9   8   1        211.09        195.95        44.79 o                         
  10   8   1        526.58        535.28       107.81 o                         
  11   8   1        745.11        761.52        92.47 o                         
  -4   9   1       2168.05       2334.48       207.19 o                         
  -3   9   1       1922.12       1653.74       156.89 o                         
  -2   9   1       1124.00       1145.38       123.47 o                         
  -1   9   1       4246.49       4270.01       287.51 o                         
   0   9   1       1129.90       1228.46       134.06 o                         
   1   9   1       6206.18       6375.95       467.21 o                         
   2   9   1        507.15        605.48        78.98 o                         
   3   9   1       7254.72       7431.95       337.40 o                         
   4   9   1        283.05        302.52        64.10 o                         
   5   9   1       5644.92       5464.73       333.93 o                         
   6   9   1        162.68        136.47        33.26 o                         
   7   9   1       4183.03       4141.09       195.28 o                         
   8   9   1        844.18        776.66        76.75 o                         
   9   9   1       3703.11       3501.48       211.58 o                         
  10   9   1       1495.05       1339.15       154.61 o                         
  11   9   1       2168.00       2092.79       231.89 o                         
  -2  10   1        355.19        233.58        75.27 o                         
  -1  10   1        411.21        328.92       123.20 o                         
   0  10   1        796.30        696.94       164.26 o                         
   1  10   1       1587.36       1527.08       229.73 o                         
   2  10   1         19.84         47.63        44.99 o                         
   3  10   1       2239.57       2174.63       246.89 o                         
   4  10   1        873.68        834.35       141.92 o                         
   5  10   1       1282.81       1308.43       128.08 o                         
   6  10   1        112.50         98.56        30.12 o                         
   7  10   1       2129.73       1940.93       131.42 o                         
   8  10   1          8.97          8.74        16.92 o                         
   9  10   1       1422.57       1434.91       131.36 o                         
  10  10   1        439.25        375.00        67.85 o                         
   0  11   1       1061.17       1094.86       218.85 o                         
   1  11   1       2574.87       2909.01       352.44 o                         
   2  11   1       2137.37       2458.66       298.24 o                         
   3  11   1       2216.81       2430.63       282.07 o                         
   4  11   1        454.26        534.74       125.55 o                         
   5  11   1       4415.01       4778.15       281.77 o                         
   6  11   1        135.24        113.28        61.99 o                         
   7  11   1       2753.51       2659.45       191.93 o                         
   8  11   1         21.18         38.31        22.99 o                         
   9  11   1       2793.46       2670.26       269.43 o                         
   3  12   1        848.91        674.21       154.46 o                         
   4  12   1       1172.71       1100.47       136.73 o                         
   5  12   1       1832.71       2121.90       271.29 o                         
   6  12   1        343.94        244.53        85.86 o                         
   7  12   1       1717.96       1282.74       185.63 o                         
  -7 -11   2       1974.29       1769.66       218.85 o                         
  -6 -11   2          2.31         14.11        25.19 o                         
  -5 -11   2        572.91        663.84       111.68 o                         
  -4 -11   2        229.00        290.99        93.60 o                         
  -3 -11   2       1124.17       1385.36       208.56 o                         
  -9 -10   2       3257.47       3064.26       281.87 o                         
  -8 -10   2        247.62        201.63        50.93 o                         
  -7 -10   2       5541.59       4818.93       270.73 o                         
  -6 -10   2        202.69        162.15        48.54 o                         
  -5 -10   2       5416.36       5330.39       295.45 o                         
  -4 -10   2        180.16        187.07        49.90 o                         
  -3 -10   2       2447.07       2531.97       267.86 o                         
  -2 -10   2         94.34         76.94        58.51 o                         
  -1 -10   2       2925.84       3425.03       344.99 o                         
   0 -10   2       1073.29       1119.56       196.80 o                         
   1 -10   2       1885.10       2075.64       198.96 o                         
 -10  -9   2        826.67        819.46       136.62 o                         
  -9  -9   2       1375.64       1360.91       112.49 o                         
  -8  -9   2        437.76        442.99        62.27 o                         
  -7  -9   2       1530.77       1379.89       112.62 o                         
  -6  -9   2        126.45        115.89        26.84 o                         
  -5  -9   2       1352.54       1306.97       105.73 o                         
  -4  -9   2         66.78         61.84        26.19 o                         
  -3  -9   2        542.31        557.77       113.79 o                         
  -2  -9   2        175.62        194.71        47.25 o                         
  -1  -9   2       1448.75       1444.38       136.49 o                         
   0  -9   2         97.18         95.56        40.92 o                         
   1  -9   2        140.47        132.87        50.57 o                         
   2  -9   2        225.84        201.77        64.04 o                         
   3  -9   2        919.92        971.50       144.00 o                         
 -10  -8   2       2572.20       2624.10       160.12 o                         
  -9  -8   2       2571.54       2505.05       152.56 o                         
  -8  -8   2       3050.10       2687.71       206.41 o                         
  -7  -8   2       4831.27       4630.29       243.05 o                         
  -6  -8   2       2576.22       2570.04       150.59 o                         
  -5  -8   2       6932.71       6909.19       360.96 o                         
  -4  -8   2       1958.66       2179.59       135.24 o                         
  -3  -8   2       9323.49       9276.32       429.05 o                         
  -2  -8   2        299.02        365.04        52.31 o                         
  -1  -8   2       9938.71      10631.05       443.50 o                         
   0  -8   2         82.94         82.39        35.04 o                         
   1  -8   2       8040.29       8826.09       421.54 o                         
   2  -8   2        857.71        927.88       148.93 o                         
   3  -8   2       3833.66       3930.60       285.16 o                         
   4  -8   2        888.25        992.16       150.17 o                         
   5  -8   2       2444.69       2740.73       379.69 o                         
 -11  -7   2          6.89        -12.32        17.13 o                         
 -10  -7   2        270.19        253.04        45.42 o                         
  -9  -7   2        133.48        152.11        34.67 o                         
  -8  -7   2       2115.15       2133.84       138.47 o                         
  -7  -7   2        834.98        862.19        70.14 o                         
  -6  -7   2        189.00        164.86        29.22 o                         
  -5  -7   2       1172.58       1166.73        78.90 o                         
  -4  -7   2        869.15        769.27        64.81 o                         
  -3  -7   2       2262.01       2271.71       100.80 o                         
  -2  -7   2         80.67         64.47        17.77 o                         
  -1  -7   2       1808.99       1927.39        82.93 o                         
   0  -7   2         77.28         74.79        29.18 o                         
   1  -7   2        476.88        434.75        61.30 o                         
   2  -7   2          4.88         -5.44        18.75 o                         
   3  -7   2        398.50        369.92        62.83 o                         
   4  -7   2          3.03         25.36        19.94 o                         
   5  -7   2         50.06         50.90        31.26 o                         
   6  -7   2         72.45         54.10        45.67 o                         
 -11  -6   2         13.31         25.97        32.83 o                         
 -10  -6   2       4261.77       4171.31       211.69 o                         
  -9  -6   2          7.80         -3.65        13.42 o                         
  -8  -6   2       6367.13       6478.12       266.70 o                         
  -7  -6   2       2791.02       2665.55       130.78 o                         
  -6  -6   2       9931.99      10012.50       260.26 o                         
  -5  -6   2       3382.23       3334.27       101.48 o                         
  -4  -6   2       3876.52       3995.99       123.08 o                         
  -3  -6   2       8379.09       8595.22       152.77 o                         
  -2  -6   2       7159.67       7159.48       153.96 o                         
  -1  -6   2      23467.87      24191.13       526.08 o                         
   0  -6   2       2611.91       2807.04        90.17 o                         
   1  -6   2       8737.27       9520.20       245.81 o                         
   2  -6   2        661.37        671.56        73.55 o                         
   3  -6   2       9013.14       9085.39       459.31 o                         
   4  -6   2         26.75         28.35        22.82 o                         
   5  -6   2       4915.86       4814.40       356.21 o                         
   6  -6   2        313.85        332.38       168.82 o                         
   7  -6   2       4341.33       4093.83       312.59 o                         
 -11  -5   2        248.36        218.02        58.82 o                         
 -10  -5   2        900.29        856.91       112.30 o                         
  -9  -5   2       1278.50       1378.00        82.87 o                         
  -8  -5   2       1603.49       1597.09        86.59 o                         
  -7  -5   2         23.68         29.73         9.15 o                         
  -6  -5   2        548.38        552.83        28.98 o                         
  -5  -5   2        870.54        916.05        41.27 o                         
  -4  -5   2       6384.51       6461.44       108.14 o                         
  -3  -5   2        533.42        578.67        27.16 o                         
  -2  -5   2       1410.19       1465.78        52.68 o                         
  -1  -5   2        482.12        451.17        27.29 o                         
   0  -5   2         13.37         12.90         7.83 o                         
   1  -5   2        270.89        214.79        35.23 o                         
   2  -5   2         45.94         30.87        14.13 o                         
   3  -5   2       2000.91       1851.05       103.95 o                         
   4  -5   2          1.71        -13.44        13.44 o                         
   5  -5   2         74.56         54.77        28.39 o                         
   6  -5   2         28.83         -2.05        27.95 o                         
   7  -5   2        280.16        268.15        76.19 o                         
   8  -5   2          0.74        -38.42        68.80 o                         
 -12  -4   2       3698.81       3786.68       464.07 o                         
 -11  -4   2        848.34        895.19       118.07 o                         
 -10  -4   2       8840.03       8906.00       441.99 o                         
  -9  -4   2          2.11         -2.25        13.38 o                         
  -8  -4   2      16062.77      16336.34       332.37 o                         
  -7  -4   2          7.02          0.35         4.76 o                         
  -6  -4   2       5649.49       5698.18       108.75 o                         
  -5  -4   2        600.95        608.35        27.51 o                         
  -4  -4   2      22013.44      21692.50       377.20 o                         
  -3  -4   2       3474.56       3299.79        79.09 o                         
  -2  -4   2      20289.19      19702.45       169.37 o                         
  -1  -4   2      13920.58      13632.44       237.47 o                         
   0  -4   2      10008.17      10437.37       210.45 o                         
   1  -4   2       9105.38       7190.23       970.47 o                         
   2  -4   2      11161.05      10833.10       209.31 o                         
   3  -4   2      17121.05      17699.01       405.35 o                         
   4  -4   2       2244.57       2265.30       113.80 o                         
   5  -4   2      14281.44      14614.90       497.57 o                         
   6  -4   2        112.54         80.32        32.58 o                         
   7  -4   2       5703.67       5647.70      1014.98 o                         
   8  -4   2         23.94          0.01        34.79 o                         
 -11  -3   2        116.43         36.47        45.98 o                         
 -10  -3   2        196.43         85.78        70.54 o                         
  -9  -3   2        210.04        169.06        38.94 o                         
  -8  -3   2         50.22         64.36        19.31 o                         
  -7  -3   2        367.63        418.36        22.43 o                         
  -6  -3   2        196.67        219.09        19.57 o                         
  -5  -3   2        234.10        194.80        18.58 o                         
  -4  -3   2       1714.50       1476.86       142.42 o                         
  -3  -3   2         10.18         23.34         4.67 o                         
  -2  -3   2       4821.12       5304.86        74.91 o                         
  -1  -3   2        330.57        308.06        47.18 o                         
   0  -3   2       6570.04       7070.79       131.00 o                         
   1  -3   2       4015.05       4422.49       245.90 o                         
   2  -3   2        192.16        210.33        17.84 o                         
   3  -3   2         95.34         98.18        16.36 o                         
   4  -3   2         82.72         63.70        13.95 o                         
   5  -3   2          2.75          2.33         9.37 o                         
   6  -3   2         27.61         22.65        19.11 o                         
   7  -3   2         13.65         11.95        42.73 o                         
   8  -3   2         63.26         40.60        31.00 o                         
   9  -3   2          4.95        -16.27        29.11 o                         
 -11  -2   2       4346.93       4195.04       330.19 o                         
 -10  -2   2       4013.77       4257.03       275.09 o                         
  -9  -2   2       2855.04       2687.51       236.04 o                         
  -8  -2   2       7588.75       7394.30       256.70 o                         
  -7  -2   2       4401.33       4209.05       105.60 o                         
  -6  -2   2      19348.61      19617.06       290.26 o                         
  -5  -2   2       1113.62       1197.81        32.08 o                         
  -4  -2   2      42964.58      42535.36       510.62 o                         
  -3  -2   2        438.06        423.33        48.33 o                         
  -2  -2   2      32397.56      31827.73       458.02 o                         
  -1  -2   2         84.21        135.72        11.67 o                         
   0  -2   2      18131.69      16992.19       189.48 o                         
   1  -2   2       7989.68       7333.47       745.88 o                         
   2  -2   2      36399.20      35182.43       479.83 o                         
   3  -2   2      12448.24      12489.29       214.05 o                         
   4  -2   2       7384.42       7341.59       132.78 o                         
   5  -2   2       6185.37       6443.33       160.85 o                         
   6  -2   2       3720.83       4043.55       166.48 o                         
   7  -2   2       8746.12       8954.51       433.21 o                         
   8  -2   2       2428.27       2242.58       205.26 o                         
   9  -2   2       4728.00       5033.17       410.66 o                         
  10  -2   2        131.00        149.69        53.32 o                         
 -11  -1   2         12.46         64.00       114.38 o                         
 -10  -1   2          0.49          3.97        17.27 o                         
  -9  -1   2          6.43         18.21        19.13 o                         
  -8  -1   2        145.16        151.19        34.29 o                         
  -7  -1   2        557.43        563.78        31.38 o                         
  -6  -1   2        415.73        424.38        21.84 o                         
  -5  -1   2        159.40        120.42        13.29 o                         
  -4  -1   2         16.64         12.05         3.51 o                         
  -3  -1   2        107.35         90.61         6.95 o                         
  -2  -1   2        155.04        183.76        15.82 o                         
  -1  -1   2       2784.76       2567.41        49.11 o                         
   0  -1   2       2154.95       1474.45       272.26 o                         
   1  -1   2          7.00          5.77         2.59 o                         
   2  -1   2       1084.95        840.94       113.81 o                         
   3  -1   2          4.28         14.52         4.69 o                         
   4  -1   2       1026.42       1082.85        37.63 o                         
   5  -1   2        335.27        355.85        24.05 o                         
   6  -1   2         85.20         78.11        17.76 o                         
   7  -1   2         95.62         81.67        26.56 o                         
   8  -1   2        386.43        394.38        77.17 o                         
   9  -1   2        289.49        219.59        61.30 o                         
  10  -1   2          6.53         10.25        16.99 o                         
 -10   0   2        959.28        905.22       105.36 o                         
  -9   0   2       7950.66       7386.19       310.19 o                         
  -8   0   2       4272.36       4107.10       184.57 o                         
  -7   0   2       5258.90       5200.44       218.35 o                         
  -6   0   2      10296.13      10310.45       171.83 o                         
  -5   0   2       7217.56       6985.27       117.00 o                         
  -4   0   2      34371.58      35492.56       440.16 o                         
  -3   0   2       2398.55       2472.58        46.94 o                         
  -2   0   2      18803.91      18753.66       231.34 o                         
  -1   0   2       1310.72        467.84       165.72 o                         
   0   0   2      37194.06      27637.51      5594.55 o                         
   1   0   2        777.15        500.33       143.15 o                         
   2   0   2      15934.35      10442.16      2498.92 o                         
   3   0   2       2150.16       1913.29        44.97 o                         
   4   0   2      35408.76      36034.62       502.27 o                         
   5   0   2       3686.28       3641.57        99.83 o                         
   6   0   2      17653.81      18405.08       508.36 o                         
   7   0   2       5409.90       5535.71       164.82 o                         
   8   0   2       5637.93       5515.22       310.83 o                         
   9   0   2       4711.32       4611.11       291.46 o                         
  10   0   2       3781.12       3967.47       240.07 o                         
  11   0   2       4039.38       3843.44       245.13 o                         
 -11   1   2          0.04          2.78        40.87 o                         
 -10   1   2         13.33         -5.00        23.63 o                         
  -9   1   2         34.11         54.77        27.92 o                         
  -8   1   2         98.29         87.07        48.11 o                         
  -7   1   2          3.45         10.73        13.61 o                         
  -6   1   2          0.26          2.62         6.31 o                         
  -5   1   2         62.55         66.99        10.30 o                         
  -4   1   2        784.20        758.02        34.98 o                         
  -3   1   2       1750.02       1705.38        51.27 o                         
  -2   1   2       7220.13       7329.32       190.37 o                         
  -1   1   2          6.62          3.89         1.50 o                         
   1   1   2        590.97        332.08        84.31 o                         
   2   1   2        158.54        152.56         8.44 o                         
   3   1   2         30.83         39.90         4.54 o                         
   4   1   2         67.40         63.54         8.83 o                         
   5   1   2        372.48        395.26        20.84 o                         
   6   1   2        673.84        715.15        40.57 o                         
   7   1   2        502.83        509.15        39.82 o                         
   8   1   2         23.13         10.90        12.28 o                         
   9   1   2          1.73        -19.67        19.67 o                         
  10   1   2         34.17          4.39        25.66 o                         
  11   1   2        531.03        410.51       102.63 o                         
 -10   2   2          9.51          8.57        24.20 o                         
  -9   2   2       5378.68       5161.33       291.86 o                         
  -8   2   2         98.11         98.44        34.51 o                         
  -7   2   2      14729.39      14183.39      1008.47 o                         
  -6   2   2       4464.41       4295.66       153.96 o                         
  -5   2   2      18360.08      18201.51       490.82 o                         
  -4   2   2       8761.74       8740.23       166.55 o                         
  -3   2   2      24991.71      24159.52       515.51 o                         
  -2   2   2      27847.00      26878.04       585.89 o                         
  -1   2   2      18101.48      17211.56       323.66 o                         
   0   2   2      24911.68      26693.07       771.45 o                         
   1   2   2       9847.07      10360.87       202.96 o                         
   2   2   2      56237.07      50914.03      2120.88 o                         
   3   2   2        280.03        283.16        11.28 o                         
   4   2   2       8558.77       8504.40       113.27 o                         
   5   2   2         75.72         71.92         9.60 o                         
   6   2   2      11505.12      11504.91       177.71 o                         
   7   2   2        144.53        141.24        15.61 o                         
   8   2   2      11200.22      11340.90       432.12 o                         
   9   2   2        384.40        414.16        64.31 o                         
  10   2   2       7899.78       7538.06      1150.43 o                         
  11   2   2       1809.20       1663.23       205.02 o                         
  12   2   2       1776.16       1489.45       281.58 o                         
 -10   3   2          1.90        -27.07        32.33 o                         
  -9   3   2         10.23         24.26        22.33 o                         
  -8   3   2          0.09        -18.81        18.81 o                         
  -7   3   2          0.93         -3.68        24.06 o                         
  -6   3   2         52.93         17.67        18.88 o                         
  -5   3   2        302.36        308.79        40.90 o                         
  -4   3   2        498.28        541.51        39.96 o                         
  -3   3   2        212.41        193.74        18.75 o                         
  -2   3   2       2222.48       2329.48       100.57 o                         
  -1   3   2       2562.83       2609.93        74.57 o                         
   0   3   2        187.48        146.70        13.37 o                         
   1   3   2       4143.41       4306.06        97.53 o                         
   2   3   2       8771.78       9411.94        95.40 o                         
   3   3   2       3322.65       3382.47        49.80 o                         
   4   3   2      13521.70      14440.66       101.94 o                         
   5   3   2       1895.38       1695.63       151.61 o                         
   6   3   2       1011.93       1052.56        29.87 o                         
   7   3   2        196.46        228.02        17.46 o                         
   8   3   2       1426.54       1478.64        69.69 o                         
   9   3   2         43.89         41.16        33.03 o                         
  10   3   2        896.19        831.82       136.93 o                         
  11   3   2        211.54        243.26        78.61 o                         
  12   3   2         65.62        101.84        58.20 o                         
  -9   4   2       3926.11       3512.46       352.64 o                         
  -8   4   2        430.44        302.99       219.74 o                         
  -7   4   2       4515.85       4352.19       434.38 o                         
  -6   4   2          4.25         24.09        22.52 o                         
  -5   4   2       9185.13       9323.15       528.67 o                         
  -4   4   2        792.50        809.44        50.64 o                         
  -3   4   2       8976.93       8831.06       288.18 o                         
  -2   4   2       2724.49       2676.40        93.85 o                         
  -1   4   2      32572.85      31952.09       726.45 o                         
   0   4   2      19313.30      19373.41       388.82 o                         
   1   4   2      13529.76      14196.12       240.90 o                         
   2   4   2      12151.36      12065.68       195.33 o                         
   3   4   2      17714.64      17619.82       247.56 o                         
   4   4   2      16537.12      16740.01       206.73 o                         
   5   4   2       2280.30       2142.48        44.88 o                         
   6   4   2      20537.97      20468.09       279.03 o                         
   7   4   2       5207.78       5453.82       110.04 o                         
   8   4   2      15909.61      16623.43       343.18 o                         
   9   4   2        354.67        302.42        52.61 o                         
  10   4   2       8275.55       8625.13       486.98 o                         
  11   4   2         28.98         40.29        33.95 o                         
  12   4   2       4203.57       4110.52       422.86 o                         
  -8   5   2         10.25         36.07        45.67 o                         
  -7   5   2        527.85        490.36       104.51 o                         
  -6   5   2         62.83         56.01        34.40 o                         
  -5   5   2         58.20         64.51        35.66 o                         
  -4   5   2        504.05        504.80        41.54 o                         
  -3   5   2       4023.19       4241.15       231.98 o                         
  -2   5   2          5.26          9.34         5.87 o                         
  -1   5   2        632.27        659.86        69.58 o                         
   0   5   2       1954.38       2192.52        63.48 o                         
   1   5   2       6570.15       6967.79       156.33 o                         
   2   5   2        634.82        667.90        31.16 o                         
   3   5   2       3531.09       3495.17        88.52 o                         
   4   5   2         83.47         98.73         9.41 o                         
   5   5   2        191.32        181.32        13.66 o                         
   6   5   2       1167.98       1212.26        40.40 o                         
   7   5   2        231.02        195.82        18.10 o                         
   8   5   2        866.70        871.04        54.00 o                         
   9   5   2          5.12          7.93        13.18 o                         
  10   5   2        521.34        599.84        77.50 o                         
  11   5   2        114.77         40.26       151.77 o                         
  12   5   2        533.47        643.03       126.12 o                         
  -7   6   2       3388.86       3298.75       620.06 o                         
  -6   6   2        965.90        997.54       149.80 o                         
  -5   6   2       9384.12      10283.31       578.32 o                         
  -4   6   2       2252.08       2269.68       142.58 o                         
  -3   6   2       8753.86       8983.00       268.48 o                         
  -2   6   2         13.75         11.33         8.98 o                         
  -1   6   2      15859.04      16420.18       495.80 o                         
   0   6   2         38.42         57.09        10.34 o                         
   1   6   2      15956.06      15474.73       364.20 o                         
   2   6   2       3775.17       3958.13       106.90 o                         
   3   6   2      19246.72      19981.02       435.37 o                         
   4   6   2       3516.60       3568.66        69.34 o                         
   5   6   2      11229.08      11313.36       162.32 o                         
   6   6   2       8349.81       8456.04       174.01 o                         
   7   6   2       5394.52       5801.38       132.48 o                         
   8   6   2       3239.67       3705.05       125.45 o                         
   9   6   2        572.10        611.99        74.78 o                         
  10   6   2       5012.26       5176.32       229.97 o                         
  11   6   2        234.63        240.01        52.47 o                         
  12   6   2       3138.56       3408.47       445.75 o                         
  -6   7   2        596.93        570.51       102.36 o                         
  -5   7   2       1143.72       1158.36       161.89 o                         
  -4   7   2        301.76        232.44        60.75 o                         
  -3   7   2        156.56        128.36        34.84 o                         
  -2   7   2        344.56        270.73        50.94 o                         
  -1   7   2        648.54        634.92        49.80 o                         
   0   7   2         93.11         81.22        14.27 o                         
   1   7   2       1444.69       1529.74        57.08 o                         
   2   7   2        156.66        210.71        22.36 o                         
   3   7   2       3147.58       3241.57       115.54 o                         
   4   7   2        964.59        971.25        44.22 o                         
   5   7   2       2471.78       2696.05        78.23 o                         
   6   7   2        793.25        830.74        44.71 o                         
   7   7   2       2756.41       2784.66       109.92 o                         
   8   7   2       2727.14       2634.99       137.65 o                         
   9   7   2       1213.58       1200.27       106.76 o                         
  10   7   2       1471.58       1581.94       129.48 o                         
  11   7   2        185.91        171.15        43.04 o                         
  12   7   2       1130.75       1309.05       148.65 o                         
  -6   8   2       1204.82       1098.44       204.16 o                         
  -5   8   2       1578.84       1650.71       300.83 o                         
  -4   8   2       1485.98       1269.98       142.99 o                         
  -3   8   2       2329.13       2613.48       246.67 o                         
  -2   8   2       1166.65       1074.34       158.63 o                         
  -1   8   2       8703.42       9373.26       454.48 o                         
   0   8   2       1516.44       1428.61       103.64 o                         
   1   8   2       5543.41       5773.06       167.71 o                         
   2   8   2         95.60         89.38        18.66 o                         
   3   8   2      12575.11      12424.90       318.27 o                         
   4   8   2        297.10        308.21        29.33 o                         
   5   8   2      14903.42      14635.55       348.68 o                         
   6   8   2       1633.60       1610.87        83.52 o                         
   7   8   2       9879.20       9500.75       326.30 o                         
   8   8   2       3224.60       3125.86       157.51 o                         
   9   8   2       4078.06       4036.36       321.76 o                         
  10   8   2       2355.58       2571.77       172.78 o                         
  11   8   2       2430.40       2548.24       175.37 o                         
  12   8   2       1563.85       1496.76       158.73 o                         
  -4   9   2        358.51        307.07        74.48 o                         
  -3   9   2        786.42        712.34       107.03 o                         
  -2   9   2        545.66        476.33       102.70 o                         
  -1   9   2       1132.68       1253.61       384.88 o                         
   0   9   2       1098.09       1163.17       202.78 o                         
   1   9   2       2586.10       2436.20       174.90 o                         
   2   9   2         14.59         22.30        18.05 o                         
   3   9   2        316.96        359.08        51.54 o                         
   4   9   2         34.26         30.58        16.60 o                         
   5   9   2       1777.99       1865.74       104.73 o                         
   6   9   2         67.93         77.81        24.75 o                         
   7   9   2       1302.51       1262.36        98.21 o                         
   8   9   2        143.96        119.80        30.46 o                         
   9   9   2       1501.11       1346.50       121.41 o                         
  10   9   2        559.51        552.85        78.98 o                         
  11   9   2       1423.38       1482.70       133.85 o                         
  -3  10   2        627.23        595.43       122.92 o                         
  -2  10   2       2486.84       2199.40       807.65 o                         
  -1  10   2       1836.60       1670.47       281.09 o                         
   0  10   2       1419.76       1683.60       263.35 o                         
   1  10   2       2956.19       3575.08       372.24 o                         
   2  10   2       1507.89       1512.98       137.58 o                         
   3  10   2       4310.51       4552.62       280.06 o                         
   4  10   2       1180.18       1133.15        97.56 o                         
   5  10   2       4710.67       4608.72       219.92 o                         
   6  10   2        107.02        102.54        60.38 o                         
   7  10   2       3785.08       3388.68       179.28 o                         
   8  10   2         19.70         23.43        15.78 o                         
   9  10   2       2886.38       2726.66       184.57 o                         
  10  10   2        348.28        229.04        52.68 o                         
  -1  11   2        519.11        523.96       168.48 o                         
   0  11   2        565.97        714.49       181.22 o                         
   1  11   2        958.60       1054.09       206.51 o                         
   2  11   2        643.46        633.14       151.72 o                         
   3  11   2       1629.39       1644.03       149.89 o                         
   4  11   2        787.56        820.24       153.87 o                         
   5  11   2       1565.09       1393.20       207.09 o                         
   6  11   2        757.22        772.94        84.24 o                         
   7  11   2       1961.75       2112.02       174.72 o                         
   8  11   2          7.60         22.92        16.50 o                         
   9  11   2       1617.72       1730.23       186.46 o                         
  10  11   2         12.83         25.87        32.64 o                         
   2  12   2       1709.30       2289.79       317.55 o                         
   3  12   2       1390.18       1677.04       251.30 o                         
   4  12   2       1079.13        844.25       170.24 o                         
   5  12   2       1376.67       1149.94       195.04 o                         
   6  12   2        264.36        221.72        56.02 o                         
   7  12   2       2113.81       1912.45       225.42 o                         
   8  12   2        262.08        305.10        88.01 o                         
  -7 -10   3       2064.04       1959.47       185.68 o                         
  -6 -10   3         22.43         11.80        21.69 o                         
  -5 -10   3       2372.63       2449.19       198.48 o                         
  -4 -10   3         21.32         39.79        37.54 o                         
  -3 -10   3       1288.55       1252.56       183.47 o                         
  -2 -10   3         28.67         61.84        47.93 o                         
  -1 -10   3       1096.21       1164.94       191.90 o                         
   0 -10   3        155.29         68.57        55.96 o                         
  -9  -9   3       2826.19       2767.95       211.06 o                         
  -8  -9   3       1682.11       1514.17       119.59 o                         
  -7  -9   3       5092.06       4874.16       395.73 o                         
  -6  -9   3        937.69        882.90        86.67 o                         
  -5  -9   3       7630.47       8066.00       418.40 o                         
  -4  -9   3        225.62        271.27        50.57 o                         
  -3  -9   3       4087.53       4162.22       176.34 o                         
  -2  -9   3          0.75          8.52        25.83 o                         
  -1  -9   3       3173.86       3302.74       219.30 o                         
   0  -9   3        222.42        260.81        63.44 o                         
   1  -9   3       4625.11       4776.13       527.68 o                         
   2  -9   3        669.51        627.63       107.00 o                         
 -10  -8   3       1026.21        981.51       178.82 o                         
  -9  -8   3        487.00        530.32        68.23 o                         
  -8  -8   3       1180.31        945.26       169.80 o                         
  -7  -8   3        778.99        754.23        79.09 o                         
  -6  -8   3          7.85        -10.11        10.11 o                         
  -5  -8   3        158.37        129.02        34.52 o                         
  -4  -8   3         98.00         96.84        29.82 o                         
  -3  -8   3        236.83        230.79        35.35 o                         
  -2  -8   3          1.09         -4.26        12.97 o                         
  -1  -8   3        961.79        980.77       106.38 o                         
   0  -8   3         30.11         47.61        27.05 o                         
   1  -8   3        844.78        822.43       109.45 o                         
   2  -8   3         39.36         87.81        44.45 o                         
   3  -8   3        188.16        269.14        72.94 o                         
   4  -8   3        297.03        251.64       129.76 o                         
 -11  -7   3        151.31        204.64        67.92 o                         
 -10  -7   3       3415.37       3388.45       182.14 o                         
  -9  -7   3        638.72        504.04        64.28 o                         
  -8  -7   3       6933.69       6693.99       498.56 o                         
  -7  -7   3       3572.75       3658.53       185.52 o                         
  -6  -7   3       4932.45       4326.79       234.42 o                         
  -5  -7   3       5264.28       5173.55       221.77 o                         
  -4  -7   3       3691.25       3778.40       305.49 o                         
  -3  -7   3       8934.60       8712.64       321.38 o                         
  -2  -7   3       3074.34       3205.93       110.79 o                         
  -1  -7   3      10424.46      10774.83       361.83 o                         
   0  -7   3        316.28        575.83       123.74 o                         
   1  -7   3       9203.61       9780.26       694.20 o                         
   2  -7   3         31.40         19.17        21.72 o                         
   3  -7   3       4363.92       4519.51       232.23 o                         
   4  -7   3        460.57        387.74        69.36 o                         
   5  -7   3       3590.83       3512.05       316.03 o                         
 -11  -6   3         28.65         13.23        16.66 o                         
 -10  -6   3        767.70        722.61        77.69 o                         
  -9  -6   3        611.21        564.61        58.52 o                         
  -8  -6   3       1836.60       1705.84       101.46 o                         
  -7  -6   3        173.55        167.20        34.49 o                         
  -6  -6   3       1789.31       1723.49       100.74 o                         
  -5  -6   3        339.19        334.50        35.11 o                         
  -4  -6   3       1406.84       1417.07        67.29 o                         
  -3  -6   3       1233.57       1226.48        59.04 o                         
  -2  -6   3        264.20        227.22        27.60 o                         
  -1  -6   3        811.80        789.30        43.42 o                         
   0  -6   3         74.81         67.41        18.44 o                         
   1  -6   3        292.12        352.43        41.95 o                         
   2  -6   3         38.49         45.95        18.55 o                         
   3  -6   3        407.76        362.32        49.82 o                         
   4  -6   3         93.36         76.79        27.05 o                         
   5  -6   3         64.26         45.74        25.13 o                         
   6  -6   3         56.47         19.29        26.76 o                         
 -11  -5   3        273.87        308.86       177.59 o                         
 -10  -5   3       4187.82       5087.58      2112.15 o                         
  -9  -5   3         28.10         47.05        16.27 o                         
  -8  -5   3      12134.52      12309.56       423.25 o                         
  -7  -5   3        344.89        360.03        55.62 o                         
  -6  -5   3      12147.18      12044.49       290.85 o                         
  -5  -5   3       2899.97       2937.79        86.04 o                         
  -4  -5   3      17285.56      17171.79       222.84 o                         
  -3  -5   3       4800.56       4921.87       135.69 o                         
  -2  -5   3      11547.51      12213.99       188.84 o                         
  -1  -5   3      17407.16      17668.71       203.55 o                         
   0  -5   3       9380.21       9426.71       138.34 o                         
   1  -5   3       9906.52       9930.69       239.62 o                         
   2  -5   3       2961.71       3156.40       254.10 o                         
   3  -5   3      11312.93      11421.49       515.48 o                         
   4  -5   3        437.52        435.76        63.90 o                         
   5  -5   3       5478.99       5558.05       389.06 o                         
   6  -5   3          0.86        -18.67        20.69 o                         
   7  -5   3       6325.57       5866.86       306.72 o                         
 -12  -4   3         25.39        -28.62        36.26 o                         
 -11  -4   3         85.36         40.73        39.95 o                         
 -10  -4   3       1347.64       1389.67       116.95 o                         
  -9  -4   3        379.43        420.15        54.10 o                         
  -8  -4   3        236.49        235.19        34.82 o                         
  -7  -4   3         19.29         13.56         6.73 o                         
  -6  -4   3        510.45        472.23        28.63 o                         
  -5  -4   3         15.92         12.24         5.23 o                         
  -4  -4   3       1390.02       1354.57        49.47 o                         
  -3  -4   3         79.94         60.44         9.31 o                         
  -2  -4   3          5.58          6.36         3.16 o                         
  -1  -4   3          0.86          8.36         4.57 o                         
   0  -4   3        577.87        514.80        26.66 o                         
   1  -4   3         33.78         41.29         8.81 o                         
   2  -4   3        461.53        442.52        51.79 o                         
   3  -4   3        207.92        211.23        39.45 o                         
   4  -4   3          0.32          7.44        12.44 o                         
   5  -4   3       1174.79       1306.25       110.82 o                         
   6  -4   3         36.64         -2.91        18.72 o                         
   7  -4   3        139.51        148.53        43.73 o                         
   8  -4   3         12.57         13.41        22.63 o                         
 -11  -3   3       3011.39       3558.18      1522.62 o                         
 -10  -3   3       6039.82       6439.43       287.89 o                         
  -9  -3   3       2073.59       2140.45       225.43 o                         
  -8  -3   3      11218.53      11428.10       402.92 o                         
  -7  -3   3       1934.72       1852.91        58.40 o                         
  -6  -3   3       5361.87       5133.54       106.06 o                         
  -5  -3   3         25.77         35.75         6.80 o                         
  -4  -3   3      25931.80      25302.17       302.89 o                         
  -3  -3   3       1185.22       1270.31        39.87 o                         
  -2  -3   3      25968.58      25019.30       220.74 o                         
  -1  -3   3       3238.75       3168.62       125.18 o                         
   0  -3   3      30229.29      29944.68       249.78 o                         
   1  -3   3       9500.15       7869.94      1027.11 o                         
   2  -3   3       6498.85       6276.17       107.14 o                         
   3  -3   3      10392.28      10013.96       202.79 o                         
   4  -3   3       5162.44       5068.39       218.75 o                         
   5  -3   3      12770.58      12914.88       339.81 o                         
   6  -3   3       1447.35       1545.05       201.80 o                         
   7  -3   3       8207.35       7625.65       668.28 o                         
   8  -3   3       1023.30       1015.66       125.11 o                         
   9  -3   3       2416.17       2216.77       196.77 o                         
 -11  -2   3        119.49        192.79        91.52 o                         
 -10  -2   3          1.42          4.51        21.16 o                         
  -9  -2   3          3.03         -6.36         6.36 o                         
  -8  -2   3        461.19        506.26        62.94 o                         
  -7  -2   3         17.76         15.54         6.68 o                         
  -6  -2   3         13.43         20.15         6.20 o                         
  -5  -2   3        438.43        472.14        20.23 o                         
  -4  -2   3        946.42        759.14        78.46 o                         
  -3  -2   3          1.99          2.06         2.80 o                         
  -2  -2   3        715.85        536.86        92.80 o                         
  -1  -2   3        903.20        934.87        31.16 o                         
   0  -2   3       9612.75      10096.92       221.59 o                         
   1  -2   3       1166.62       1236.70        46.65 o                         
   2  -2   3       2271.08       2180.53       266.47 o                         
   3  -2   3         24.78         19.88         5.52 o                         
   4  -2   3        322.97        354.01        34.42 o                         
   5  -2   3        262.17        213.47        40.65 o                         
   6  -2   3        782.49        786.55        83.27 o                         
   7  -2   3        581.13        496.13        59.69 o                         
   8  -2   3        185.95        112.24        36.77 o                         
   9  -2   3          3.06          9.82        27.03 o                         
  10  -2   3         32.07         38.42        48.61 o                         
 -11  -1   3       5313.21       5948.18       834.25 o                         
 -10  -1   3       2134.71       2434.58       244.34 o                         
  -9  -1   3       5585.44       5327.71       436.92 o                         
  -8  -1   3       5632.49       5705.56       267.70 o                         
  -7  -1   3       4890.09       5112.25       110.68 o                         
  -6  -1   3      12000.67      11985.88       194.37 o                         
  -5  -1   3       3164.12       3000.50        53.91 o                         
  -4  -1   3      39708.30      41200.23       460.12 o                         
  -3  -1   3       1684.26       1521.44        82.04 o                         
  -2  -1   3      28832.41      28090.13       377.06 o                         
  -1  -1   3       2716.68       2338.93       390.25 o                         
   0  -1   3      94837.89      95788.15       417.76 o                         
   1  -1   3         33.72         47.07         7.85 o                         
   2  -1   3      14653.85      12520.62      1606.09 o                         
   3  -1   3       6612.90       6634.87       475.97 o                         
   4  -1   3      31708.68      31733.16       467.74 o                         
   5  -1   3       1405.86       1324.19        93.00 o                         
   6  -1   3       9256.59       9393.23       317.31 o                         
   7  -1   3       5055.72       5323.93       180.20 o                         
   8  -1   3       2577.27       2675.63       210.68 o                         
   9  -1   3       3877.66       3688.70       211.54 o                         
  10  -1   3       1439.24       1488.22       133.80 o                         
 -11   0   3         28.54         56.69        46.21 o                         
 -10   0   3         13.91         -6.41        21.40 o                         
  -9   0   3          0.21         22.98        17.92 o                         
  -8   0   3          3.42         -9.01        12.95 o                         
  -7   0   3        328.47        233.22        23.75 o                         
  -6   0   3        748.22        762.90        33.18 o                         
  -5   0   3        490.01        469.87        22.98 o                         
  -4   0   3        974.04       1034.27        30.88 o                         
  -3   0   3       1373.12       1344.09        95.75 o                         
  -2   0   3       7194.84       7066.37        67.48 o                         
  -1   0   3        534.37        483.79        41.96 o                         
   0   0   3       7740.96       7527.25        90.09 o                         
   1   0   3          3.89          5.88         2.89 o                         
   2   0   3       1046.04         19.82       176.52 o                         
   3   0   3        197.68        158.31        28.62 o                         
   4   0   3       1287.31       1355.65        48.33 o                         
   5   0   3          9.88         10.49         4.55 o                         
   6   0   3       1394.58       1378.70        50.56 o                         
   7   0   3         17.30          3.77         6.98 o                         
   8   0   3        141.50        113.59        34.77 o                         
   9   0   3         97.62        105.45        34.12 o                         
  10   0   3         29.11         46.44        33.29 o                         
  11   0   3        167.86        101.21        41.26 o                         
 -11   1   3       4460.34       4453.54       284.23 o                         
 -10   1   3        193.70        142.22        47.31 o                         
  -9   1   3       5467.47       5561.72       286.59 o                         
  -8   1   3       1628.98       1719.20       148.02 o                         
  -7   1   3      11664.54      12019.54       621.51 o                         
  -6   1   3       6292.72       6586.36       193.49 o                         
  -5   1   3      10699.57      10775.71       195.08 o                         
  -4   1   3      10069.60       9673.34       179.61 o                         
  -3   1   3      26400.11      26775.56       407.42 o                         
  -2   1   3      12070.38      11902.70       179.39 o                         
  -1   1   3       2760.70       3139.64        73.99 o                         
   0   1   3      16463.43      16314.49       328.18 o                         
   1   1   3       2052.77       1649.87       308.83 o                         
   2   1   3       8769.17       9208.52       265.31 o                         
   3   1   3       2004.62       1812.95        35.12 o                         
   4   1   3      40154.36      36714.40      3083.30 o                         
   5   1   3       1100.22       1134.77        35.97 o                         
   6   1   3      25103.82      25236.54       574.53 o                         
   7   1   3       1406.70       1400.93        74.32 o                         
   8   1   3      10984.71      10658.77       376.98 o                         
   9   1   3       2286.74       2239.54       193.27 o                         
  10   1   3       5124.71       4744.96       283.20 o                         
  11   1   3       2995.33       2732.05       269.79 o                         
 -10   2   3          0.52        -20.72        21.07 o                         
  -9   2   3         10.89         21.64        28.00 o                         
  -8   2   3         23.40          9.65        20.30 o                         
  -7   2   3        226.50        244.60        49.71 o                         
  -6   2   3        210.89        232.51        24.47 o                         
  -5   2   3        675.96        702.86        45.47 o                         
  -4   2   3        223.18        213.11        19.46 o                         
  -3   2   3       2859.49       3090.22        75.37 o                         
  -2   2   3       1852.56       1972.65        54.66 o                         
  -1   2   3       3937.82       3589.61        95.33 o                         
   2   2   3        944.65       1143.69        26.32 o                         
   3   2   3          8.59         12.43         3.15 o                         
   4   2   3        141.16         96.77        13.16 o                         
   5   2   3        546.87        501.37        59.11 o                         
   6   2   3       1089.71       1113.15        42.30 o                         
   7   2   3        601.68        595.97        33.61 o                         
   8   2   3        150.19        186.67        27.48 o                         
   9   2   3         28.49         -1.85        21.93 o                         
  10   2   3        745.27        568.83       114.32 o                         
  11   2   3        299.95        296.26       131.63 o                         
 -10   3   3        525.61        249.86       274.23 o                         
  -9   3   3       4384.13       4290.52       493.72 o                         
  -8   3   3         12.50         25.78        20.99 o                         
  -7   3   3      12173.07      12373.83      2323.60 o                         
  -6   3   3        522.72        594.12        64.71 o                         
  -5   3   3      20853.45      21526.06       801.46 o                         
  -4   3   3       3599.66       3362.12       173.26 o                         
  -3   3   3      17927.28      17207.05       550.64 o                         
  -2   3   3       8576.38       8188.42       188.34 o                         
  -1   3   3       7152.88       6666.03       151.14 o                         
   0   3   3       6414.41       6048.91       134.36 o                         
   1   3   3      13990.43      13204.05       235.81 o                         
   2   3   3      27350.97      27855.86       404.63 o                         
   3   3   3      17880.09      17901.69       221.89 o                         
   4   3   3      28176.21      27988.19       234.00 o                         
   5   3   3        710.10        734.07        25.11 o                         
   6   3   3       7675.70       7606.03        87.79 o                         
   7   3   3         73.38         43.03        10.60 o                         
   8   3   3      19551.08      20559.51       650.91 o                         
   9   3   3          5.06         31.10        24.83 o                         
  10   3   3       7937.01       8091.16       472.09 o                         
  11   3   3        658.70        577.74       119.50 o                         
  12   3   3       3856.81       3675.38       322.75 o                         
  -9   4   3          2.59         18.00        24.83 o                         
  -8   4   3         40.87         20.18        74.14 o                         
  -7   4   3          4.72         -2.27        30.12 o                         
  -6   4   3          7.20         21.70        31.38 o                         
  -5   4   3          7.57          5.29        14.90 o                         
  -4   4   3          2.52         -8.05         9.91 o                         
  -3   4   3        208.82        180.89        25.13 o                         
  -2   4   3         17.62         15.43         5.99 o                         
  -1   4   3        779.55        716.90        36.67 o                         
   0   4   3       4258.57       4368.08       109.20 o                         
   1   4   3       5115.42       5256.26       107.03 o                         
   2   4   3       3527.41       3372.11        82.24 o                         
   3   4   3      12485.60      13222.80       180.76 o                         
   4   4   3      13380.65      13682.49       186.64 o                         
   5   4   3         14.68         11.39         3.12 o                         
   6   4   3        545.57        499.92        43.39 o                         
   7   4   3         64.67         96.14        12.45 o                         
   8   4   3        957.93        975.78        48.25 o                         
   9   4   3         98.65         87.72        62.14 o                         
  10   4   3       1323.89       1177.13       168.28 o                         
  11   4   3          0.27        -27.37        34.64 o                         
  12   4   3        603.14        558.96       122.51 o                         
  -8   5   3       1302.58       1164.25       197.98 o                         
  -7   5   3       2923.23       2853.54       557.72 o                         
  -6   5   3        349.02        175.38        72.39 o                         
  -5   5   3       8481.05       8586.20       368.46 o                         
  -4   5   3        987.75        899.54        61.36 o                         
  -3   5   3       9165.41       8567.69       217.42 o                         
  -2   5   3        246.44        243.81        31.70 o                         
  -1   5   3      22959.86      22632.29       632.52 o                         
   0   5   3       1256.78       1230.41        50.27 o                         
   1   5   3      28663.93      28091.98       604.10 o                         
   2   5   3       6168.86       6299.22       133.38 o                         
   3   5   3      19611.73      19443.25       347.78 o                         
   4   5   3       9227.59       9108.10       145.37 o                         
   5   5   3       8309.94       8642.77       135.52 o                         
   6   5   3      10119.75      10117.43       160.62 o                         
   7   5   3       6189.33       6330.64       142.44 o                         
   8   5   3      10307.93      10757.14       270.68 o                         
   9   5   3        316.21        338.73        48.16 o                         
  10   5   3       6365.67       6385.94       516.70 o                         
  11   5   3        159.22         81.23        48.44 o                         
  12   5   3       4054.18       3881.33       329.66 o                         
  -7   6   3        326.87        184.63       161.52 o                         
  -6   6   3         65.82         63.80        46.50 o                         
  -5   6   3       1181.05       1120.53       154.42 o                         
  -4   6   3       1205.41       1202.45       106.10 o                         
  -3   6   3        565.37        516.77        54.81 o                         
  -2   6   3         27.23         28.52        10.86 o                         
  -1   6   3       5374.80       5264.66       142.65 o                         
   0   6   3         19.55         24.37         8.20 o                         
   1   6   3       1675.09       1570.60        58.76 o                         
   2   6   3        220.69        204.00        19.14 o                         
   3   6   3       2087.30       2250.79        68.50 o                         
   4   6   3         98.50         94.62         9.48 o                         
   5   6   3         29.41         25.27         6.55 o                         
   6   6   3        216.90        244.54        22.27 o                         
   7   6   3        414.52        450.33        29.33 o                         
   8   6   3        694.57        716.58        47.49 o                         
   9   6   3        205.46        183.19        36.64 o                         
  10   6   3        980.39        889.45        82.98 o                         
  11   6   3         55.61         19.26        16.48 o                         
  12   6   3       1003.06       1074.25       192.83 o                         
  -7   7   3       1693.99       2229.51       436.73 o                         
  -6   7   3       2684.78       2324.90       401.89 o                         
  -5   7   3       2939.85       2701.96       511.80 o                         
  -4   7   3       1587.10       1610.17       200.78 o                         
  -3   7   3       7887.66       8328.15       367.16 o                         
  -2   7   3        256.32        237.87        41.68 o                         
  -1   7   3       8601.98       8996.99       389.23 o                         
   0   7   3       1357.68       1299.82        54.42 o                         
   1   7   3      18061.22      17756.45       462.43 o                         
   2   7   3       2260.78       2245.66        74.59 o                         
   3   7   3      13870.53      14020.64       369.56 o                         
   4   7   3        586.80        581.60        34.08 o                         
   5   7   3       8974.00       9266.99       172.23 o                         
   6   7   3       3260.35       3286.69        87.70 o                         
   7   7   3       4923.00       5045.95       129.15 o                         
   8   7   3       2145.12       2024.08       121.18 o                         
   9   7   3       2814.25       2716.96       168.59 o                         
  10   7   3       3184.31       3178.06       190.44 o                         
  11   7   3       1015.27       1102.00       108.10 o                         
  12   7   3       2142.39       2154.53       192.54 o                         
  -6   8   3        367.53        526.31       208.56 o                         
  -5   8   3        306.19        245.64        66.41 o                         
  -4   8   3        969.28       1030.93       130.63 o                         
  -3   8   3        351.55        356.38        59.78 o                         
  -2   8   3         80.15         50.93        24.06 o                         
  -1   8   3        533.23        534.98       100.77 o                         
   0   8   3        268.87        308.22        40.48 o                         
   1   8   3       1687.94       1737.41        76.01 o                         
   2   8   3         17.79         12.39        10.68 o                         
   3   8   3       3988.01       4199.95       153.04 o                         
   4   8   3        944.26        896.99        57.33 o                         
   5   8   3       5248.47       5248.06       145.49 o                         
   6   8   3        421.47        413.66        40.07 o                         
   7   8   3       5420.58       5407.48       188.41 o                         
   8   8   3        983.58        953.50       100.08 o                         
   9   8   3       3043.02       3026.29       183.55 o                         
  10   8   3        918.38        884.88        94.90 o                         
  11   8   3       1159.62       1137.31       181.32 o                         
  12   8   3        129.99        129.87        47.27 o                         
  -4   9   3       1410.39       1326.30       159.66 o                         
  -3   9   3        797.75        630.53       122.77 o                         
  -2   9   3       3120.04       3320.57       265.13 o                         
  -1   9   3       4923.84       5870.26       539.34 o                         
   0   9   3       3830.34       4259.29       425.26 o                         
   1   9   3       6395.82       6392.72       443.59 o                         
   2   9   3        352.94        358.68        70.28 o                         
   3   9   3      10464.75      10449.89       459.95 o                         
   4   9   3        962.09       1029.49        88.15 o                         
   5   9   3       7169.07       7113.48       236.62 o                         
   6   9   3         26.92         11.76        12.12 o                         
   7   9   3       8790.31       8605.06       268.05 o                         
   8   9   3        493.76        524.22        61.61 o                         
   9   9   3       1911.30       2024.94       127.75 o                         
  10   9   3        663.22        593.25        80.22 o                         
  11   9   3       2121.12       2202.45       162.85 o                         
  -3  10   3        350.37        269.41        97.32 o                         
  -2  10   3        656.51        429.38       174.26 o                         
  -1  10   3        776.16        821.51       200.92 o                         
   0  10   3       2556.69       2388.98       325.00 o                         
   1  10   3       1050.28        913.26       110.11 o                         
   2  10   3        207.20        283.99        95.66 o                         
   3  10   3       1056.16       1089.32        97.53 o                         
   4  10   3       1249.14       1251.14       103.27 o                         
   5  10   3        231.71        354.35        60.05 o                         
   6  10   3         68.96         45.16        18.32 o                         
   7  10   3       2799.45       2667.53       154.26 o                         
   8  10   3         25.79         46.01        22.12 o                         
   9  10   3       1121.28       1172.75        97.98 o                         
  10  10   3        144.46        162.96        44.05 o                         
  11  10   3       1488.16       1811.01       211.90 o                         
  -1  11   3        338.44        299.42       147.11 o                         
   0  11   3        932.72        967.84       212.68 o                         
   1  11   3        877.88       1135.63       223.95 o                         
   2  11   3        899.86        892.23       137.16 o                         
   3  11   3       1336.10       1412.54       141.05 o                         
   4  11   3       1161.14       1122.34       102.67 o                         
   5  11   3       3585.92       3379.33       213.19 o                         
   6  11   3         43.43         53.38        22.54 o                         
   7  11   3       3489.45       3247.30       179.43 o                         
   8  11   3        286.96        289.33        49.19 o                         
   9  11   3       3388.36       3317.63       246.41 o                         
  10  11   3         47.73         86.44        46.95 o                         
   1  12   3        159.83        183.57       110.16 o                         
   2  12   3        506.58        490.83       149.07 o                         
   3  12   3        733.07        738.51       106.17 o                         
   4  12   3       1100.89       1161.31       172.79 o                         
   5  12   3        992.79       1195.52       196.90 o                         
   6  12   3        465.07        428.69        65.41 o                         
   7  12   3       2009.44       2158.26       190.34 o                         
   8  12   3        303.42        259.72       101.54 o                         
  -6 -10   4        367.46        310.00        70.91 o                         
  -5 -10   4       4276.77       4456.66       284.58 o                         
  -4 -10   4          1.57        -13.72        24.50 o                         
  -3 -10   4       5560.37       5663.56       438.79 o                         
  -2 -10   4         80.95         47.24        48.81 o                         
  -1 -10   4       4130.25       3565.38       348.91 o                         
  -8  -9   4        328.71        311.81        70.58 o                         
  -7  -9   4       1334.69       1362.36       150.76 o                         
  -6  -9   4        385.14        357.39        57.28 o                         
  -5  -9   4       2901.04       2939.96       214.04 o                         
  -4  -9   4        152.87        138.40        46.13 o                         
  -3  -9   4        555.29        580.76        72.62 o                         
  -2  -9   4         19.12         24.69        24.17 o                         
  -1  -9   4       1178.83       1039.98       118.36 o                         
   0  -9   4          6.17          9.04        36.84 o                         
   1  -9   4        347.44        261.13        86.35 o                         
  -9  -8   4       1045.61       1096.73       131.26 o                         
  -8  -8   4       3135.69       2752.78       401.10 o                         
  -7  -8   4       3036.45       2873.46       215.37 o                         
  -6  -8   4       2492.82       2584.88       201.57 o                         
  -5  -8   4       6192.60       5870.30       608.49 o                         
  -4  -8   4       1532.84       1745.46       206.75 o                         
  -3  -8   4       5280.53       5647.27       312.61 o                         
  -2  -8   4        529.01        612.03        79.82 o                         
  -1  -8   4       2607.48       2848.72       192.78 o                         
   0  -8   4          0.84        -14.03        21.66 o                         
   1  -8   4       7950.28       8333.65       405.12 o                         
   2  -8   4        161.27        123.06        46.12 o                         
   3  -8   4       3853.84       4232.73       380.81 o                         
   4  -8   4       1044.14       1038.02       201.51 o                         
 -10  -7   4       1155.05       1083.45        98.21 o                         
  -9  -7   4        118.34         97.54        29.98 o                         
  -8  -7   4       1347.53       1266.80        91.26 o                         
  -7  -7   4        267.28        258.29        43.62 o                         
  -6  -7   4         50.20         22.60        17.98 o                         
  -5  -7   4         55.89         33.16        18.88 o                         
  -4  -7   4          4.69         13.21        16.08 o                         
  -3  -7   4         74.07        117.29        31.94 o                         
  -2  -7   4        137.42        150.44        33.91 o                         
  -1  -7   4       2202.15       2146.81       130.07 o                         
   0  -7   4        245.80        347.55        61.43 o                         
   1  -7   4       1278.48       1190.41       123.61 o                         
   2  -7   4         50.88         15.49        31.80 o                         
   3  -7   4       1381.15       1514.76       158.84 o                         
   4  -7   4        154.39        106.06        40.61 o                         
   5  -7   4        326.20        435.13        98.05 o                         
 -10  -6   4       7463.35       7320.73       293.60 o                         
  -9  -6   4          4.52         17.25        13.57 o                         
  -8  -6   4       8772.68       8447.43       339.02 o                         
  -7  -6   4       1744.90       1555.39        95.99 o                         
  -6  -6   4      13031.22      12784.21       445.20 o                         
  -5  -6   4       3021.39       2815.54       125.76 o                         
  -4  -6   4       5003.20       5008.28       209.22 o                         
  -3  -6   4       5372.06       5579.24       152.50 o                         
  -2  -6   4       6727.40       6556.64       234.04 o                         
  -1  -6   4      14247.12      14097.93       278.46 o                         
   0  -6   4       2055.43       2052.27       208.17 o                         
   1  -6   4       7795.83       7544.49       278.66 o                         
   2  -6   4        487.13        441.53        59.68 o                         
   3  -6   4       8351.95       8585.77       333.64 o                         
   4  -6   4        111.25        144.84        39.62 o                         
   5  -6   4       4163.98       3822.34       275.00 o                         
   6  -6   4         39.24          0.02        27.45 o                         
 -11  -5   4         91.20         64.88        40.28 o                         
 -10  -5   4        384.35        356.62        70.17 o                         
  -9  -5   4        147.08        133.56        30.55 o                         
  -8  -5   4        561.46        620.02        57.89 o                         
  -7  -5   4          1.40         -7.06         9.38 o                         
  -6  -5   4       1369.83       1239.14        78.65 o                         
  -5  -5   4         41.14         48.72        11.65 o                         
  -4  -5   4       1227.64       1271.76        53.60 o                         
  -3  -5   4        262.46        267.15        30.26 o                         
  -2  -5   4        536.43        591.85        40.32 o                         
  -1  -5   4        213.73        185.15        31.31 o                         
   0  -5   4         68.25         65.77        12.34 o                         
   1  -5   4         46.07         26.54        13.28 o                         
   2  -5   4          4.56         -5.83        10.86 o                         
   3  -5   4        299.42        253.33        38.18 o                         
   4  -5   4         32.27         21.79        18.07 o                         
   5  -5   4          3.03          2.77        15.29 o                         
   6  -5   4          2.02         -6.32        20.97 o                         
   7  -5   4         30.59         48.54        25.50 o                         
 -11  -4   4       1143.69       1154.92       198.86 o                         
 -10  -4   4       3715.03       3910.53       245.95 o                         
  -9  -4   4        292.05        317.31        49.72 o                         
  -8  -4   4       8714.06       8614.00       373.89 o                         
  -7  -4   4         30.42         49.40        14.13 o                         
  -6  -4   4      14847.82      15242.11       450.64 o                         
  -5  -4   4        456.94        441.34        28.21 o                         
  -4  -4   4      29615.65      30916.69       813.73 o                         
  -3  -4   4       2805.42       2832.45        82.99 o                         
  -2  -4   4      13475.99      12798.60       265.50 o                         
  -1  -4   4       5430.47       5527.11       153.23 o                         
   0  -4   4      11500.41      11448.77       245.05 o                         
   1  -4   4       8754.26       8894.78       137.83 o                         
   2  -4   4       5386.67       5336.20       175.53 o                         
   3  -4   4       8455.60       8266.34       260.50 o                         
   4  -4   4       2272.43       2333.33       131.65 o                         
   5  -4   4       7652.02       7429.81       306.09 o                         
   6  -4   4        696.98        669.28        84.01 o                         
   7  -4   4       5287.14       5024.03       259.49 o                         
   8  -4   4         98.89         70.80        31.26 o                         
 -11  -3   4         29.11         59.39        75.17 o                         
 -10  -3   4        275.59        270.11        50.85 o                         
  -9  -3   4       1055.16       1020.70       125.21 o                         
  -8  -3   4        780.20        751.29        64.51 o                         
  -7  -3   4        147.64        165.04        21.28 o                         
  -6  -3   4        119.91        134.72        15.55 o                         
  -5  -3   4         14.17          7.97         4.96 o                         
  -4  -3   4        217.36        292.60        29.96 o                         
  -3  -3   4        461.08        447.89        21.99 o                         
  -2  -3   4       1557.85       1374.11       163.39 o                         
  -1  -3   4         14.72         20.76         8.60 o                         
   0  -3   4        472.43        496.21        83.68 o                         
   1  -3   4         77.89         71.49        10.48 o                         
   2  -3   4        241.78        207.79        34.17 o                         
   3  -3   4        353.56        407.03        37.16 o                         
   4  -3   4         16.58         34.78        14.71 o                         
   5  -3   4        625.76        627.76        61.05 o                         
   6  -3   4        473.83        444.54        63.92 o                         
   7  -3   4        177.67        206.68        47.70 o                         
   8  -3   4          5.16          8.54        16.59 o                         
   9  -3   4         49.82         44.75        36.48 o                         
 -11  -2   4       3541.83       4221.45       864.64 o                         
 -10  -2   4       2366.72       2915.04       847.04 o                         
  -9  -2   4       4642.28       4539.36       279.68 o                         
  -8  -2   4       7604.28       7566.35       267.78 o                         
  -7  -2   4       4668.94       4881.20       119.35 o                         
  -6  -2   4      12901.33      12701.44       217.62 o                         
  -5  -2   4        452.84        430.37        23.54 o                         
  -4  -2   4      19092.61      18528.48       157.23 o                         
  -3  -2   4          9.27         10.70         3.64 o                         
  -2  -2   4      43666.30      37849.94      4563.09 o                         
  -1  -2   4        595.26        627.94        23.83 o                         
   0  -2   4      49218.32      47913.30       634.58 o                         
   1  -2   4        866.23        883.17        41.62 o                         
   2  -2   4      13783.24       9968.26      1841.95 o                         
   3  -2   4       3510.16       3028.55       365.80 o                         
   4  -2   4       9705.76       9686.41       231.76 o                         
   5  -2   4       3993.95       3939.43       128.59 o                         
   6  -2   4       6515.68       5984.86       280.33 o                         
   7  -2   4       8716.70       9038.29       375.86 o                         
   8  -2   4       1975.58       1907.73       161.35 o                         
   9  -2   4       3134.79       2860.51       243.88 o                         
 -11  -1   4        171.28        122.77        68.92 o                         
 -10  -1   4         10.05          6.07        32.83 o                         
  -9  -1   4        200.24        159.70        58.01 o                         
  -8  -1   4        242.38        410.60        84.85 o                         
  -7  -1   4         32.94         17.05        12.04 o                         
  -6  -1   4        176.23        195.78        17.64 o                         
  -5  -1   4        342.47        336.76        25.08 o                         
  -4  -1   4          0.59          3.07         3.07 o                         
  -3  -1   4         58.21         55.64         7.33 o                         
  -2  -1   4      14130.14      15222.24       249.68 o                         
  -1  -1   4         20.80         15.95         4.17 o                         
   0  -1   4       8163.07       8305.82       185.30 o                         
   1  -1   4        198.43        223.56        15.28 o                         
   2  -1   4         54.51         68.90        12.01 o                         
   3  -1   4         14.25         13.63         4.54 o                         
   4  -1   4       1015.21        868.05       120.46 o                         
   5  -1   4         38.71         37.39         9.81 o                         
   6  -1   4        828.59        818.23        52.67 o                         
   7  -1   4        481.58        454.05        57.18 o                         
   8  -1   4        556.87        504.19        64.02 o                         
   9  -1   4        150.28        163.88        40.60 o                         
  10  -1   4         50.85         33.26        40.60 o                         
 -11   0   4       5838.35       6207.38       571.69 o                         
 -10   0   4        749.22        575.80       116.55 o                         
  -9   0   4       6265.11       6701.87       401.36 o                         
  -8   0   4       4051.15       4423.24       217.25 o                         
  -7   0   4       7488.65       7575.68       186.81 o                         
  -6   0   4       9069.72       9682.30       225.71 o                         
  -5   0   4       8600.46       9245.24       165.35 o                         
  -4   0   4      11903.81      11256.96       165.30 o                         
  -3   0   4      10331.36      10124.09       130.67 o                         
  -2   0   4      18446.35      17040.38      1289.88 o                         
  -1   0   4       4155.08       4308.20        86.51 o                         
   0   0   4      16631.13      11960.96      1680.62 o                         
   1   0   4       1699.49       1423.17        39.48 o                         
   2   0   4      29924.71      27910.99       194.75 o                         
   3   0   4        260.68        164.18        32.29 o                         
   4   0   4      37112.22      38061.87       268.06 o                         
   5   0   4       1226.50       1288.39        45.59 o                         
   6   0   4      11688.69      12311.75       376.44 o                         
   7   0   4       2590.20       2776.54        90.62 o                         
   8   0   4       3134.26       3182.24       164.13 o                         
   9   0   4       2858.44       2883.35       229.15 o                         
  10   0   4       2467.54       2606.92       446.33 o                         
  11   0   4       4190.53       4346.48       264.26 o                         
 -10   1   4          2.14        -23.03        31.39 o                         
  -9   1   4        441.70        317.11        59.77 o                         
  -8   1   4        228.93        181.66        44.35 o                         
  -7   1   4        110.38         99.60        26.24 o                         
  -6   1   4         16.54         11.16         5.65 o                         
  -5   1   4        669.82        741.69        35.69 o                         
  -4   1   4        183.47        175.39        19.17 o                         
  -3   1   4       1561.90       1620.80        42.79 o                         
  -2   1   4        320.82        266.20        17.26 o                         
  -1   1   4        193.13        170.25        13.12 o                         
   0   1   4        257.62        233.95        42.67 o                         
   1   1   4        270.47        343.81        18.97 o                         
   2   1   4       1842.19       1707.37       208.52 o                         
   3   1   4        242.82        281.56        15.01 o                         
   4   1   4       1845.41       1809.20        44.05 o                         
   5   1   4        905.06        827.50       118.83 o                         
   6   1   4        326.92        320.68        36.85 o                         
   7   1   4        574.82        601.92        38.41 o                         
   8   1   4         23.37         39.44        27.31 o                         
   9   1   4          9.12          1.80        24.76 o                         
  10   1   4         80.89         39.18        31.89 o                         
  11   1   4        625.27        570.69        89.70 o                         
 -10   2   4         15.13         24.97        26.55 o                         
  -9   2   4       5954.36       5982.29       510.87 o                         
  -8   2   4         16.30         22.88        25.33 o                         
  -7   2   4      11243.64      12183.73       513.75 o                         
  -6   2   4        656.82        714.54        46.17 o                         
  -5   2   4       7100.26       6772.31       142.25 o                         
  -4   2   4       2092.97       2147.09        64.93 o                         
  -3   2   4      19644.73      19466.85       306.19 o                         
  -2   2   4       9938.23       9292.66       198.81 o                         
  -1   2   4      14041.74      13745.36       245.57 o                         
   0   2   4       5903.86       5920.46       129.93 o                         
   1   2   4       6781.25       6579.71        79.25 o                         
   2   2   4      42615.91      40197.62       253.25 o                         
   3   2   4       2912.92       3015.12        47.62 o                         
   4   2   4      47015.32      47363.13       410.73 o                         
   5   2   4       1224.94       1192.70        38.87 o                         
   6   2   4      24928.50      25445.65       477.36 o                         
   7   2   4        154.63        171.82        21.67 o                         
   8   2   4      20355.39      21845.91       585.12 o                         
   9   2   4         67.01         77.35        31.53 o                         
  10   2   4       5070.10       5027.46       288.46 o                         
  11   2   4       1179.23        956.57       272.37 o                         
 -10   3   4          6.24          9.38        36.46 o                         
  -9   3   4        120.39        112.67        40.12 o                         
  -8   3   4         31.06         32.24        25.27 o                         
  -7   3   4       1018.43        962.18       102.18 o                         
  -6   3   4          0.09          1.84        10.15 o                         
  -5   3   4        633.39        607.35        52.56 o                         
  -4   3   4         73.49         95.88        14.51 o                         
  -3   3   4       3404.61       3412.66        85.82 o                         
  -2   3   4        938.34        903.93        36.99 o                         
  -1   3   4       6047.73       6557.63       165.95 o                         
   1   3   4         93.57        113.95        13.56 o                         
   2   3   4       3870.10       4211.13       119.10 o                         
   3   3   4       5208.62       5598.02        97.28 o                         
   4   3   4       2560.71       2855.85        50.28 o                         
   5   3   4        236.96        241.15        14.68 o                         
   6   3   4        179.17        179.92        14.30 o                         
   7   3   4         94.20         92.98        15.07 o                         
   8   3   4       5160.23       5354.17       182.84 o                         
   9   3   4        146.94        142.09        40.19 o                         
  10   3   4        677.54        545.12       113.32 o                         
  11   3   4         20.77         -4.84        28.81 o                         
  -9   4   4       4338.39       4337.88       467.65 o                         
  -8   4   4        274.42        307.38        63.61 o                         
  -7   4   4       5810.65       5713.40      1171.01 o                         
  -6   4   4        229.14        310.45        67.03 o                         
  -5   4   4      14868.22      15322.26       511.23 o                         
  -4   4   4         96.12        121.98        22.45 o                         
  -3   4   4      14844.75      14483.97       850.95 o                         
  -2   4   4       1204.79       1210.17        64.21 o                         
  -1   4   4      11968.95      11465.24       239.45 o                         
   0   4   4       7192.65       7525.25       168.95 o                         
   1   4   4      16190.79      15625.89       314.52 o                         
   2   4   4       8628.24       7700.59       204.01 o                         
   3   4   4      19511.47      20053.28       320.62 o                         
   4   4   4      13855.88      13716.79       189.61 o                         
   5   4   4       6856.14       7047.75       115.14 o                         
   6   4   4       7812.21       6618.13       648.11 o                         
   7   4   4       2314.44       2376.80        84.76 o                         
   8   4   4       6765.10       7102.61       187.47 o                         
   9   4   4          2.23        -22.54        28.42 o                         
  10   4   4       7226.87       7154.29       438.06 o                         
  11   4   4         11.90         27.77        24.82 o                         
  12   4   4       3755.89       3649.17       322.71 o                         
  -8   5   4        111.02        146.03        69.49 o                         
  -7   5   4         10.83         51.99        39.75 o                         
  -6   5   4         66.92         65.59        38.29 o                         
  -5   5   4          5.96         30.72        19.53 o                         
  -4   5   4         24.07         21.98        11.72 o                         
  -3   5   4       3218.71       3248.04       143.25 o                         
  -2   5   4        217.77        206.60        23.59 o                         
  -1   5   4       1062.53        977.78        47.84 o                         
   0   5   4       2141.93       2203.22        81.62 o                         
   1   5   4       4348.30       4196.69       133.49 o                         
   2   5   4       1646.01       1653.84        59.24 o                         
   3   5   4       9588.83      10096.51       175.85 o                         
   4   5   4       1100.72       1109.99        35.97 o                         
   5   5   4       1727.31       1754.03        37.36 o                         
   6   5   4        554.76        656.92        26.49 o                         
   7   5   4         62.01         62.28        11.16 o                         
   8   5   4        267.28        310.21        29.19 o                         
   9   5   4         11.10          6.18        37.44 o                         
  10   5   4        616.83        441.53       139.86 o                         
  11   5   4          2.54         -4.71        28.13 o                         
  12   5   4       1034.17        925.45       157.51 o                         
  -7   6   4       2372.97       2276.76       645.44 o                         
  -6   6   4       1974.41       1615.57       317.01 o                         
  -5   6   4       4734.79       4276.43      1135.34 o                         
  -4   6   4       1434.28       1775.52       259.61 o                         
  -3   6   4      14463.10      13800.13       708.41 o                         
  -2   6   4        308.26        218.48        30.02 o                         
  -1   6   4      15971.13      15840.19       556.05 o                         
   0   6   4         61.55        107.76        16.91 o                         
   1   6   4      37630.77      35897.65       727.77 o                         
   2   6   4       2301.51       2256.73        64.26 o                         
   3   6   4       9552.67       9621.74       185.52 o                         
   4   6   4       1746.01       1546.16        46.14 o                         
   5   6   4       7164.17       7183.68       141.62 o                         
   6   6   4       8585.34       8574.68       180.75 o                         
   7   6   4       5574.33       5612.01       120.35 o                         
   8   6   4       5432.79       5526.04       152.15 o                         
   9   6   4       3537.59       3804.90       179.27 o                         
  10   6   4       6327.96       6400.13       260.72 o                         
  11   6   4        840.25        836.31       201.11 o                         
  12   6   4       3444.99       3450.21       311.54 o                         
  -7   7   4        377.46        532.09       221.50 o                         
  -6   7   4        469.32        335.37       115.85 o                         
  -5   7   4        597.97        516.04       114.41 o                         
  -4   7   4        722.98        552.03        99.55 o                         
  -3   7   4       1828.39       1851.89       160.67 o                         
  -2   7   4         46.30         54.20        25.24 o                         
  -1   7   4       1578.06       1577.71        66.69 o                         
   0   7   4        476.79        448.99        34.21 o                         
   1   7   4       2043.53       2080.66        82.21 o                         
   2   7   4          5.03         18.50         8.98 o                         
   3   7   4       1372.90       1442.29        58.39 o                         
   4   7   4        173.34        180.19        19.28 o                         
   5   7   4       1008.49       1131.44        52.77 o                         
   6   7   4        502.78        612.97        38.49 o                         
   7   7   4        989.43       1054.66        56.89 o                         
   8   7   4        818.29        872.86        58.73 o                         
   9   7   4       1724.29       1759.11       101.29 o                         
  10   7   4       1135.47       1181.76        96.46 o                         
  11   7   4        822.95        834.45        94.83 o                         
  12   7   4       1152.62       1161.24       255.31 o                         
  -6   8   4       3944.02       4923.00       676.07 o                         
  -5   8   4       1715.41       1648.99       208.96 o                         
  -4   8   4       2030.04       1791.29       514.45 o                         
  -3   8   4       2648.47       2917.68       213.86 o                         
  -2   8   4       1861.35       1781.10       156.82 o                         
  -1   8   4       7430.64       8388.58       614.03 o                         
   0   8   4        919.33        894.91        74.24 o                         
   1   8   4       6911.81       6654.34       218.12 o                         
   2   8   4        212.94        219.52        26.24 o                         
   3   8   4       8644.60       8646.36       302.37 o                         
   4   8   4         42.54         49.73        14.54 o                         
   5   8   4       4700.82       4745.65       145.70 o                         
   6   8   4        150.78        154.69        24.97 o                         
   7   8   4       5036.19       4909.12       176.22 o                         
   8   8   4       1347.29       1290.12        79.94 o                         
   9   8   4       3456.87       3548.76       197.85 o                         
  10   8   4       1181.84       1116.34       106.48 o                         
  11   8   4       2444.51       2537.38       170.99 o                         
  12   8   4       2173.04       2382.41       240.71 o                         
  -4   9   4        737.48        627.66       127.01 o                         
  -3   9   4        350.24        242.90        78.24 o                         
  -2   9   4         92.82         64.96        81.94 o                         
  -1   9   4        427.73        132.90       100.95 o                         
   0   9   4       1305.74       1292.02       137.22 o                         
   1   9   4       2069.70       2217.50       143.85 o                         
   2   9   4        196.51        161.43        50.24 o                         
   3   9   4       4945.79       4711.25       218.58 o                         
   4   9   4       1171.00       1215.29        98.18 o                         
   5   9   4       3536.37       3388.57       145.71 o                         
   6   9   4        101.35         84.04        22.55 o                         
   7   9   4       4986.90       4867.45       181.55 o                         
   8   9   4          2.92          5.74        12.40 o                         
   9   9   4       1458.83       1522.56       108.10 o                         
  10   9   4        340.92        370.29        60.99 o                         
  11   9   4        990.43        896.39       141.33 o                         
  -3  10   4        240.93        115.19        63.11 o                         
  -2  10   4       3432.85       3722.69       297.19 o                         
  -1  10   4       1351.03       1800.90       196.53 o                         
   0  10   4       2075.25       2186.88       330.10 o                         
   1  10   4       5150.46       4788.17       811.32 o                         
   2  10   4       3057.13       3111.84       180.15 o                         
   3  10   4       3744.68       3733.83       265.72 o                         
   4  10   4        290.95        320.69        56.74 o                         
   5  10   4       9411.41       8688.62       331.64 o                         
   6  10   4        272.92        283.34        40.09 o                         
   7  10   4       4701.25       4743.24       185.44 o                         
   8  10   4          9.78         -0.50        15.15 o                         
   9  10   4       3385.31       3263.81       172.53 o                         
  10  10   4        109.33         97.62        48.91 o                         
  -1  11   4        108.12        110.35        53.04 o                         
   0  11   4       1253.48       1361.45       273.84 o                         
   1  11   4        182.46        125.45        77.82 o                         
   2  11   4        884.05        811.40       110.75 o                         
   3  11   4        637.42        730.68       119.94 o                         
   4  11   4        658.09        650.36        93.72 o                         
   5  11   4       1054.93       1042.64       100.25 o                         
   6  11   4        173.37        171.06        40.63 o                         
   7  11   4       3005.04       3032.62       175.94 o                         
   8  11   4        183.60        196.90        55.85 o                         
   9  11   4       2175.84       2440.01       194.33 o                         
   1  12   4        155.44        166.32        99.38 o                         
   2  12   4       1624.16       1875.70       300.59 o                         
   3  12   4        767.04        763.14       109.64 o                         
   4  12   4       1157.52        968.92       120.21 o                         
   5  12   4       1494.38       1297.84       116.05 o                         
   6  12   4       1339.14       1383.30       119.82 o                         
   7  12   4       1528.58       1284.41       145.52 o                         
   8  12   4        655.52        772.20       110.06 o                         
  -7  -9   5       2726.06       3123.55       382.53 o                         
  -6  -9   5       1315.76       1469.77       158.68 o                         
  -5  -9   5       4803.61       5323.91       305.40 o                         
  -4  -9   5        678.98        853.72        91.02 o                         
  -3  -9   5       4798.05       4971.65       532.63 o                         
  -2  -9   5         49.12         88.90        34.48 o                         
  -1  -9   5       5837.40       6340.58       335.95 o                         
   0  -9   5         51.75         48.00        32.53 o                         
  -8  -8   5        703.97        880.21       118.09 o                         
  -7  -8   5        318.53        225.18       123.49 o                         
  -6  -8   5        444.28        413.21        79.07 o                         
  -5  -8   5       1636.17       1589.09       178.87 o                         
  -4  -8   5        688.63        831.67       118.85 o                         
  -3  -8   5       1083.95       1299.66       107.49 o                         
  -2  -8   5        143.79         93.41        33.55 o                         
  -1  -8   5        965.70       1005.99       112.31 o                         
   0  -8   5         22.35         38.04        31.01 o                         
   1  -8   5        118.68        165.68        80.66 o                         
   2  -8   5          0.25        -17.44        27.81 o                         
   3  -8   5        296.39        430.36       121.83 o                         
 -10  -7   5       4165.44       4920.36       488.48 o                         
  -9  -7   5         29.72          2.68        24.15 o                         
  -8  -7   5       3147.93       3243.73       318.07 o                         
  -7  -7   5       1198.93       1027.19       142.26 o                         
  -6  -7   5       4409.02       3933.06       475.83 o                         
  -5  -7   5       2941.87       2801.74       204.94 o                         
  -4  -7   5       2464.30       3761.18       955.30 o                         
  -3  -7   5       6564.20       9099.18      1965.92 o                         
  -2  -7   5       2597.76       2951.23       161.81 o                         
  -1  -7   5       7582.58       8490.18       375.89 o                         
   0  -7   5        940.30       1036.82       110.57 o                         
   1  -7   5       6235.05       6515.05       331.73 o                         
   2  -7   5        200.52        257.78        63.84 o                         
   3  -7   5       9230.39      10284.12       990.92 o                         
   4  -7   5          6.95         20.14        28.03 o                         
 -10  -6   5         83.21         72.52        35.72 o                         
  -9  -6   5        455.99        371.14        61.19 o                         
  -8  -6   5       1449.64       1598.39       126.54 o                         
  -7  -6   5          1.91         -3.91        11.40 o                         
  -6  -6   5         28.67         28.77        18.57 o                         
  -5  -6   5         30.93         26.80        20.21 o                         
  -4  -6   5        527.72        445.65       117.51 o                         
  -3  -6   5         72.52         93.39        38.30 o                         
  -2  -6   5         91.65         57.86        40.90 o                         
  -1  -6   5        348.88        358.77        50.08 o                         
   0  -6   5        760.66        781.82        88.28 o                         
   1  -6   5       2082.31       2065.59       156.45 o                         
   2  -6   5        195.43        278.75        46.83 o                         
   3  -6   5        867.43        756.95        83.30 o                         
   4  -6   5         64.92         42.35        23.89 o                         
   5  -6   5         71.14         73.30        42.01 o                         
 -10  -5   5       5225.71       5210.83       463.29 o                         
  -9  -5   5          2.52         24.15        20.24 o                         
  -8  -5   5      13641.23      12773.49       482.41 o                         
  -7  -5   5        277.51        264.30        38.18 o                         
  -6  -5   5      13822.19      13361.69       369.51 o                         
  -5  -5   5       2172.36       2168.83       108.47 o                         
  -4  -5   5      14314.44      13637.88       495.37 o                         
  -3  -5   5       2519.86       2416.01        82.05 o                         
  -2  -5   5       6483.36       6581.12       188.23 o                         
  -1  -5   5       6281.87       6428.80       184.30 o                         
   0  -5   5       4338.75       4280.18       131.60 o                         
   1  -5   5       5812.38       5949.64       227.62 o                         
   2  -5   5       3635.52       3735.85       176.98 o                         
   3  -5   5       8618.64       8603.97       320.65 o                         
   4  -5   5        758.02        714.11        81.66 o                         
   5  -5   5       4451.91       4377.78       288.54 o                         
   6  -5   5        140.46        103.15        50.09 o                         
 -11  -4   5        150.64        116.43       127.61 o                         
 -10  -4   5        448.26        382.87       106.88 o                         
  -9  -4   5        425.03        442.27        59.23 o                         
  -8  -4   5        148.83        193.29        39.54 o                         
  -7  -4   5        143.51        127.50        24.79 o                         
  -6  -4   5        392.10        397.47        36.11 o                         
  -5  -4   5          8.88         -0.02         5.77 o                         
  -4  -4   5       1004.21        993.01        47.40 o                         
  -3  -4   5         42.36         33.94        10.23 o                         
  -2  -4   5          2.91          4.22         4.55 o                         
  -1  -4   5          8.09          5.01         5.73 o                         
   0  -4   5        321.52        354.41        29.33 o                         
   1  -4   5         20.89         23.31        10.55 o                         
   2  -4   5        111.70         91.78        19.10 o                         
   3  -4   5         10.16          7.19        10.56 o                         
   4  -4   5         34.33         68.00        20.51 o                         
   5  -4   5          4.04         -4.93        18.37 o                         
   6  -4   5         50.60         38.07        22.03 o                         
   7  -4   5        129.34         99.13        37.25 o                         
   8  -4   5         24.80        -23.61        28.16 o                         
 -11  -3   5       2988.84       3683.97       596.73 o                         
 -10  -3   5       3075.99       2951.38       315.83 o                         
  -9  -3   5       1913.60       1951.75       160.70 o                         
  -8  -3   5       8323.02       7935.90       337.81 o                         
  -7  -3   5       1192.01       1032.67        64.14 o                         
  -6  -3   5      13456.41      13471.93       274.51 o                         
  -5  -3   5        637.40        675.67        34.81 o                         
  -4  -3   5      28651.76      30534.80      1238.58 o                         
  -3  -3   5        219.31        182.34        25.35 o                         
  -2  -3   5      15452.60      12594.74      1674.36 o                         
  -1  -3   5         89.07         89.39        12.62 o                         
   0  -3   5      15538.70      15261.37       338.32 o                         
   1  -3   5       6611.50       6741.51       141.82 o                         
   2  -3   5      14949.15      14770.80       216.94 o                         
   3  -3   5       5018.01       4942.17       152.28 o                         
   4  -3   5       4325.91       4380.33       171.12 o                         
   5  -3   5       6013.32       5925.75       252.37 o                         
   6  -3   5       2935.53       2736.05       173.34 o                         
   7  -3   5       7022.21       6944.44       307.38 o                         
   8  -3   5       1764.61       1776.59       146.69 o                         
   9  -3   5       3869.53       3486.97       492.99 o                         
 -11  -2   5          5.73        -23.74        23.74 o                         
 -10  -2   5         41.88         51.20        41.52 o                         
  -9  -2   5        170.86        144.53        39.53 o                         
  -8  -2   5        546.89        547.29        60.54 o                         
  -7  -2   5        488.15        449.47        36.97 o                         
  -6  -2   5        366.42        349.90        25.40 o                         
  -5  -2   5        672.43        644.25        32.88 o                         
  -4  -2   5        156.58        134.52        17.29 o                         
  -3  -2   5         45.86         44.47         7.51 o                         
  -2  -2   5         50.26         59.39        12.45 o                         
  -1  -2   5        257.45        337.26        20.02 o                         
   0  -2   5        321.54        312.14        21.46 o                         
   1  -2   5        149.04        143.89        15.72 o                         
   2  -2   5        551.78        547.88        32.65 o                         
   3  -2   5        264.19        147.78        36.78 o                         
   4  -2   5        291.62        268.33        33.14 o                         
   5  -2   5         74.97         54.93        17.73 o                         
   6  -2   5        207.22        213.64        42.00 o                         
   7  -2   5         15.56         25.91        15.66 o                         
   8  -2   5          6.78         -7.25        14.56 o                         
   9  -2   5         95.50         76.46        34.28 o                         
 -11  -1   5       2767.63       3095.62       344.99 o                         
 -10  -1   5       1142.19       1489.91       233.95 o                         
  -9  -1   5       4941.94       6081.54       556.99 o                         
  -8  -1   5       4224.77       4383.93       441.00 o                         
  -7  -1   5       7917.49       7754.86       240.66 o                         
  -6  -1   5      12829.95      12547.52       234.74 o                         
  -5  -1   5       4739.24       4486.20       102.13 o                         
  -4  -1   5      11270.22      10681.30       220.08 o                         
  -3  -1   5       2223.99       2243.80        57.98 o                         
  -2  -1   5      26097.62      26059.08       481.44 o                         
  -1  -1   5        501.66        479.96        25.26 o                         
   0  -1   5      41457.88      42070.43       738.81 o                         
   1  -1   5        141.90        151.14        13.37 o                         
   2  -1   5      20777.57      15057.91      2378.43 o                         
   3  -1   5       1807.67       1797.05        51.95 o                         
   4  -1   5       8790.48       7191.92      1130.59 o                         
   5  -1   5        858.78        889.47       127.38 o                         
   6  -1   5      10765.78      11284.36       302.24 o                         
   7  -1   5       6302.52       6918.28       254.94 o                         
   8  -1   5       3271.65       3468.45       199.64 o                         
   9  -1   5       3428.63       3354.01       205.56 o                         
  10  -1   5       2214.35       1993.73       214.58 o                         
 -10   0   5          5.89        -22.97        32.27 o                         
  -9   0   5         19.79        -24.83        36.00 o                         
  -8   0   5        112.30         74.90        34.29 o                         
  -7   0   5        446.07        534.66        60.45 o                         
  -6   0   5        140.41        148.06        16.57 o                         
  -5   0   5          0.60         15.76         5.25 o                         
  -4   0   5        343.05        273.95        30.64 o                         
  -3   0   5        894.28        883.89        28.77 o                         
  -2   0   5        619.05        649.13        24.94 o                         
  -1   0   5        656.09        734.06        25.88 o                         
   0   0   5       6066.05       5349.81       740.83 o                         
   1   0   5        205.15        246.61        18.44 o                         
   2   0   5       2845.31       3234.66        68.95 o                         
   3   0   5          5.90          6.53         4.86 o                         
   4   0   5         80.58         73.78        10.62 o                         
   5   0   5         40.57         38.27         9.32 o                         
   6   0   5       1003.49        915.46        63.22 o                         
   7   0   5        829.03        747.33        88.66 o                         
   8   0   5        215.08        188.00        49.01 o                         
   9   0   5        146.48        114.89        45.28 o                         
  10   0   5         21.79          3.67        31.42 o                         
 -10   1   5        182.77        158.32       125.50 o                         
  -9   1   5       8806.14      10090.12      1056.74 o                         
  -8   1   5        232.61        227.10        43.20 o                         
  -7   1   5       7785.85       8065.15       316.58 o                         
  -6   1   5       1613.88       1593.14        61.72 o                         
  -5   1   5       9418.73       9014.04       178.11 o                         
  -4   1   5       5592.09       5607.22       398.22 o                         
  -3   1   5      16713.35      16931.32       318.83 o                         
  -2   1   5      14539.53      13920.22       359.54 o                         
  -1   1   5      19569.07      19672.80       416.20 o                         
   0   1   5      26247.18      25951.29      2450.48 o                         
   1   1   5        585.61        613.73        32.46 o                         
   2   1   5      28460.30      28257.64       332.99 o                         
   3   1   5       3727.15       3021.68       411.24 o                         
   4   1   5      38047.93      31898.83      4176.77 o                         
   5   1   5        460.41        395.04        54.89 o                         
   6   1   5      18841.08      20088.49       465.46 o                         
   7   1   5         51.54         49.49        15.48 o                         
   8   1   5       6336.47       6884.79       310.64 o                         
   9   1   5       1320.61       1264.65       144.79 o                         
  10   1   5       3313.57       3387.01       257.04 o                         
  11   1   5       1270.63       1366.29       165.46 o                         
 -10   2   5          0.34          2.42        57.87 o                         
  -9   2   5          0.53         -7.78        15.34 o                         
  -8   2   5          2.99          2.60        24.66 o                         
  -7   2   5        289.00        365.53        53.40 o                         
  -6   2   5          0.56          6.49         8.96 o                         
  -5   2   5        180.96        206.20        21.70 o                         
  -4   2   5         10.90          5.50         5.79 o                         
  -3   2   5        536.60        574.27        30.68 o                         
  -2   2   5        323.20        347.91        22.49 o                         
  -1   2   5        640.02        709.58        34.45 o                         
   0   2   5        291.74        269.64        25.28 o                         
   1   2   5       2871.45       2730.01        61.50 o                         
   2   2   5       1182.15       1014.71       135.97 o                         
   3   2   5        113.99         96.36        10.95 o                         
   4   2   5       2718.36       2929.57        51.19 o                         
   5   2   5        589.47        418.09        67.54 o                         
   6   2   5       1341.35       1143.67       176.87 o                         
   7   2   5        345.59        448.11        46.03 o                         
   8   2   5        834.86        774.56        80.58 o                         
   9   2   5        322.03        350.23        99.48 o                         
  10   2   5        228.41        192.17        50.05 o                         
  11   2   5        131.76        114.34        60.44 o                         
  -9   3   5       3806.46       4026.44       259.47 o                         
  -8   3   5        347.61        375.21        66.82 o                         
  -7   3   5       5739.78       6394.71       347.24 o                         
  -6   3   5         15.51         39.79        16.41 o                         
  -5   3   5       9209.82       8989.19       382.00 o                         
  -4   3   5        349.39        365.80        30.56 o                         
  -3   3   5      13136.04      12978.69       274.92 o                         
  -2   3   5       6662.96       6978.39       166.29 o                         
  -1   3   5      32940.79      33600.89       605.39 o                         
   0   3   5      20209.53      21250.76       460.80 o                         
   1   3   5      14959.35      15962.92       417.52 o                         
   2   3   5      27488.05      28741.44       484.03 o                         
   3   3   5      21068.01      21121.35       316.78 o                         
   4   3   5      14556.37      11625.37      1550.83 o                         
   5   3   5       2638.88       2741.58        56.61 o                         
   6   3   5      18521.18      18881.80       270.45 o                         
   7   3   5       1152.98       1231.22        97.53 o                         
   8   3   5       7770.63       8214.40       239.51 o                         
   9   3   5        332.27        231.03        49.42 o                         
  10   3   5       6757.77       6398.74       735.85 o                         
  11   3   5        201.87        321.94       115.31 o                         
  -9   4   5        165.75        117.36        45.01 o                         
  -8   4   5        138.87         69.42        34.05 o                         
  -7   4   5        808.77        780.54        96.36 o                         
  -6   4   5         88.00         76.26        26.22 o                         
  -5   4   5        300.34        364.69        50.58 o                         
  -4   4   5       2123.67       2101.66       140.84 o                         
  -3   4   5       1120.44        999.59        95.04 o                         
  -2   4   5        458.52        464.75        34.82 o                         
  -1   4   5        966.25        838.36        54.68 o                         
   0   4   5       4994.33       5057.88       136.48 o                         
   1   4   5        776.84        774.01        39.58 o                         
   2   4   5        519.44        577.13        21.54 o                         
   3   4   5        226.52        230.39        25.29 o                         
   4   4   5         26.40         22.04         4.45 o                         
   5   4   5         36.74         33.19         7.19 o                         
   6   4   5       1165.89       1159.76        42.16 o                         
   7   4   5       1139.05       1131.62        44.21 o                         
   8   4   5       2772.32       2907.50       111.27 o                         
   9   4   5         16.87         69.88        65.86 o                         
  10   4   5       1183.52       1165.11       164.84 o                         
  11   4   5          6.39          0.01        28.23 o                         
  12   4   5        814.47       1265.50       269.43 o                         
  -8   5   5       1837.20       1537.04       146.75 o                         
  -7   5   5       4034.64       4013.94       418.34 o                         
  -6   5   5        384.67        311.18        78.73 o                         
  -5   5   5      14308.25      12572.41       975.49 o                         
  -4   5   5       3086.21       2748.53       154.75 o                         
  -3   5   5      13836.57      12746.30       530.56 o                         
  -2   5   5         20.83         52.90        14.49 o                         
  -1   5   5      10622.36      10112.82       226.67 o                         
   0   5   5          7.81         22.10         7.13 o                         
   1   5   5       7675.36       7555.16       268.33 o                         
   2   5   5       1084.20       1174.69        47.51 o                         
   3   5   5      21271.26      21188.52       350.30 o                         
   4   5   5       7302.39       7542.18       105.36 o                         
   5   5   5       9969.44      10065.89       202.14 o                         
   6   5   5      10292.92      10418.03       128.59 o                         
   7   5   5       4517.64       4367.98        82.29 o                         
   8   5   5       5223.69       5762.01       198.44 o                         
   9   5   5        631.98        669.91        86.55 o                         
  10   5   5       7231.44       6868.39       601.58 o                         
  11   5   5        748.13        654.98       127.98 o                         
  12   5   5       3968.02       4322.86       512.10 o                         
  -7   6   5        287.12        268.94        97.72 o                         
  -6   6   5         29.14         37.15        46.95 o                         
  -5   6   5        649.50        832.34       115.11 o                         
  -4   6   5        696.75        458.75        79.15 o                         
  -3   6   5       4348.48       4327.92       202.72 o                         
  -2   6   5        465.66        397.70        39.47 o                         
  -1   6   5       2934.89       2795.67        96.56 o                         
   0   6   5         35.67         27.65        10.03 o                         
   1   6   5       1465.95       1417.31        63.74 o                         
   2   6   5        114.53         91.40        12.85 o                         
   3   6   5       3619.46       3883.66       125.82 o                         
   4   6   5         74.72         98.89        11.88 o                         
   5   6   5       4643.18       5125.00       121.62 o                         
   6   6   5       1133.61       1143.11        52.18 o                         
   7   6   5        410.18        450.97        34.28 o                         
   8   6   5        251.21        291.97        31.90 o                         
   9   6   5        719.12        753.01        77.11 o                         
  10   6   5       1261.10       1496.65       139.78 o                         
  11   6   5         73.07         26.76        47.83 o                         
  12   6   5       1631.18       1581.08       237.48 o                         
  -6   7   5       2725.55       2716.61       364.40 o                         
  -5   7   5       2544.46       2205.69       742.42 o                         
  -4   7   5       2237.38       2091.69       283.48 o                         
  -3   7   5       5385.07       6029.51       382.44 o                         
  -2   7   5        495.47        503.51        59.86 o                         
  -1   7   5      11058.13      10716.99       540.33 o                         
   0   7   5       1851.54       1667.50        78.83 o                         
   1   7   5      15341.88      14664.29       609.59 o                         
   2   7   5         91.06         88.07        18.03 o                         
   3   7   5      14056.91      14020.01       563.53 o                         
   4   7   5        463.67        506.18        30.19 o                         
   5   7   5       5257.40       5210.08       156.09 o                         
   6   7   5       1940.49       1969.27        77.40 o                         
   7   7   5       6387.55       6425.68       138.59 o                         
   8   7   5       3455.11       3254.26       123.57 o                         
   9   7   5       5760.17       5878.77       210.43 o                         
  10   7   5       2749.98       2704.64       151.60 o                         
  11   7   5       3058.46       3458.99       235.32 o                         
  12   7   5       1363.13       1178.56       245.22 o                         
  -6   8   5        348.15         99.58       109.08 o                         
  -5   8   5        181.58        192.56        73.33 o                         
  -4   8   5        569.42        551.51        90.33 o                         
  -3   8   5        269.81        345.77        91.71 o                         
  -2   8   5        253.21        221.50       131.72 o                         
  -1   8   5        831.28        876.79        78.93 o                         
   0   8   5        367.80        392.08        48.01 o                         
   1   8   5       1800.25       1725.84        90.13 o                         
   2   8   5        248.83        284.95        33.28 o                         
   3   8   5       1775.80       1765.71        81.65 o                         
   4   8   5        287.42        320.54        37.20 o                         
   5   8   5       1421.40       1641.49        99.54 o                         
   6   8   5          5.65         -7.70         7.70 o                         
   7   8   5       2240.82       2343.63       110.97 o                         
   8   8   5        875.91        825.67        62.71 o                         
   9   8   5       2328.79       2446.64       116.31 o                         
  10   8   5        629.66        608.83       108.89 o                         
  11   8   5       2412.30       2466.79       195.02 o                         
  12   8   5        667.01        651.76       121.43 o                         
  -4   9   5       2710.15       2323.00       528.37 o                         
  -3   9   5        850.89        950.27       270.21 o                         
  -2   9   5       2889.68       3241.47       282.36 o                         
  -1   9   5       3721.94       4291.83       310.32 o                         
   0   9   5       1253.47       1180.65       108.06 o                         
   1   9   5       3368.20       3043.67       253.67 o                         
   2   9   5       1485.74       1319.63       111.89 o                         
   3   9   5       4688.21       4581.68       224.36 o                         
   4   9   5        454.94        459.48        72.12 o                         
   5   9   5       5574.06       5197.74       190.52 o                         
   6   9   5        366.59        360.48        43.39 o                         
   7   9   5       5710.42       5809.83       202.60 o                         
   8   9   5         38.92         20.60        16.30 o                         
   9   9   5       4424.00       4716.51       252.70 o                         
  10   9   5        206.33        157.89        57.34 o                         
  11   9   5       3531.53       3912.82       319.31 o                         
  -3  10   5         54.68         56.09        48.97 o                         
  -2  10   5       1496.82       1452.86       185.72 o                         
  -1  10   5        513.92        461.19       104.27 o                         
   0  10   5        778.36       1030.27       231.89 o                         
   1  10   5       2018.98       1695.52       133.49 o                         
   2  10   5       1472.41       1649.24       129.20 o                         
   3  10   5       3027.16       3002.19       178.46 o                         
   4  10   5       1610.42       1547.35       145.86 o                         
   5  10   5       4514.58       4667.48       223.35 o                         
   6  10   5        540.05        635.33        73.01 o                         
   7  10   5       2765.50       2913.12       165.32 o                         
   8  10   5         43.60         59.27        24.82 o                         
   9  10   5       1246.61       1405.37       138.05 o                         
  10  10   5          0.55         11.96        26.27 o                         
  -1  11   5        248.94        277.47        84.89 o                         
   0  11   5       3474.61       3783.16       478.97 o                         
   1  11   5       1474.16       1691.93       296.48 o                         
   2  11   5       3160.07       3114.67       231.39 o                         
   3  11   5       2198.30       2261.66       156.99 o                         
   4  11   5       1452.63       1415.15       145.18 o                         
   5  11   5       3079.31       2970.91       175.32 o                         
   6  11   5        280.74        286.91        52.70 o                         
   7  11   5       1878.40       1824.42       132.55 o                         
   8  11   5        575.14        665.83        78.67 o                         
   9  11   5       2264.23       2264.22       185.21 o                         
  10  11   5         12.30        -15.48        19.17 o                         
   0  12   5        872.90        879.04       190.43 o                         
   1  12   5          8.83        -30.19        66.16 o                         
   2  12   5       1479.50       1385.07       264.53 o                         
   3  12   5        249.41        308.27        58.58 o                         
   4  12   5        860.14        885.33       115.59 o                         
   5  12   5       1197.57       1168.24       110.59 o                         
   6  12   5        604.97        632.61        89.41 o                         
   7  12   5       1500.59       1549.55       167.64 o                         
   8  12   5        667.16        697.27        87.05 o                         
  -5  -9   6        654.16        595.09        96.69 o                         
  -4  -9   6         78.93         60.05        29.21 o                         
  -3  -9   6        504.49        575.43        87.29 o                         
  -2  -9   6         46.27         36.47        27.84 o                         
  -1  -9   6       1011.02        758.10       152.89 o                         
  -7  -8   6       1899.06       1716.62       169.19 o                         
  -6  -8   6       2173.45       1820.65       536.55 o                         
  -5  -8   6       3267.34       3136.44       237.40 o                         
  -4  -8   6       1656.89       2198.11       251.74 o                         
  -3  -8   6       4802.67       5091.97       255.96 o                         
  -2  -8   6       1164.65       1127.14       126.04 o                         
  -1  -8   6       5539.76       6321.54       324.71 o                         
   0  -8   6        106.68         66.78        36.61 o                         
   1  -8   6       4676.00       5132.40       448.54 o                         
   2  -8   6          7.49        -16.96        37.24 o                         
  -9  -7   6        128.66         63.46        54.00 o                         
  -8  -7   6        965.91        886.62        99.14 o                         
  -7  -7   6         63.47         64.07        34.85 o                         
  -6  -7   6        621.95        470.85        82.92 o                         
  -5  -7   6        661.32        566.29        89.47 o                         
  -4  -7   6       1998.52       3128.43       922.95 o                         
  -3  -7   6       1280.93       1434.65       296.77 o                         
  -2  -7   6         79.76         94.75        30.03 o                         
  -1  -7   6         78.41         56.80        49.54 o                         
   0  -7   6          2.99         -0.03        20.30 o                         
   1  -7   6         50.90         27.81        26.79 o                         
   2  -7   6          6.45          9.01        32.82 o                         
   3  -7   6        179.95        159.07        53.01 o                         
 -10  -6   6       4288.84       4379.25       313.06 o                         
  -9  -6   6        189.94        103.76        51.80 o                         
  -8  -6   6       5173.97       5022.76       317.99 o                         
  -7  -6   6        242.54        212.31        47.03 o                         
  -6  -6   6       4505.55       4251.56       218.37 o                         
  -5  -6   6       1951.81       1754.82       153.47 o                         
  -4  -6   6       9444.99       9259.27       850.62 o                         
  -3  -6   6       5346.29       7657.23      2023.40 o                         
  -2  -6   6       7486.87      10329.70      2033.99 o                         
  -1  -6   6       8983.50       9385.37       417.83 o                         
   0  -6   6       3856.90       4125.05       231.89 o                         
   1  -6   6       5373.92       5520.97       287.27 o                         
   2  -6   6       1760.13       1832.99       156.61 o                         
   3  -6   6      10290.17      10853.07       486.10 o                         
   4  -6   6        688.35        575.26        98.32 o                         
   5  -6   6       4833.54       4487.38       302.58 o                         
 -10  -5   6        135.36        151.44        47.65 o                         
  -9  -5   6        185.46        141.71        37.70 o                         
  -8  -5   6          3.90          5.99        14.85 o                         
  -7  -5   6         30.43          9.87        16.56 o                         
  -6  -5   6        755.52        675.90        76.68 o                         
  -5  -5   6          4.61         10.52        17.17 o                         
  -4  -5   6        108.04         80.66        25.14 o                         
  -3  -5   6          1.14         -2.21        13.51 o                         
  -2  -5   6         23.53          5.84        12.69 o                         
  -1  -5   6        123.56         90.68        30.66 o                         
   0  -5   6       1458.57       1498.98       101.86 o                         
   1  -5   6       1018.53       1130.32        86.08 o                         
   2  -5   6        174.89        190.66        36.80 o                         
   3  -5   6        540.85        419.68        58.76 o                         
   4  -5   6          2.13          7.15        20.30 o                         
   5  -5   6          3.33          0.02        35.86 o                         
   6  -5   6          7.90         -5.70        23.88 o                         
 -10  -4   6       5272.09       5552.39       674.40 o                         
  -9  -4   6       1234.26       1292.21       113.23 o                         
  -8  -4   6      11567.62      11234.22       583.88 o                         
  -7  -4   6        595.24        541.02        90.35 o                         
  -6  -4   6      11696.11      11435.46       522.28 o                         
  -5  -4   6          0.63          5.43        11.79 o                         
  -4  -4   6      19297.83      19125.79       566.32 o                         
  -3  -4   6        283.91        264.14        90.01 o                         
  -2  -4   6       3215.21       3058.81       175.95 o                         
  -1  -4   6        459.56        452.13        37.89 o                         
   0  -4   6       8460.68       8214.80       228.05 o                         
   1  -4   6       4495.19       4366.03       157.26 o                         
   2  -4   6       5206.51       5087.63       319.72 o                         
   3  -4   6       6059.59       5817.77       236.75 o                         
   4  -4   6       2724.41       2782.08       208.51 o                         
   5  -4   6       5647.48       5786.19       330.15 o                         
   6  -4   6       1090.05       1196.71       192.20 o                         
   7  -4   6       5343.73       5235.48       343.20 o                         
 -11  -3   6        154.51        107.91       136.53 o                         
 -10  -3   6        139.68        108.25        53.63 o                         
  -9  -3   6        131.30        136.34        38.02 o                         
  -8  -3   6         22.43         10.51        14.09 o                         
  -7  -3   6          0.31          7.40        12.47 o                         
  -6  -3   6        130.75        119.68        22.65 o                         
  -5  -3   6        299.13        262.98        33.00 o                         
  -4  -3   6         29.24         35.45         8.77 o                         
  -3  -3   6         17.32         13.28         8.09 o                         
  -2  -3   6         13.42         10.93         6.54 o                         
  -1  -3   6       1070.13        929.25       158.04 o                         
   0  -3   6       1199.18       1209.39        65.36 o                         
   1  -3   6          2.58         -2.76         6.43 o                         
   2  -3   6         57.49         59.21        22.76 o                         
   3  -3   6        122.39        138.63        30.02 o                         
   4  -3   6         13.06         22.46        12.14 o                         
   5  -3   6         55.46         93.59        28.32 o                         
   6  -3   6         17.43          3.92        16.61 o                         
   7  -3   6         59.64         48.47        23.68 o                         
   8  -3   6         28.26         -5.49        20.03 o                         
 -10  -2   6       2274.80       2440.93       247.24 o                         
  -9  -2   6       2818.59       2948.50       195.81 o                         
  -8  -2   6       4357.51       4092.26       201.17 o                         
  -7  -2   6       3797.83       4024.76       193.71 o                         
  -6  -2   6       9777.53      10240.36       397.09 o                         
  -5  -2   6       1216.49       1122.07        54.84 o                         
  -4  -2   6      18273.14      18100.30       378.86 o                         
  -3  -2   6       1461.17       1489.45        52.60 o                         
  -2  -2   6      16946.52      13348.68      2164.58 o                         
  -1  -2   6       1218.03       1350.57        45.51 o                         
   0  -2   6      32965.95      33345.38       326.80 o                         
   1  -2   6        190.04        147.03        26.95 o                         
   2  -2   6      18638.70      18699.71       377.72 o                         
   3  -2   6       4682.34       4648.55       155.08 o                         
   4  -2   6      17080.08      18592.91      2926.79 o                         
   5  -2   6       2379.05       2248.92       133.46 o                         
   6  -2   6       6537.01       6238.19       263.53 o                         
   7  -2   6       5166.43       5408.11       253.34 o                         
   8  -2   6       1856.55       1894.02       147.52 o                         
   9  -2   6       2824.43       3081.73       399.49 o                         
 -10  -1   6          1.97        -23.08        23.08 o                         
  -9  -1   6         24.95        -26.73        31.88 o                         
  -8  -1   6        268.61        217.99        47.60 o                         
  -7  -1   6        530.72        524.11        57.25 o                         
  -6  -1   6        882.57        877.98        52.09 o                         
  -5  -1   6         15.45         22.85         7.65 o                         
  -4  -1   6       1132.90       1110.42        46.10 o                         
  -3  -1   6          5.75          7.25         4.72 o                         
  -2  -1   6          3.43          4.83         3.89 o                         
  -1  -1   6        620.56        488.74        92.97 o                         
   0  -1   6       3035.05       2949.65        60.47 o                         
   1  -1   6         16.03          6.61         5.64 o                         
   2  -1   6         64.99         65.56        10.04 o                         
   3  -1   6        220.26        217.27        35.22 o                         
   4  -1   6         37.57         20.74         8.53 o                         
   5  -1   6          4.55         11.24         8.17 o                         
   6  -1   6         12.82         37.56        20.53 o                         
   7  -1   6          5.81         14.73        11.50 o                         
   8  -1   6          6.09         20.01        27.65 o                         
   9  -1   6         56.23         33.11        31.15 o                         
 -10   0   6        246.52        226.53        77.77 o                         
  -9   0   6       4032.09       4759.27       671.61 o                         
  -8   0   6       1216.22       1640.88       211.12 o                         
  -7   0   6      12634.15      13798.12       483.69 o                         
  -6   0   6       7207.70       7251.49       176.53 o                         
  -5   0   6      15208.91      15015.00       272.65 o                         
  -4   0   6       9382.83       9309.50       117.54 o                         
  -3   0   6       8164.11       7748.07       163.60 o                         
  -2   0   6      12270.78      14261.82      1151.40 o                         
  -1   0   6       5742.09       5591.30        96.99 o                         
   0   0   6      31340.24      31243.23       680.16 o                         
   1   0   6       2977.60       2934.76        64.14 o                         
   2   0   6      12047.25      10386.10      1211.29 o                         
   3   0   6        191.85        134.11        22.68 o                         
   4   0   6      12440.50      10153.28      1893.61 o                         
   5   0   6        896.81        986.80        68.06 o                         
   6   0   6       9884.45       8627.40      1540.06 o                         
   7   0   6       1060.49       1048.80       102.66 o                         
   8   0   6       8027.26       8123.01       350.90 o                         
   9   0   6       3079.69       3263.41       323.23 o                         
  10   0   6       3948.46       3486.19       347.93 o                         
 -10   1   6         61.19         40.92        37.66 o                         
  -9   1   6        183.06        282.37        89.43 o                         
  -8   1   6          2.31        -22.00        23.50 o                         
  -7   1   6        559.26        620.70       102.68 o                         
  -6   1   6         47.56         46.72        12.03 o                         
  -5   1   6        380.76        468.36        33.50 o                         
  -4   1   6          0.57          1.50         4.53 o                         
  -3   1   6          9.94          3.83         3.26 o                         
  -2   1   6         14.12         20.80         5.48 o                         
  -1   1   6        430.73        446.18        23.08 o                         
   0   1   6       1588.22       1144.52       223.39 o                         
   1   1   6       1643.83       1662.50        58.86 o                         
   2   1   6       5387.99       5703.65        91.36 o                         
   3   1   6        477.24        488.72        21.37 o                         
   4   1   6         20.33         22.13         6.05 o                         
   5   1   6          8.82         -3.64         8.81 o                         
   6   1   6        138.12         93.03        16.46 o                         
   7   1   6         15.37          8.41        12.37 o                         
   8   1   6         42.14         29.23        21.63 o                         
   9   1   6         78.45         62.97        35.01 o                         
  10   1   6        223.70        224.90        71.55 o                         
  11   1   6         46.18         52.27        39.09 o                         
  -9   2   6       6152.42       6182.42       404.05 o                         
  -8   2   6        122.61        110.27        41.42 o                         
  -7   2   6       8890.07       9135.74       534.58 o                         
  -6   2   6        240.82        322.56        39.04 o                         
  -5   2   6       6030.96       6805.63       164.75 o                         
  -4   2   6       1423.69       1360.15        58.96 o                         
  -3   2   6      13967.30      14162.00       160.07 o                         
  -2   2   6      10646.24      11024.47       248.41 o                         
  -1   2   6      24021.11      25308.31       510.48 o                         
   0   2   6      21848.94      22711.37       542.81 o                         
   1   2   6      13571.41      10956.55      1671.08 o                         
   2   2   6      27546.73      21339.23      3909.90 o                         
   3   2   6       8378.85       8869.88        99.38 o                         
   4   2   6      22031.00      22706.96       272.67 o                         
   5   2   6        129.65         88.40        13.17 o                         
   6   2   6      14603.35      14996.20       302.55 o                         
   7   2   6          6.56          7.96        11.32 o                         
   8   2   6       9271.91       9039.73       429.52 o                         
   9   2   6        137.23         95.50        41.73 o                         
  10   2   6       3135.20       2979.11       235.03 o                         
  11   2   6        565.04        483.19        83.13 o                         
  -9   3   6        157.18        158.35        66.46 o                         
  -8   3   6         58.95         56.01        28.97 o                         
  -7   3   6        149.68        135.66        35.07 o                         
  -6   3   6          2.69         10.69        13.50 o                         
  -5   3   6        369.96        331.37        37.65 o                         
  -4   3   6        412.12        398.34        32.98 o                         
  -3   3   6         32.81         42.87        14.00 o                         
  -2   3   6          9.30          5.18         5.90 o                         
  -1   3   6       4556.14       4408.01       106.90 o                         
   0   3   6       2557.77       2623.06        75.58 o                         
   1   3   6         69.15         74.82        13.58 o                         
   2   3   6          9.20          9.68         4.37 o                         
   3   3   6       1057.40        995.89        25.32 o                         
   4   3   6       3614.54       3675.73        60.36 o                         
   5   3   6          1.65          3.62         3.78 o                         
   6   3   6       1151.60       1235.96        46.37 o                         
   7   3   6        340.52        356.33        47.10 o                         
   8   3   6       1810.43       1792.21       143.78 o                         
   9   3   6          0.90        -11.86        15.00 o                         
  10   3   6        773.69        693.07        91.31 o                         
  11   3   6          1.30          0.01        36.76 o                         
  -9   4   6       2808.34       2100.83       417.23 o                         
  -8   4   6       1369.62       1260.61       126.85 o                         
  -7   4   6       3879.79       3770.72       303.24 o                         
  -6   4   6        237.31        269.43        49.58 o                         
  -5   4   6      11853.37      13037.23       550.33 o                         
  -4   4   6       1859.03       2065.38        87.75 o                         
  -3   4   6      14042.27      14044.02       333.41 o                         
  -2   4   6       1235.83       1201.35        61.86 o                         
  -1   4   6      27135.52      26663.30       755.81 o                         
   0   4   6       1406.61       1294.78        70.23 o                         
   1   4   6      24503.89      24067.95       469.95 o                         
   2   4   6      10889.54       8343.41      1245.85 o                         
   3   4   6      14495.75      13875.70       235.57 o                         
   4   4   6       7038.02       6823.10       182.04 o                         
   5   4   6       5717.00       5806.93       127.58 o                         
   6   4   6       6239.47       6526.03       163.36 o                         
   7   4   6       2218.31       2147.14        85.65 o                         
   8   4   6       5923.76       5922.40       253.41 o                         
   9   4   6        284.99        285.32        62.44 o                         
  10   4   6       6234.60       6020.02       569.73 o                         
  11   4   6        130.08        157.47        65.46 o                         
  -8   5   6        478.13        467.30        82.14 o                         
  -7   5   6        735.38        876.26       104.60 o                         
  -6   5   6          4.30         20.62        19.74 o                         
  -5   5   6       1151.20       1037.11       102.08 o                         
  -4   5   6        833.93        741.15        90.63 o                         
  -3   5   6        595.46        548.60        63.95 o                         
  -2   5   6         34.59         38.15        15.53 o                         
  -1   5   6       1601.45       1811.38       107.42 o                         
   0   5   6        329.59        331.78        31.00 o                         
   1   5   6        304.65        232.75        29.17 o                         
   2   5   6         42.63         42.28         9.07 o                         
   3   5   6        511.75        518.80        33.01 o                         
   4   5   6         10.40          6.53         4.83 o                         
   5   5   6        939.05        969.24        42.71 o                         
   6   5   6       1776.56       1899.18        54.61 o                         
   7   5   6       3358.70       3519.59       103.76 o                         
   8   5   6       1173.12       1366.73        73.30 o                         
   9   5   6        632.36        591.29       159.31 o                         
  10   5   6       2100.00       2264.99       324.90 o                         
  11   5   6         27.27         38.86        31.31 o                         
  -7   6   6       2097.09       1787.76       312.60 o                         
  -6   6   6       1663.45       1587.44       515.53 o                         
  -5   6   6       3151.92       2980.06       521.70 o                         
  -4   6   6       1765.72       1634.96       305.75 o                         
  -3   6   6       9155.51       9056.93       312.90 o                         
  -2   6   6        340.44        335.15        46.33 o                         
  -1   6   6       6008.69       5901.91       198.82 o                         
   0   6   6        337.02        285.15        29.27 o                         
   1   6   6       7588.23       7371.65       213.27 o                         
   2   6   6       2182.26       2139.60        95.95 o                         
   3   6   6      11816.62      11499.53       330.11 o                         
   4   6   6       1272.67       1239.37        44.24 o                         
   5   6   6      15424.23      15433.24       397.20 o                         
   6   6   6       5960.08       5763.29       168.80 o                         
   7   6   6       9659.71       9771.08       232.45 o                         
   8   6   6       4230.78       4315.19       144.06 o                         
   9   6   6       2650.79       2657.95       154.12 o                         
  10   6   6       3405.37       3544.38       278.98 o                         
  11   6   6       2032.21       2583.23       362.34 o                         
  -6   7   6        134.34        141.04        76.64 o                         
  -5   7   6        482.05        490.27        86.93 o                         
  -4   7   6       1027.78        957.58       138.76 o                         
  -3   7   6       1522.69       1609.39       168.96 o                         
  -2   7   6         42.28         19.01        25.06 o                         
  -1   7   6       2785.12       2863.00       154.69 o                         
   0   7   6        572.51        530.67        46.04 o                         
   1   7   6        735.93        652.18        54.64 o                         
   2   7   6         79.12         70.44        18.99 o                         
   3   7   6       1804.31       1992.30        90.61 o                         
   4   7   6        600.49        584.96        35.72 o                         
   5   7   6       4813.58       4760.46       148.93 o                         
   6   7   6        173.02        170.19        20.66 o                         
   7   7   6       4480.74       4656.63       144.70 o                         
   8   7   6       1129.27       1207.46        81.46 o                         
   9   7   6       1178.72       1123.25        96.69 o                         
  10   7   6        795.01        701.96        95.80 o                         
  11   7   6       1122.62       1199.65       131.39 o                         
  -5   8   6       1543.67       1273.46       559.88 o                         
  -4   8   6       2528.59       2499.50       339.80 o                         
  -3   8   6       2167.13       2657.86       307.06 o                         
  -2   8   6       2914.57       2924.88       261.21 o                         
  -1   8   6       7926.02       7699.99       607.48 o                         
   0   8   6       2896.80       2730.06       179.90 o                         
   1   8   6       7075.89       6929.30       229.91 o                         
   2   8   6        543.35        525.26        47.44 o                         
   3   8   6      12492.92      12227.44       741.63 o                         
   4   8   6       1879.07       1965.03       178.09 o                         
   5   8   6       4370.83       4207.05       196.07 o                         
   6   8   6        122.51         85.09        24.29 o                         
   7   8   6       6062.53       5657.37       232.77 o                         
   8   8   6        310.12        345.56        44.82 o                         
   9   8   6       3975.44       4402.94       179.92 o                         
  10   8   6        692.12        692.15        96.45 o                         
  11   8   6       2846.67       3000.21       217.32 o                         
  12   8   6       1368.39       1350.96       174.85 o                         
  -4   9   6        596.95        672.18       263.20 o                         
  -3   9   6        174.29        234.14        79.02 o                         
  -2   9   6        410.99        387.35        97.92 o                         
  -1   9   6        811.94        634.80       118.05 o                         
   0   9   6       1624.63       1550.21       111.26 o                         
   1   9   6       1814.12       1762.31       137.29 o                         
   2   9   6        671.31        747.31        85.48 o                         
   3   9   6       3641.74       3536.57       194.91 o                         
   4   9   6       2158.88       2239.87       177.18 o                         
   5   9   6       1238.58       1402.21       109.79 o                         
   6   9   6        123.20        120.44        34.86 o                         
   7   9   6       2882.59       2971.18       162.09 o                         
   8   9   6          9.67         20.28        14.35 o                         
   9   9   6       1034.63       1339.09       102.51 o                         
  10   9   6        199.26        157.21        45.86 o                         
  11   9   6       2354.92       2647.92       251.20 o                         
  -3  10   6        303.39        245.92        81.37 o                         
  -2  10   6       2515.29       2739.10       266.76 o                         
  -1  10   6        549.82        565.25       115.24 o                         
   0  10   6       1386.82       1372.39       144.68 o                         
   1  10   6       1044.82       1029.44       107.50 o                         
   2  10   6       1170.70       1186.93       152.50 o                         
   3  10   6        989.64        948.52       110.45 o                         
   4  10   6       1083.60       1094.18       125.42 o                         
   5  10   6       4959.89       4714.53       225.92 o                         
   6  10   6         39.19         66.79        28.26 o                         
   7  10   6       4724.10       4504.32       215.86 o                         
   8  10   6        446.67        455.89        80.52 o                         
   9  10   6       5526.09       5273.23       235.94 o                         
  10  10   6        139.24        149.00        46.61 o                         
  11  10   6       3476.20       3541.07       307.55 o                         
  -2  11   6       2060.55       2129.15       296.48 o                         
  -1  11   6        140.98        188.58        74.56 o                         
   0  11   6       1566.19       1803.27       209.70 o                         
   1  11   6        506.10        489.69        73.71 o                         
   2  11   6        993.39       1115.90       113.69 o                         
   3  11   6       1149.75       1198.48       114.94 o                         
   4  11   6       1927.87       1880.06       169.96 o                         
   5  11   6       1859.61       1614.45       127.66 o                         
   6  11   6         97.10        185.97        44.09 o                         
   7  11   6       1602.05       1589.77       123.39 o                         
   8  11   6        171.09        228.94        47.70 o                         
   9  11   6       1006.76       1013.85        95.19 o                         
  10  11   6         12.42         22.13        19.66 o                         
   0  12   6       2594.53       4017.89       417.32 o                         
   1  12   6        169.76         64.00        70.17 o                         
   2  12   6       3720.71       3302.12       358.81 o                         
   3  12   6       1067.76        893.21       116.77 o                         
   4  12   6       1775.53       1574.93       324.66 o                         
   5  12   6        757.45        692.91       130.39 o                         
   6  12   6        985.26        901.26        96.34 o                         
   7  12   6        786.45        717.10        85.79 o                         
   8  12   6        561.44        584.10        76.40 o                         
  -6  -8   7        378.05        320.03        86.74 o                         
  -5  -8   7        150.33         77.33        41.36 o                         
  -4  -8   7        191.97        270.20        70.78 o                         
  -3  -8   7        444.70        445.14        77.76 o                         
  -2  -8   7         41.39         63.31        34.52 o                         
  -1  -8   7       1192.36       1130.98       125.41 o                         
   0  -8   7         28.05         37.11        27.20 o                         
  -8  -7   7       6116.57       4813.53       381.16 o                         
  -7  -7   7       1219.26        987.37       123.77 o                         
  -6  -7   7       5544.35       5635.07       442.02 o                         
  -5  -7   7       1363.31       1346.70       144.08 o                         
  -4  -7   7       2651.89       4104.31       913.50 o                         
  -3  -7   7       3279.18       4156.43       839.01 o                         
  -2  -7   7       2447.13       2677.09       191.11 o                         
  -1  -7   7       6300.13       6517.86       327.13 o                         
   0  -7   7       1098.83        948.52       110.02 o                         
   1  -7   7       4473.29       4605.94       274.82 o                         
   2  -7   7        139.10        162.33        51.85 o                         
  -9  -6   7          3.70        -19.09        19.59 o                         
  -8  -6   7        376.51        382.38        80.75 o                         
  -7  -6   7         20.11          9.30        15.94 o                         
  -6  -6   7        309.01        267.43        60.85 o                         
  -5  -6   7        107.84         57.96        29.07 o                         
  -4  -6   7       1345.82       1256.34       211.99 o                         
  -3  -6   7        844.06       1290.73       251.59 o                         
  -2  -6   7        174.85        212.61        58.58 o                         
  -1  -6   7         42.33         42.73        36.07 o                         
   0  -6   7         61.03         54.90        27.61 o                         
   1  -6   7          9.72          1.22        27.93 o                         
   2  -6   7         67.39         83.80        37.15 o                         
   3  -6   7         43.12         31.93        31.74 o                         
   4  -6   7          9.94        -20.19        72.23 o                         
  -9  -5   7        172.37        175.38        47.90 o                         
  -8  -5   7       4748.94       5012.18       245.89 o                         
  -7  -5   7          2.41         -3.38        18.93 o                         
  -6  -5   7       5020.65       4630.72       289.62 o                         
  -5  -5   7        350.51        278.66        50.66 o                         
  -4  -5   7      14822.43      14435.69      1019.74 o                         
  -3  -5   7       1816.26       1646.85       221.21 o                         
  -2  -5   7      13015.91      16691.88      2598.42 o                         
  -1  -5   7       5394.48       6431.62      1091.87 o                         
   0  -5   7       8281.64      10100.73       620.40 o                         
   1  -5   7       3382.17       3299.81       201.40 o                         
   2  -5   7       3691.32       3777.09       195.16 o                         
   3  -5   7       7081.49       7142.95       380.37 o                         
   4  -5   7       1367.69       1393.34       145.96 o                         
   5  -5   7       5097.48       4968.14       311.21 o                         
 -10  -4   7         37.66         38.38        27.95 o                         
  -9  -4   7         98.30         85.22        31.32 o                         
  -8  -4   7         21.89         26.13        17.21 o                         
  -7  -4   7         13.73         27.33        14.67 o                         
  -6  -4   7       1388.16       1442.27       112.14 o                         
  -5  -4   7          0.58        -12.86        14.08 o                         
  -4  -4   7        412.76        321.91        50.78 o                         
  -3  -4   7         83.95         24.56        28.50 o                         
  -2  -4   7        474.98        245.58       167.59 o                         
  -1  -4   7         47.29         46.43        24.50 o                         
   0  -4   7        765.99        848.44        72.32 o                         
   1  -4   7        186.54        148.90        38.05 o                         
   2  -4   7        936.98       1024.63        83.39 o                         
   3  -4   7         99.54         75.02        25.66 o                         
   4  -4   7          3.93          3.59        23.28 o                         
   5  -4   7         63.19         16.69        31.14 o                         
   6  -4   7         21.63         28.52        38.45 o                         
   7  -4   7          2.42         51.16        72.33 o                         
 -10  -3   7       3551.52       3714.82       222.84 o                         
  -9  -3   7       2837.43       2918.72       425.70 o                         
  -8  -3   7       6689.92       7063.88       394.93 o                         
  -7  -3   7       2642.43       2722.15       189.72 o                         
  -6  -3   7       9402.31       9458.87       494.45 o                         
  -5  -3   7        649.54        637.49        68.31 o                         
  -4  -3   7      13078.72      12372.84       536.67 o                         
  -3  -3   7         35.65         22.46        14.65 o                         
  -2  -3   7       7332.45       6921.68       217.96 o                         
  -1  -3   7        188.77        110.54        40.94 o                         
   0  -3   7      12226.33      12431.99       349.31 o                         
   1  -3   7       1285.98       1330.50       101.89 o                         
   2  -3   7      13419.40      13539.56       399.11 o                         
   3  -3   7       4343.69       4192.25       184.77 o                         
   4  -3   7       8965.58       8938.35       466.62 o                         
   5  -3   7       3774.37       3569.73       238.42 o                         
   6  -3   7       3460.40       3351.50       240.09 o                         
   7  -3   7       5007.41       4894.69       319.74 o                         
   8  -3   7       1222.16       1354.39       262.86 o                         
 -10  -2   7         21.46         -0.01        32.65 o                         
  -9  -2   7          6.70        -18.00        20.72 o                         
  -8  -2   7         59.84         42.93        22.27 o                         
  -7  -2   7          4.78          7.81        15.09 o                         
  -6  -2   7         24.55         43.56        19.10 o                         
  -5  -2   7         62.66         66.25        18.94 o                         
  -4  -2   7        506.80        445.65        41.01 o                         
  -3  -2   7        183.51        135.74        34.30 o                         
  -2  -2   7         16.65          7.56         8.58 o                         
  -1  -2   7        934.37        569.68       155.12 o                         
   0  -2   7        964.77       1004.56        52.32 o                         
   1  -2   7        197.01        138.30        28.67 o                         
   2  -2   7         34.31         30.44        13.63 o                         
   3  -2   7        689.43        767.25        56.46 o                         
   4  -2   7        187.65        195.96        35.15 o                         
   5  -2   7         32.81          9.09        20.63 o                         
   6  -2   7        101.68         52.11        31.38 o                         
   7  -2   7        106.38        103.60        54.64 o                         
   8  -2   7         14.68        -21.97        24.89 o                         
   9  -2   7          0.43         31.56        56.55 o                         
 -10  -1   7        680.65        589.80       121.48 o                         
  -9  -1   7       3507.48       4064.14       315.09 o                         
  -8  -1   7       2567.15       2608.01       305.98 o                         
  -7  -1   7       5487.22       5560.26       239.71 o                         
  -6  -1   7       6896.54       6621.30       250.65 o                         
  -5  -1   7       6739.83       7217.18       252.36 o                         
  -4  -1   7       6940.40       6477.81       267.99 o                         
  -3  -1   7       5818.83       5744.18       146.88 o                         
  -2  -1   7      21164.28      21545.15       419.08 o                         
  -1  -1   7       2320.92       1596.68       452.64 o                         
   0  -1   7      20007.91      18450.00       221.79 o                         
   1  -1   7        606.76        410.19       100.00 o                         
   2  -1   7      23335.95      23748.01       353.54 o                         
   3  -1   7        870.87        761.45       182.96 o                         
   4  -1   7      17342.88      20643.81      3500.17 o                         
   5  -1   7        706.93        620.49        84.03 o                         
   6  -1   7       6257.90       6344.09       577.57 o                         
   7  -1   7       2332.73       2251.38       190.44 o                         
   8  -1   7       2104.97       1860.30       182.88 o                         
   9  -1   7       1684.56       1970.28       253.84 o                         
 -10   0   7         64.74         41.15        40.12 o                         
  -9   0   7         54.55         48.55        44.45 o                         
  -8   0   7         19.76         35.12        33.30 o                         
  -7   0   7         16.17         20.80        11.53 o                         
  -6   0   7          5.48          0.16        12.38 o                         
  -5   0   7         49.27         52.31        13.32 o                         
  -4   0   7       1035.53       1051.79        50.53 o                         
  -3   0   7       1581.13       1675.93        53.65 o                         
  -2   0   7        875.03        904.30        36.52 o                         
  -1   0   7          5.39          4.10         5.06 o                         
   0   0   7         74.14         64.04         9.75 o                         
   1   0   7         14.51         23.79         7.41 o                         
   2   0   7        369.56        407.50        27.67 o                         
   3   0   7         11.90         20.06         7.61 o                         
   4   0   7        159.97        138.96        39.27 o                         
   5   0   7         43.03         17.84        14.26 o                         
   6   0   7          2.29         -6.00        10.13 o                         
   7   0   7         15.23         13.68        21.34 o                         
   8   0   7         10.14         -5.10        21.72 o                         
   9   0   7         70.04         15.98        40.48 o                         
  10   0   7        249.85        256.10        92.13 o                         
  -9   1   7       4982.58       5432.73       379.80 o                         
  -8   1   7         40.64         69.03        39.63 o                         
  -7   1   7      11837.66      12625.54       593.59 o                         
  -6   1   7        720.49        614.79        75.65 o                         
  -5   1   7      17317.06      17721.19       342.73 o                         
  -4   1   7       6441.92       6258.24       118.93 o                         
  -3   1   7       9543.89       9202.76       163.35 o                         
  -2   1   7       5099.82       4626.57        99.21 o                         
  -1   1   7       9054.68       8692.79       161.92 o                         
   0   1   7      15783.48      11897.39      2046.72 o                         
   1   1   7       3095.56       2917.21        75.68 o                         
   2   1   7      15437.78      10821.24      1902.69 o                         
   3   1   7       1002.86        955.13        40.47 o                         
   4   1   7      14129.15      14172.78       282.28 o                         
   5   1   7         50.70         32.63        19.22 o                         
   6   1   7       9512.03      10295.64       378.48 o                         
   7   1   7        150.00        178.78        42.13 o                         
   8   1   7      18523.08      18660.12      1008.17 o                         
   9   1   7        362.73        384.88       103.69 o                         
  10   1   7       5944.39       5444.90       440.75 o                         
  -9   2   7         24.27         38.07        76.45 o                         
  -8   2   7          9.21         -6.63        20.26 o                         
  -7   2   7        423.84        454.55        79.66 o                         
  -6   2   7          3.63          4.00        20.25 o                         
  -5   2   7       1887.74       1845.86        83.02 o                         
  -4   2   7        221.53        166.04        30.97 o                         
  -3   2   7       1001.82        979.64        47.40 o                         
  -2   2   7        916.24        913.69        41.56 o                         
  -1   2   7        853.67        842.53        43.71 o                         
   0   2   7         73.62         75.53         9.86 o                         
   1   2   7        649.74        763.22        28.56 o                         
   2   2   7        907.97        872.47        41.99 o                         
   3   2   7          3.84          4.80         4.95 o                         
   4   2   7       2567.15       2860.81       103.30 o                         
   5   2   7        178.97        110.77        28.30 o                         
   6   2   7         26.89         30.93        15.89 o                         
   7   2   7        502.00        246.25       275.55 o                         
   8   2   7       2472.38       2121.41       229.83 o                         
   9   2   7        122.85        140.18        49.46 o                         
  10   2   7        712.71        700.39       110.28 o                         
  11   2   7        104.98        111.45        49.43 o                         
  -9   3   7       3765.06       4173.89       328.60 o                         
  -8   3   7        990.00       1254.25       250.71 o                         
  -7   3   7       6815.64       7849.05       467.01 o                         
  -6   3   7        128.32        157.00        37.70 o                         
  -5   3   7       5798.07       5665.20       212.77 o                         
  -4   3   7        176.05        212.13        27.12 o                         
  -3   3   7      16161.39      16544.14       476.52 o                         
  -2   3   7       6240.09       5916.45       130.89 o                         
  -1   3   7      23496.21      23215.38       452.30 o                         
   0   3   7       7898.33       8134.40       217.32 o                         
   1   3   7      19043.95      19902.59       370.93 o                         
   2   3   7      12807.77      12721.79       227.05 o                         
   3   3   7       6970.45       6860.93        75.67 o                         
   4   3   7       4932.36       4984.79       173.13 o                         
   5   3   7       5330.22       5615.33       125.36 o                         
   6   3   7      10609.66      11007.12       303.62 o                         
   7   3   7        920.40        885.46        98.36 o                         
   8   3   7       3952.51       3968.53       237.11 o                         
   9   3   7        101.92         99.87        50.08 o                         
  10   3   7       3490.83       3787.08       265.44 o                         
  11   3   7         69.51         59.21        49.10 o                         
  -8   4   7        354.42        379.43        96.47 o                         
  -7   4   7        295.42        330.58        63.33 o                         
  -6   4   7         44.48         42.16        22.40 o                         
  -5   4   7        134.82         97.09        33.33 o                         
  -4   4   7          0.85        -11.64        14.52 o                         
  -3   4   7        148.88         80.87        24.50 o                         
  -2   4   7         15.79         18.15         8.31 o                         
  -1   4   7        855.48        969.55        57.26 o                         
   0   4   7        662.28        702.11        36.64 o                         
   1   4   7       2155.71       2046.73        95.20 o                         
   2   4   7        117.20         78.49        15.47 o                         
   3   4   7       2832.19       2903.29        64.28 o                         
   4   4   7       1247.66       1270.26        43.99 o                         
   5   4   7       1701.43       1679.36        66.45 o                         
   6   4   7       1893.00       1921.17        73.85 o                         
   7   4   7       1501.78       1561.41       101.97 o                         
   8   4   7        912.85        886.29       259.53 o                         
   9   4   7         78.64         68.88        27.58 o                         
  10   4   7        601.56        354.11       134.17 o                         
  11   4   7          0.60        -29.16        36.90 o                         
  -8   5   7       1175.87       1020.32       154.98 o                         
  -7   5   7       2771.26       3473.44       316.62 o                         
  -6   5   7       1914.84       1912.18       181.82 o                         
  -5   5   7       7639.48       8153.00       404.79 o                         
  -4   5   7        914.07        857.44        97.64 o                         
  -3   5   7      16138.69      16839.27       556.80 o                         
  -2   5   7        230.98        196.75        35.07 o                         
  -1   5   7      17614.30      17274.13       728.35 o                         
   0   5   7        148.34        111.36        26.19 o                         
   1   5   7      19437.93      18929.49       510.41 o                         
   2   5   7        717.95        718.90        35.50 o                         
   3   5   7       7038.82       7325.65       184.17 o                         
   4   5   7       4469.64       4550.92        84.45 o                         
   5   5   7       5595.60       5410.14       114.32 o                         
   6   5   7       3857.25       4134.99       121.54 o                         
   7   5   7       5895.85       5836.82       159.15 o                         
   8   5   7       5508.20       5563.80       199.33 o                         
   9   5   7       1641.32       1522.52       162.07 o                         
  10   5   7       5228.76       4707.29       494.36 o                         
  11   5   7       1033.73        623.04       180.73 o                         
  -7   6   7        637.42        608.02       186.02 o                         
  -6   6   7        159.17        200.02        45.62 o                         
  -5   6   7        362.24        394.85        66.51 o                         
  -4   6   7        452.52        453.45        79.37 o                         
  -3   6   7       1092.18        969.67       108.07 o                         
  -2   6   7         10.63          9.89        17.63 o                         
  -1   6   7        196.80        223.62        31.76 o                         
   0   6   7       2272.49       2327.84       107.16 o                         
   1   6   7       3172.26       3279.25       123.77 o                         
   2   6   7        272.97        290.67        32.99 o                         
   3   6   7       4309.97       4341.90       127.77 o                         
   4   6   7        299.22        269.93        55.06 o                         
   5   6   7       3135.79       3256.43       115.32 o                         
   6   6   7       1803.92       2034.12        94.31 o                         
   7   6   7       3230.43       3288.66       121.89 o                         
   8   6   7        783.36        901.42       129.35 o                         
   9   6   7       1676.44       1799.80       124.06 o                         
  10   6   7       1509.71       1611.47       274.03 o                         
  11   6   7        112.78        219.93       110.26 o                         
  -6   7   7       2948.28       2738.77       632.99 o                         
  -5   7   7       1399.79       1401.61       198.76 o                         
  -4   7   7       1018.79        913.93       130.80 o                         
  -3   7   7       2336.59       2811.38       233.35 o                         
  -2   7   7       2513.32       2467.59       196.89 o                         
  -1   7   7       5511.76       5471.13       304.50 o                         
   0   7   7        870.69        788.41        67.77 o                         
   1   7   7       6753.19       7058.01       262.73 o                         
   2   7   7         16.09         16.63        11.40 o                         
   3   7   7      11343.69      11133.87       356.16 o                         
   4   7   7        204.08        243.41        35.58 o                         
   5   7   7      14959.84      15069.36       710.06 o                         
   6   7   7        786.56        791.28        61.29 o                         
   7   7   7       9610.89       9728.84       295.53 o                         
   8   7   7       1537.80       1629.56        96.30 o                         
   9   7   7       3211.51       3369.25       180.05 o                         
  10   7   7       1005.81       1065.97       118.28 o                         
  11   7   7       1198.76       1318.13       255.41 o                         
  -5   8   7        424.19        257.47       102.03 o                         
  -4   8   7        504.94        499.50        88.19 o                         
  -3   8   7        311.48        303.73        89.50 o                         
  -2   8   7        947.66       1006.03       155.79 o                         
  -1   8   7       2526.28       2838.86       204.36 o                         
   0   8   7       2050.73       2059.01       135.01 o                         
   1   8   7       1073.46       1270.36        74.94 o                         
   2   8   7         13.12         22.03        12.47 o                         
   3   8   7       3330.48       3727.49       170.82 o                         
   4   8   7        539.18        513.82        82.80 o                         
   5   8   7       1526.09       1570.39       111.65 o                         
   6   8   7         50.89         35.57        19.25 o                         
   7   8   7       5940.52       5858.29       213.34 o                         
   8   8   7        256.58        224.68        36.58 o                         
   9   8   7        574.89        717.09        79.89 o                         
  10   8   7        376.69        463.25        66.22 o                         
  11   8   7       1273.40       1315.09       136.88 o                         
  -4   9   7       3200.61       3276.91       352.62 o                         
  -3   9   7        585.92        429.35       112.61 o                         
  -2   9   7       4314.83       4343.34       342.93 o                         
  -1   9   7       1730.33       1799.21       160.00 o                         
   0   9   7       1196.82       1184.19       100.92 o                         
   1   9   7       3747.22       3713.49       185.22 o                         
   2   9   7       4051.27       4254.43       291.96 o                         
   3   9   7       4016.19       3811.15       253.27 o                         
   4   9   7        381.81        322.11        66.84 o                         
   5   9   7       9484.94       8946.10       423.46 o                         
   6   9   7         86.91         60.58        24.13 o                         
   7   9   7       3360.86       3166.10       169.92 o                         
   8   9   7         63.32         44.13        19.79 o                         
   9   9   7       4585.26       4728.66       214.44 o                         
  10   9   7        124.27        161.68        45.69 o                         
  11   9   7       2750.72       2738.25       207.64 o                         
  -3  10   7          2.81         30.41        44.21 o                         
  -2  10   7       1478.69       1482.26       201.77 o                         
  -1  10   7        113.79        101.41        62.46 o                         
   0  10   7       1323.50       1510.82       143.34 o                         
   1  10   7        984.87       1094.01        97.89 o                         
   2  10   7        795.20        847.86        98.36 o                         
   3  10   7        988.23        927.87       102.09 o                         
   4  10   7       2099.43       2349.68       190.79 o                         
   5  10   7       2309.69       2205.20       146.12 o                         
   6  10   7          8.33         18.72        15.71 o                         
   7  10   7       2071.89       2243.39       151.92 o                         
   8  10   7        102.71        115.49        32.22 o                         
   9  10   7       2090.85       2210.71       141.31 o                         
  10  10   7        133.72        132.95        59.00 o                         
  11  10   7       2607.30       2556.57       249.34 o                         
  -2  11   7       1573.25       1897.56       285.40 o                         
  -1  11   7         73.35         42.18        43.76 o                         
   0  11   7       1510.05       1677.41       294.86 o                         
   1  11   7        422.00        496.87        74.86 o                         
   2  11   7       2501.05       2424.23       242.86 o                         
   3  11   7        689.37        685.02       120.65 o                         
   4  11   7       1342.15       1352.69       145.48 o                         
   5  11   7       2527.87       2110.47       147.40 o                         
   6  11   7       1368.27       1277.57       125.78 o                         
   7  11   7       2698.91       2682.07       165.40 o                         
   8  11   7       1119.88       1119.75       102.51 o                         
   9  11   7       3871.78       3677.82       195.27 o                         
  10  11   7        101.37        104.23        31.37 o                         
   1  12   7         80.63         70.03        45.57 o                         
   2  12   7       1390.86       1398.09       138.63 o                         
   3  12   7        435.06        383.17        79.62 o                         
   4  12   7       1174.20       1209.38       141.05 o                         
   5  12   7        650.61        655.94        83.57 o                         
   6  12   7        681.52        690.51        84.56 o                         
   7  12   7        780.21        759.06        87.85 o                         
   8  12   7        835.71        926.34       106.51 o                         
  -4  -8   8       1754.03       1967.14       287.95 o                         
  -6  -7   8        116.78        142.99        47.42 o                         
  -5  -7   8        219.63        154.67        68.90 o                         
  -4  -7   8        801.12        686.21       151.47 o                         
  -3  -7   8        431.17        400.40       173.48 o                         
  -2  -7   8         47.94         13.86        25.02 o                         
  -1  -7   8         57.52         55.37        29.54 o                         
   0  -7   8         55.00         56.83        32.61 o                         
   1  -7   8        422.83        567.67        89.79 o                         
   2  -7   8         72.47         60.47        42.83 o                         
  -8  -6   8       7007.23       6856.64       366.77 o                         
  -7  -6   8        241.37        258.09        53.20 o                         
  -6  -6   8       6406.27       5924.54       596.53 o                         
  -5  -6   8        731.87        632.41        94.99 o                         
  -4  -6   8       5652.30       5306.02       302.12 o                         
  -3  -6   8       1803.78       2137.11       373.61 o                         
  -2  -6   8       3679.53       4220.51       943.78 o                         
  -1  -6   8       3554.20       4069.05       365.87 o                         
   0  -6   8       2575.67       2851.46       195.54 o                         
   1  -6   8       3786.93       3787.77       235.99 o                         
   2  -6   8       1397.53       1603.09       149.96 o                         
   3  -6   8       5395.86       5130.39       457.31 o                         
  -9  -5   8        163.54        157.64        51.01 o                         
  -8  -5   8        152.43        171.22        42.78 o                         
  -7  -5   8          6.06          3.51        12.17 o                         
  -6  -5   8        217.72        205.36        49.88 o                         
  -5  -5   8          5.93         -3.96        16.13 o                         
  -4  -5   8        159.45        142.27        46.06 o                         
  -3  -5   8         24.56         17.35        22.05 o                         
  -2  -5   8        166.65        239.04        63.11 o                         
  -1  -5   8         39.26        106.75        41.18 o                         
   0  -5   8         26.51         28.32        30.97 o                         
   1  -5   8         44.97         32.98        29.55 o                         
   2  -5   8         55.52         43.65        29.32 o                         
   3  -5   8          2.97         16.66        42.14 o                         
   4  -5   8          0.46          4.88        24.72 o                         
   5  -5   8         55.28         32.54        41.07 o                         
  -9  -4   8       1791.28       1725.28       142.94 o                         
  -8  -4   8       5745.76       5601.83       262.46 o                         
  -7  -4   8        700.41        744.34       104.33 o                         
  -6  -4   8       5840.86       5851.07       519.26 o                         
  -5  -4   8        236.52        287.63        50.67 o                         
  -4  -4   8      15529.90      14607.69       479.01 o                         
  -3  -4   8        116.98         82.97        35.15 o                         
  -2  -4   8      21372.83      14171.20     10576.91 o                         
  -1  -4   8        565.05        569.67       118.79 o                         
   0  -4   8      13701.17      16791.60      1773.43 o                         
   1  -4   8       3007.46       3108.14       193.72 o                         
   2  -4   8       6235.15       6500.22       252.91 o                         
   3  -4   8       2199.41       2120.98       131.48 o                         
   4  -4   8       1544.53       1338.84       138.97 o                         
   5  -4   8       3823.61       3887.82       264.71 o                         
   6  -4   8       1183.90       1061.59       137.75 o                         
  -9  -3   8          7.47        -14.83        18.05 o                         
  -8  -3   8          2.54          2.00        15.24 o                         
  -7  -3   8         19.63         23.46        16.16 o                         
  -6  -3   8        449.14        394.67        58.96 o                         
  -5  -3   8         56.16         64.22        23.09 o                         
  -4  -3   8       1001.79       1018.52        87.79 o                         
  -3  -3   8         23.42         32.63        22.38 o                         
  -2  -3   8         15.05        -14.40        17.90 o                         
  -1  -3   8         46.32          1.60        12.22 o                         
   0  -3   8         30.79         37.02        18.84 o                         
   1  -3   8         94.99        132.37        42.08 o                         
   2  -3   8         32.58         19.65        18.75 o                         
   3  -3   8          0.29          5.16        13.99 o                         
   4  -3   8         39.48          7.62        29.06 o                         
   5  -3   8          2.09          3.83        24.65 o                         
   6  -3   8        143.13        184.22        56.92 o                         
   7  -3   8        303.97        245.10        70.52 o                         
 -10  -2   8       1684.84       1599.12       349.79 o                         
  -9  -2   8       3287.26       3738.76       308.33 o                         
  -8  -2   8       2469.25       2442.16       187.98 o                         
  -7  -2   8       4220.08       3910.60       205.18 o                         
  -6  -2   8       5278.24       5331.10       236.97 o                         
  -5  -2   8       3641.89       3643.64       169.26 o                         
  -4  -2   8       7098.75       6951.67       254.00 o                         
  -3  -2   8        953.87        934.93        84.93 o                         
  -2  -2   8      10530.65      10039.17       250.93 o                         
  -1  -2   8         14.54         19.04        14.95 o                         
   0  -2   8      10866.92       8046.93      1322.20 o                         
   1  -2   8        528.51        531.69        44.34 o                         
   2  -2   8      16606.66      15738.75       306.92 o                         
   3  -2   8       1510.85       1368.41        87.41 o                         
   4  -2   8      13421.66      13750.69       792.55 o                         
   5  -2   8       2050.03       2075.38       170.63 o                         
   6  -2   8       5861.16       5251.42       309.09 o                         
   7  -2   8       3140.00       2893.41       228.58 o                         
   8  -2   8       1795.87       1436.42       261.78 o                         
  -9  -1   8          1.12        -25.85        38.43 o                         
  -8  -1   8         56.96         36.43        37.79 o                         
  -7  -1   8         40.12         24.85        18.14 o                         
  -6  -1   8         36.59         48.70        22.01 o                         
  -5  -1   8         95.83         71.81        21.77 o                         
  -4  -1   8        746.03        746.85        68.23 o                         
  -3  -1   8         46.77         36.93        12.84 o                         
  -2  -1   8        108.23         76.80        19.07 o                         
  -1  -1   8        425.43        267.26        94.61 o                         
   0  -1   8        117.08        121.00        33.92 o                         
   1  -1   8         79.58         75.38        19.11 o                         
   2  -1   8          6.83         16.85         9.70 o                         
   3  -1   8        121.62        122.25        33.47 o                         
   4  -1   8        250.33        223.81        48.58 o                         
   5  -1   8         40.03         72.08        32.19 o                         
   6  -1   8        170.73        120.58        43.79 o                         
   7  -1   8         98.81         76.71        40.05 o                         
   8  -1   8          0.88        -16.37        20.68 o                         
  -9   0   8       7301.81       8329.53       492.83 o                         
  -8   0   8        215.56        221.57        60.25 o                         
  -7   0   8       6077.95       6250.80       425.62 o                         
  -6   0   8       2197.62       2263.89       159.10 o                         
  -5   0   8      10575.74      10614.67       441.01 o                         
  -4   0   8       7595.47       8236.54       262.29 o                         
  -3   0   8       8287.82       8516.94       226.09 o                         
  -2   0   8      12074.27      11619.55       349.47 o                         
  -1   0   8      10138.52       9944.64       258.53 o                         
   0   0   8      20387.58      20065.94       375.00 o                         
   1   0   8        993.44        951.63        55.18 o                         
   2   0   8      18318.89      18627.93       370.95 o                         
   3   0   8       1379.69        905.39       285.28 o                         
   4   0   8      16675.83      17590.57       750.95 o                         
   5   0   8        380.72        426.56       121.38 o                         
   6   0   8       8377.58       8282.44       400.04 o                         
   7   0   8        161.05        131.95        44.68 o                         
   8   0   8       3841.76       3951.05       356.46 o                         
   9   0   8        820.79        737.72       148.09 o                         
  -9   1   8         98.44        135.91        48.26 o                         
  -8   1   8         32.88         55.46        35.78 o                         
  -7   1   8        237.95        285.73        67.72 o                         
  -6   1   8         48.71         29.50        21.35 o                         
  -5   1   8         39.28         12.98        13.68 o                         
  -4   1   8        534.35        579.27        51.40 o                         
  -3   1   8        464.17        316.41        56.16 o                         
  -2   1   8         16.22         22.40         6.61 o                         
  -1   1   8        868.57        842.20        38.95 o                         
   0   1   8         55.66         55.81        16.76 o                         
   1   1   8         17.20         10.50         6.40 o                         
   2   1   8        231.95        143.01        33.70 o                         
   3   1   8          9.36          6.71         7.28 o                         
   4   1   8       1215.97       1255.26        67.33 o                         
   5   1   8        187.67        125.40        27.91 o                         
   6   1   8       1316.18       1298.54        98.98 o                         
   7   1   8         57.06         91.54        46.85 o                         
   8   1   8       1804.90       1558.64       206.11 o                         
   9   1   8         58.49         61.45        43.52 o                         
  10   1   8        507.37        426.24       112.91 o                         
  -9   2   8       3214.73       3683.73       340.19 o                         
  -8   2   8        238.73        304.96        70.16 o                         
  -7   2   8       8001.43       8750.16       472.04 o                         
  -6   2   8         55.07         52.56        41.97 o                         
  -5   2   8      12067.63      12186.87       552.11 o                         
  -4   2   8       1390.88       1550.16       132.03 o                         
  -3   2   8      12476.49      13207.94       311.60 o                         
  -2   2   8       5388.65       5284.14       157.04 o                         
  -1   2   8       6288.25       6201.62       218.05 o                         
   0   2   8       4954.72       5087.53       159.27 o                         
   1   2   8       4789.21       4783.09       134.87 o                         
   2   2   8      12971.21      13117.33       263.59 o                         
   3   2   8      10285.10      10459.60       235.18 o                         
   4   2   8       7304.40       7474.26       151.56 o                         
   5   2   8        672.54        615.33        50.03 o                         
   6   2   8      13058.73      13360.65       743.74 o                         
   7   2   8        992.82       2817.89      2738.48 o                         
   8   2   8       8708.83       8220.72       540.91 o                         
   9   2   8         20.77         16.75        17.07 o                         
  10   2   8       8249.62       8411.84       578.55 o                         
  -8   3   8          8.64        -26.55        31.51 o                         
  -7   3   8         68.36         82.09        46.97 o                         
  -6   3   8         82.21         77.63        49.60 o                         
  -5   3   8        582.62        561.73        72.75 o                         
  -4   3   8        284.54        193.85        60.31 o                         
  -3   3   8       1467.71       1429.19        85.45 o                         
  -2   3   8        121.63         88.14        21.56 o                         
  -1   3   8        345.26        318.53        35.85 o                         
   0   3   8       3128.85       3352.15       104.46 o                         
   1   3   8       1757.69       1703.69        65.35 o                         
   2   3   8        679.42        670.58        32.22 o                         
   3   3   8       2644.66       2810.41        66.25 o                         
   4   3   8        751.46        456.44       131.55 o                         
   5   3   8         76.44         51.86        16.32 o                         
   6   3   8        206.67        166.97        45.07 o                         
   7   3   8          1.64         22.35        24.50 o                         
   8   3   8        321.11        362.87        72.43 o                         
   9   3   8         39.05         36.44        25.92 o                         
  10   3   8       1184.98       1156.50       143.54 o                         
  11   3   8         21.01        -28.91        36.56 o                         
  -8   4   8       1972.62       2089.14       223.84 o                         
  -7   4   8       4910.46       5340.24       406.05 o                         
  -6   4   8        210.80        237.73        67.84 o                         
  -5   4   8      12252.08      13194.03       561.05 o                         
  -4   4   8        791.96        840.96       156.32 o                         
  -3   4   8      11178.59      11813.86       505.14 o                         
  -2   4   8        647.33        779.63        69.91 o                         
  -1   4   8      22101.57      22190.72       507.17 o                         
   0   4   8          4.43          3.21         8.47 o                         
   1   4   8      17186.16      17398.62       390.09 o                         
   2   4   8       1225.50       1256.36        48.61 o                         
   3   4   8       7893.60       8037.70       166.09 o                         
   4   4   8       4616.67       4925.59       113.10 o                         
   5   4   8       3738.39       3831.66       126.57 o                         
   6   4   8       5654.80       5473.54       137.15 o                         
   7   4   8       4531.02       4566.09       272.76 o                         
   8   4   8       5447.90       5411.32       288.33 o                         
   9   4   8        660.89        670.25        91.61 o                         
  10   4   8       4318.01       3922.13       465.45 o                         
  11   4   8        223.39        263.76        84.92 o                         
  -8   5   8        277.55        341.86       173.67 o                         
  -7   5   8        568.81        720.39       103.66 o                         
  -6   5   8         37.73         73.11        38.26 o                         
  -5   5   8        353.36        374.33        60.16 o                         
  -4   5   8        488.87        363.98        70.82 o                         
  -3   5   8       1713.98       1681.44       146.17 o                         
  -2   5   8        126.05        116.72        33.97 o                         
  -1   5   8        832.19        777.72        62.55 o                         
   0   5   8         14.17         25.02        11.16 o                         
   1   5   8       4579.89       4471.76       158.09 o                         
   2   5   8         95.73         80.59        13.46 o                         
   3   5   8       5707.67       5916.61       161.35 o                         
   4   5   8        229.06        268.11        31.61 o                         
   5   5   8       2352.26       2615.51       103.63 o                         
   6   5   8       1463.13       1548.51        74.44 o                         
   7   5   8       1624.33       1667.13       109.85 o                         
   8   5   8        756.22        767.88        85.56 o                         
   9   5   8        499.72        517.28        96.91 o                         
  10   5   8       1029.37       1237.17       247.87 o                         
  11   5   8          5.25         29.01        51.85 o                         
  -7   6   8        699.92        778.27       134.60 o                         
  -6   6   8       2633.56       2422.34       191.56 o                         
  -5   6   8       2976.58       2995.65       285.57 o                         
  -4   6   8       1730.16       1702.11       220.68 o                         
  -3   6   8       5368.55       5922.75       365.10 o                         
  -2   6   8       1350.39       1630.41       181.98 o                         
  -1   6   8       8561.38       8727.94       419.27 o                         
   0   6   8        845.01        836.03        91.00 o                         
   1   6   8      11798.90      12297.98       374.93 o                         
   2   6   8        105.71        104.92        22.61 o                         
   3   6   8       9830.59       9626.71       405.76 o                         
   4   6   8       1289.15       1295.11        60.17 o                         
   5   6   8       6171.04       6321.32       140.18 o                         
   6   6   8       1290.70       1350.03        68.77 o                         
   7   6   8       7663.72       8067.18       225.97 o                         
   8   6   8       3505.72       3278.07       354.65 o                         
   9   6   8       3513.52       3228.09       250.41 o                         
  10   6   8       2892.71       2805.81       369.59 o                         
  11   6   8       2579.50       2566.67       367.44 o                         
  -6   7   8        526.15        505.08        96.22 o                         
  -5   7   8        127.53         91.93        35.02 o                         
  -4   7   8        541.22        504.00        70.66 o                         
  -3   7   8        126.63        107.15        77.18 o                         
  -2   7   8        376.93        560.75       158.28 o                         
  -1   7   8        949.88        966.86       125.27 o                         
   0   7   8        804.05        718.98        66.99 o                         
   1   7   8       2117.29       1940.25       101.50 o                         
   2   7   8        368.83        300.95        35.50 o                         
   3   7   8       5437.22       5702.47       173.45 o                         
   4   7   8        573.19        491.03        45.21 o                         
   5   7   8       2303.47       2621.91       135.88 o                         
   6   7   8          3.01         19.87        15.64 o                         
   7   7   8       2267.65       2544.20       125.04 o                         
   8   7   8       1188.70       1201.00        98.67 o                         
   9   7   8       1187.00       1330.80       153.95 o                         
  10   7   8        513.81        534.87       142.46 o                         
  11   7   8        792.60        734.38       190.63 o                         
  -5   8   8        447.53        336.63        66.87 o                         
  -4   8   8       1632.29       1481.44       281.19 o                         
  -3   8   8        792.11        660.62       136.44 o                         
  -2   8   8       3434.61       3828.21       259.83 o                         
  -1   8   8       3571.57       4372.03       329.01 o                         
   0   8   8       2285.95       2214.60       203.72 o                         
   1   8   8       7052.75       7515.73       437.58 o                         
   2   8   8        728.01        755.51        58.01 o                         
   3   8   8       8056.97       8622.23       301.39 o                         
   4   8   8       1032.89        969.86       108.93 o                         
   5   8   8      13889.07      13584.56       380.00 o                         
   6   8   8        283.57        243.68        43.07 o                         
   7   8   8       6485.23       6241.11       238.14 o                         
   8   8   8        104.77         77.59        21.66 o                         
   9   8   8       3163.21       3330.35       183.34 o                         
  10   8   8        270.00        250.03        68.99 o                         
  11   8   8        974.85       1516.79       271.39 o                         
  -4   9   8       1023.52        841.04       295.55 o                         
  -3   9   8        214.88        152.18        75.15 o                         
  -2   9   8       1678.59       1663.92       212.74 o                         
  -1   9   8        547.02        492.85        88.80 o                         
   0   9   8       1178.56       1217.82       134.46 o                         
   1   9   8       2084.78       2148.59       140.59 o                         
   2   9   8        556.53        638.78        73.73 o                         
   3   9   8       1046.80        994.89       125.53 o                         
   4   9   8        386.68        391.90        77.61 o                         
   5   9   8       3362.54       3595.86       189.48 o                         
   6   9   8        620.27        653.75        73.64 o                         
   7   9   8       3869.55       3891.02       193.48 o                         
   8   9   8         12.40         16.95        14.23 o                         
   9   9   8       2034.65       2328.17       175.69 o                         
  10   9   8         59.07         50.42        23.25 o                         
  11   9   8       1219.61       1566.78       268.94 o                         
  -3  10   8        186.25        308.91        99.66 o                         
  -2  10   8       3008.61       2880.24       293.85 o                         
  -1  10   8        241.79        304.72        95.45 o                         
   0  10   8       2309.73       2409.10       191.61 o                         
   1  10   8       1267.86       1282.90       143.56 o                         
   2  10   8       2870.70       3023.98       243.50 o                         
   3  10   8       1728.93       1691.56       165.77 o                         
   4  10   8       1652.95       1412.00       221.30 o                         
   5  10   8       4114.24       3959.50       206.01 o                         
   6  10   8        412.54        459.57        64.57 o                         
   7  10   8       1994.46       2039.88       137.81 o                         
   8  10   8         61.08         48.45        24.13 o                         
   9  10   8       2411.30       2585.95       155.83 o                         
  10  10   8          0.95        -14.79        20.25 o                         
  -1  11   8          4.14         -3.11        41.82 o                         
   0  11   8       1161.14       1449.77       196.11 o                         
   1  11   8         85.73        100.78        44.36 o                         
   2  11   8       1407.19       1394.90       116.45 o                         
   3  11   8        371.16        428.48        81.70 o                         
   4  11   8       1632.56       1530.62       156.77 o                         
   5  11   8       1499.00       1554.87       125.45 o                         
   6  11   8        658.86        683.31        82.47 o                         
   7  11   8       1435.38       1674.48       128.15 o                         
   8  11   8        453.48        493.06        68.81 o                         
   9  11   8       1938.99       1834.55       141.81 o                         
  10  11   8         88.40        118.74        42.26 o                         
   1  12   8         40.19         57.30        46.57 o                         
   2  12   8       2001.30       1705.98       172.56 o                         
   3  12   8        422.24        305.33        72.21 o                         
   4  12   8       1632.45       1703.50       171.19 o                         
   5  12   8        606.27        617.39        82.06 o                         
   6  12   8       2149.82       1947.63       147.23 o                         
   7  12   8       1202.30       1156.03       109.83 o                         
   8  12   8        447.30        502.05        70.71 o                         
   9  12   8       2499.15       2480.52       256.49 o                         
  -5  -7   9       1329.29       1231.29       180.53 o                         
  -4  -7   9       4360.61       4533.47       404.78 o                         
  -3  -7   9       2586.59       4095.61       406.93 o                         
  -2  -7   9       2538.91       2992.03       320.29 o                         
  -1  -7   9       3725.98       3495.30       313.73 o                         
  -6  -6   9        383.88        227.58       100.07 o                         
  -5  -6   9          2.46         14.14        35.63 o                         
  -4  -6   9        241.00        157.46        48.61 o                         
  -3  -6   9         19.12         16.70        51.36 o                         
  -2  -6   9         54.64         83.71        40.78 o                         
  -1  -6   9          1.16         16.27        29.01 o                         
   0  -6   9        131.77        117.05        40.83 o                         
   1  -6   9         65.95        106.40        40.99 o                         
   2  -6   9         32.55         53.81        41.65 o                         
  -7  -5   9        282.54        281.23        79.55 o                         
  -6  -5   9       7065.44       6724.13       399.67 o                         
  -5  -5   9         17.90         29.16        28.27 o                         
  -4  -5   9       8203.72       7546.66       669.89 o                         
  -3  -5   9        115.97        100.45        39.35 o                         
  -2  -5   9       4205.25       5525.37      1324.35 o                         
  -1  -5   9       1099.02       1238.74       198.17 o                         
   0  -5   9       4586.43       5698.26       444.47 o                         
   1  -5   9       2334.07       2314.07       173.19 o                         
   2  -5   9       3098.63       3103.99       208.81 o                         
   3  -5   9       4154.57       4410.22       399.98 o                         
  -8  -4   9         15.59         21.98        30.49 o                         
  -7  -4   9          2.39         12.87        35.10 o                         
  -6  -4   9          0.88         20.50        28.47 o                         
  -5  -4   9         77.49         29.83        25.14 o                         
  -4  -4   9        175.25        201.28        41.67 o                         
  -3  -4   9         21.67         39.98        26.86 o                         
  -2  -4   9          7.48         14.74        42.34 o                         
  -1  -4   9        552.37        207.91       193.42 o                         
   0  -4   9        167.68        108.20        58.81 o                         
   1  -4   9         39.33         69.29        43.03 o                         
   2  -4   9         46.25         40.78        25.43 o                         
   3  -4   9          9.01        -14.14        15.19 o                         
   4  -4   9        136.17         67.80        36.00 o                         
   5  -4   9         22.43        -17.20        35.75 o                         
  -9  -3   9       3229.41       3504.81       379.79 o                         
  -8  -3   9       3856.87       3976.04       294.27 o                         
  -7  -3   9       3341.72       3686.69       272.54 o                         
  -6  -3   9       5471.20       5712.39       615.89 o                         
  -5  -3   9        655.45        474.79        90.09 o                         
  -4  -3   9      11736.06      11790.16       534.34 o                         
  -3  -3   9        444.69        406.28        77.75 o                         
  -2  -3   9      16727.07      16253.95       919.42 o                         
  -1  -3   9        474.23        100.71       221.26 o                         
   0  -3   9      22300.55      22580.27       826.83 o                         
   1  -3   9        748.27        877.69        94.68 o                         
   2  -3   9       5695.16       5798.60       320.44 o                         
   3  -3   9       1426.18       1346.53       122.55 o                         
   4  -3   9       4073.59       4372.46       262.94 o                         
   5  -3   9       2165.98       2408.52       232.13 o                         
   6  -3   9       2455.62       2280.34       200.85 o                         
  -9  -2   9         23.70         13.47        46.71 o                         
  -8  -2   9         24.59         22.72        23.85 o                         
  -7  -2   9         16.49         33.97        20.47 o                         
  -6  -2   9        232.46        162.41        55.21 o                         
  -5  -2   9        817.42        819.52       115.03 o                         
  -4  -2   9        803.73        807.31       111.78 o                         
  -3  -2   9        149.81         89.63        59.50 o                         
  -2  -2   9         98.63         67.15        44.35 o                         
  -1  -2   9        330.11        202.13        51.00 o                         
   0  -2   9       1500.26       1670.81       106.25 o                         
   1  -2   9         87.36         64.65        28.28 o                         
   2  -2   9        206.48         51.99        64.10 o                         
   3  -2   9        168.12        217.40        37.57 o                         
   4  -2   9         38.58         18.44        19.99 o                         
   5  -2   9          0.79        -10.18        27.23 o                         
   6  -2   9        580.27        539.12        92.68 o                         
   7  -2   9        268.89        117.37        94.53 o                         
  -9  -1   9       3780.93       4506.53       348.34 o                         
  -8  -1   9        577.66        641.85       124.25 o                         
  -7  -1   9       4238.03       4425.74       291.66 o                         
  -6  -1   9       3266.32       3386.30       243.57 o                         
  -5  -1   9       6588.12       6564.35       348.72 o                         
  -4  -1   9       6325.42       6553.78       344.47 o                         
  -3  -1   9       4705.76       4764.71       205.75 o                         
  -2  -1   9      12702.01       8139.25      2284.59 o                         
  -1  -1   9       2606.83       2610.25        97.78 o                         
   0  -1   9      10827.55      10649.27       268.26 o                         
   1  -1   9        613.78        537.78        45.13 o                         
   2  -1   9      12661.24      12247.39       389.88 o                         
   3  -1   9          7.06         12.10        18.54 o                         
   4  -1   9      15659.34      15750.73       952.16 o                         
   5  -1   9        462.35        610.97        85.66 o                         
   6  -1   9       8190.37       8035.87       396.23 o                         
   7  -1   9        594.32        533.72       144.47 o                         
   8  -1   9       2800.78       3270.27       331.37 o                         
  -9   0   9         19.97         40.53        42.10 o                         
  -8   0   9        128.62        136.78        52.47 o                         
  -7   0   9        123.05        196.05        44.94 o                         
  -6   0   9        104.07         72.56        31.04 o                         
  -5   0   9        704.50        760.31        86.64 o                         
  -4   0   9        701.66        616.23        77.85 o                         
  -3   0   9        394.44        382.09        93.55 o                         
  -2   0   9          5.20         -1.74         7.41 o                         
  -1   0   9        564.68        550.21        41.58 o                         
   0   0   9         77.27         72.10        15.98 o                         
   1   0   9         37.09         32.75        12.56 o                         
   2   0   9         19.28          6.76        11.86 o                         
   3   0   9        230.75        208.47        31.59 o                         
   4   0   9        353.64        366.22        79.57 o                         
   5   0   9         12.33          6.24        19.26 o                         
   6   0   9        511.79        493.03        81.42 o                         
   7   0   9        222.95        177.28        97.76 o                         
   8   0   9         15.27         31.66        34.70 o                         
  -9   1   9       6183.18       6000.62       635.20 o                         
  -8   1   9         22.26         15.14        21.17 o                         
  -7   1   9       7361.97       8169.91       465.98 o                         
  -6   1   9        742.95        726.70       113.52 o                         
  -5   1   9       7637.67       8414.59       324.83 o                         
  -4   1   9       2480.23       2461.60       149.53 o                         
  -3   1   9      10001.21       9893.09       422.18 o                         
  -2   1   9       6621.05       6778.42       243.53 o                         
  -1   1   9      12710.59      12611.86       344.45 o                         
   0   1   9      12733.00       8255.32      2121.52 o                         
   1   1   9       5342.56       5254.81       183.09 o                         
   2   1   9      12053.52      12480.85       363.08 o                         
   3   1   9       3619.03       3836.24       160.64 o                         
   4   1   9       9801.98       9827.36       281.78 o                         
   5   1   9         53.19         20.47        20.15 o                         
   6   1   9       7016.42      12358.01      7290.42 o                         
   7   1   9         10.60         13.82        24.60 o                         
   8   1   9       5001.83       5607.30       436.93 o                         
   9   1   9        246.28        238.36        85.76 o                         
  -8   2   9         26.77          3.30        22.13 o                         
  -7   2   9        321.43        373.88       109.18 o                         
  -6   2   9        116.97        111.27        36.39 o                         
  -5   2   9          2.72          4.29        17.36 o                         
  -4   2   9         79.31         66.89        25.50 o                         
  -3   2   9          3.92         -4.02        16.02 o                         
  -2   2   9          3.90         -3.06         9.84 o                         
  -1   2   9        980.72        882.21        71.11 o                         
   0   2   9         71.83         65.08        14.52 o                         
   1   2   9         19.80         14.44         6.75 o                         
   2   2   9        297.41        276.04        33.84 o                         
   3   2   9        377.18        172.95        99.80 o                         
   4   2   9       1190.37       1395.92        80.39 o                         
   5   2   9        601.75        499.06        98.99 o                         
   6   2   9       3613.35       4277.96      1103.14 o                         
   7   2   9         28.76        239.41       864.83 o                         
   8   2   9       1781.78       1914.61       226.11 o                         
   9   2   9          0.00         14.90        32.54 o                         
  10   2   9        961.82        803.58       155.15 o                         
  -8   3   9        561.04        726.05       109.25 o                         
  -7   3   9       4831.69       4666.19       326.27 o                         
  -6   3   9          3.14         23.95        18.72 o                         
  -5   3   9      11681.77      12094.41       542.52 o                         
  -4   3   9       1672.18       2018.17       133.33 o                         
  -3   3   9      12548.47      12392.35       396.12 o                         
  -2   3   9       1636.56       1526.48       103.73 o                         
  -1   3   9       6511.85       6164.91       202.00 o                         
   0   3   9         21.80         25.64        12.92 o                         
   1   3   9       8626.52       8517.35       312.83 o                         
   2   3   9       6636.77       6519.87       205.77 o                         
   3   3   9      12079.82      11309.85       471.79 o                         
   4   3   9       6829.39       6836.78       187.54 o                         
   5   3   9       6364.26       5980.58       165.67 o                         
   6   3   9       9529.49      10069.96       410.85 o                         
   7   3   9       2588.67       5123.92      3433.46 o                         
   8   3   9       6949.58       7543.28       508.47 o                         
   9   3   9        831.29        792.01       107.69 o                         
  10   3   9       6832.99       7089.01       508.96 o                         
  -8   4   9        125.86        207.09       165.83 o                         
  -7   4   9         73.89         55.12        35.28 o                         
  -6   4   9         76.79         97.51        43.06 o                         
  -5   4   9       1644.04       1727.82       173.60 o                         
  -4   4   9       1792.42       1764.06       167.20 o                         
  -3   4   9       3100.35       2848.43       190.80 o                         
  -2   4   9          4.97        -13.36        13.36 o                         
  -1   4   9       2206.32       2141.28        93.15 o                         
   0   4   9        103.73         92.11        17.99 o                         
   1   4   9        379.83        344.31        30.85 o                         
   2   4   9         40.93        -27.10        27.10 o                         
   3   4   9       3453.74       3656.68       186.01 o                         
   4   4   9        374.42        427.77        48.52 o                         
   5   4   9        495.89        605.67        81.83 o                         
   6   4   9        281.35        255.53        48.03 o                         
   7   4   9        258.00        340.55        64.19 o                         
   8   4   9         88.36        105.04        36.29 o                         
   9   4   9         14.65         -0.03        18.52 o                         
  10   4   9       1493.22       1589.22       203.86 o                         
  11   4   9        146.05        116.63        82.52 o                         
  -7   5   9       1856.76       1759.68       191.36 o                         
  -6   5   9       2740.57       2880.49       340.29 o                         
  -5   5   9       5610.90       5852.38       352.78 o                         
  -4   5   9        662.98        749.28       108.93 o                         
  -3   5   9       5743.29       6458.19       346.49 o                         
  -2   5   9        173.95        157.18        48.87 o                         
  -1   5   9       8511.74       8163.63       213.85 o                         
   0   5   9        152.13        113.17        35.87 o                         
   1   5   9      10768.88      11203.43       282.06 o                         
   2   5   9        280.82        245.27        34.91 o                         
   3   5   9       8796.39       9064.50       219.77 o                         
   4   5   9       2030.96       2032.81       143.81 o                         
   5   5   9       4435.89       4515.51       183.36 o                         
   6   5   9       2522.58       2505.87       112.40 o                         
   7   5   9       8080.28       8102.47       375.59 o                         
   8   5   9       5357.43       5746.34       303.99 o                         
   9   5   9       1908.99       1872.04       141.09 o                         
  10   5   9       2904.04       2646.25       367.63 o                         
  11   5   9       1309.91       1423.58       276.29 o                         
  -7   6   9         75.51        250.81       158.87 o                         
  -6   6   9        473.77        491.63        88.91 o                         
  -5   6   9        218.41        270.43        65.95 o                         
  -4   6   9        842.01        752.14        86.63 o                         
  -3   6   9        711.33        706.32        97.37 o                         
  -2   6   9         56.26         32.83        29.29 o                         
  -1   6   9       1364.39       1467.37       125.44 o                         
   0   6   9        471.67        513.53        50.91 o                         
   1   6   9       3114.71       2906.41       263.87 o                         
   2   6   9         18.12         26.89        13.69 o                         
   3   6   9       3862.95       4066.95       154.21 o                         
   4   6   9        625.30        689.18        60.92 o                         
   5   6   9       2048.26       2256.46       110.89 o                         
   6   6   9        524.95        601.24        59.48 o                         
   7   6   9       2403.74       2430.04       150.48 o                         
   8   6   9       1301.32       1333.05       137.46 o                         
   9   6   9       1111.64       1134.05       145.21 o                         
  10   6   9       1013.36        929.48       136.40 o                         
  11   6   9        576.11        484.26       158.19 o                         
  -6   7   9       2550.98       2986.53       345.87 o                         
  -5   7   9       1163.68       1093.48       115.88 o                         
  -4   7   9       2155.01       1604.51       188.90 o                         
  -3   7   9       3126.36       3448.88       224.17 o                         
  -2   7   9       2435.05       2510.77       179.75 o                         
  -1   7   9       6557.32       6832.20       340.58 o                         
   0   7   9       3056.59       2934.57       261.87 o                         
   1   7   9       8288.85       7716.52       418.97 o                         
   2   7   9          4.91         18.97        11.30 o                         
   3   7   9      10789.91      11131.02       383.60 o                         
   4   7   9       1994.83       2160.27        99.38 o                         
   5   7   9       7855.01       8000.77       392.32 o                         
   6   7   9        413.34        370.58        74.56 o                         
   7   7   9       5714.80       5727.75       260.85 o                         
   8   7   9        101.25        158.99        67.53 o                         
   9   7   9       3430.08       3503.20       265.92 o                         
  10   7   9       1127.80       1267.26       157.78 o                         
  11   7   9       1553.27       1532.57       279.33 o                         
  -5   8   9         82.25         49.72        28.59 o                         
  -4   8   9        685.70        651.26       105.20 o                         
  -3   8   9         80.86         99.80        43.12 o                         
  -2   8   9        584.79        576.64        85.03 o                         
  -1   8   9       1550.22       1625.77       194.68 o                         
   0   8   9       1918.88       1795.73       198.37 o                         
   1   8   9       2979.37       3321.55       183.71 o                         
   2   8   9        938.52        856.29        87.85 o                         
   3   8   9       5911.86       5735.39       217.50 o                         
   4   8   9        842.08        757.70        70.34 o                         
   5   8   9       1840.24       1904.72       103.51 o                         
   6   8   9         44.88         45.79        20.14 o                         
   7   8   9       1908.80       1849.51       165.77 o                         
   8   8   9         17.78         45.22        28.23 o                         
   9   8   9        543.99        726.52       116.39 o                         
  10   8   9         37.76         -2.18        30.24 o                         
  11   8   9       1330.62       1296.27       253.45 o                         
  -4   9   9       1994.05       2407.51       213.91 o                         
  -3   9   9        218.15         95.36        85.37 o                         
  -2   9   9       3418.67       3973.66       343.96 o                         
  -1   9   9       1054.60       1152.75       142.77 o                         
   0   9   9       3175.90       3795.62       258.53 o                         
   1   9   9       2458.73       2522.02       157.62 o                         
   2   9   9       2028.94       2285.53       163.53 o                         
   3   9   9       3093.30       3192.83       277.65 o                         
   4   9   9        637.14        701.55        86.68 o                         
   5   9   9       4666.24       4442.23       224.64 o                         
   6   9   9        164.28        153.41        38.23 o                         
   7   9   9       3457.28       3341.29       175.99 o                         
   8   9   9         20.37         12.50        29.96 o                         
   9   9   9       2417.72       2476.01       306.28 o                         
  10   9   9        204.80        160.83        76.55 o                         
  -3  10   9        129.89         49.10        62.14 o                         
  -2  10   9       1289.03       1365.75       202.61 o                         
  -1  10   9          3.28         49.18        53.64 o                         
   0  10   9       1812.71       1884.33       178.41 o                         
   1  10   9        614.65        684.76       103.65 o                         
   2  10   9        519.14        575.91        81.00 o                         
   3  10   9        351.36        410.26        67.94 o                         
   4  10   9        959.99       1057.60       132.30 o                         
   5  10   9       1927.06       2041.05       143.60 o                         
   6  10   9         89.77         49.60        21.21 o                         
   7  10   9       2242.35       2290.28       148.29 o                         
   8  10   9        640.26        590.87        96.35 o                         
   9  10   9       2703.77       2750.58       213.18 o                         
  10  10   9          2.24        -20.88        26.36 o                         
  -1  11   9         43.01         31.41        82.62 o                         
   0  11   9       1864.33       2195.46       249.65 o                         
   1  11   9        347.99        280.15        64.26 o                         
   2  11   9       2529.66       2295.05       166.86 o                         
   3  11   9       1104.78       1128.36       127.67 o                         
   4  11   9       2167.88       1840.06       179.86 o                         
   5  11   9       1501.81       1109.79       129.39 o                         
   6  11   9       1177.35       1204.31       109.71 o                         
   7  11   9       1414.02       1327.45       114.38 o                         
   8  11   9        370.89        318.85        55.14 o                         
   9  11   9       1472.28       1584.93       161.82 o                         
   1  12   9          2.91        -22.86        22.86 o                         
   2  12   9       1860.31       1957.97       196.01 o                         
   3  12   9        163.49        139.24        47.97 o                         
   4  12   9       1785.13       1726.81       176.77 o                         
   5  12   9        472.35        563.76        78.16 o                         
   6  12   9       2193.77       2254.32       158.95 o                         
   7  12   9        927.78        904.11        96.70 o                         
   8  12   9        666.43        696.53        97.72 o                         
  -4  -6  10       5638.31       7692.77      1797.88 o                         
  -3  -6  10        601.32        799.22       216.36 o                         
  -2  -6  10       3358.86       4815.00       443.39 o                         
  -1  -6  10       1998.10       2089.56       259.63 o                         
   0  -6  10       3274.84       3747.19       324.80 o                         
   1  -6  10       2378.70       2468.75       255.22 o                         
  -6  -5  10        398.41        438.87       101.82 o                         
  -5  -5  10         26.97         43.61        47.83 o                         
  -4  -5  10          1.43         20.88        26.36 o                         
  -3  -5  10         33.94         20.54        32.00 o                         
  -2  -5  10        256.44        192.14       107.12 o                         
  -1  -5  10          1.70        -18.13        32.34 o                         
   0  -5  10        125.67         94.77        52.92 o                         
   1  -5  10          5.72          5.68        25.63 o                         
   2  -5  10         77.69         66.45        51.55 o                         
  -7  -4  10       1129.84       1220.42       162.79 o                         
  -6  -4  10       5769.33       5570.39       358.46 o                         
  -5  -4  10        193.81        202.41        67.64 o                         
  -4  -4  10       8042.93       8121.44       614.13 o                         
  -3  -4  10          2.93         19.11        48.22 o                         
  -2  -4  10       5979.48       5964.60       448.64 o                         
  -1  -4  10        704.42        730.42       110.27 o                         
   0  -4  10       8030.35      10228.05       663.72 o                         
   1  -4  10       1111.34       1078.30       171.52 o                         
   2  -4  10       6280.19       6640.85       326.39 o                         
   3  -4  10       2681.34       2856.38       302.36 o                         
   4  -4  10       3753.24       3479.56       240.18 o                         
  -8  -3  10         19.48         21.76        55.08 o                         
  -7  -3  10          0.55        -19.23        19.23 o                         
  -6  -3  10         52.67         72.30        39.33 o                         
  -5  -3  10         19.07         47.68        49.35 o                         
  -4  -3  10        552.80        552.82        97.71 o                         
  -3  -3  10         74.93        110.35        46.64 o                         
  -2  -3  10          0.77         17.25        30.77 o                         
  -1  -3  10        327.48        514.71       186.02 o                         
   0  -3  10          0.97         40.13        28.71 o                         
   1  -3  10         90.15         82.08        99.58 o                         
   2  -3  10          0.51          3.48        19.72 o                         
   3  -3  10         96.08        159.76        51.19 o                         
   4  -3  10          3.09          0.00        19.30 o                         
   5  -3  10         26.07         31.07        34.11 o                         
  -8  -2  10       2511.51       2257.95       214.35 o                         
  -7  -2  10       5551.34       6084.03       366.96 o                         
  -6  -2  10       6081.35       6443.30       375.49 o                         
  -5  -2  10       4440.10       4503.02       296.99 o                         
  -4  -2  10       7119.17       7238.69       390.62 o                         
  -3  -2  10       1331.24       1300.28       138.88 o                         
  -2  -2  10      14424.79      14997.30       457.67 o                         
  -1  -2  10       1660.59       1007.70      1011.80 o                         
   0  -2  10      12969.14      13146.11       407.87 o                         
   1  -2  10          8.57         14.32        14.58 o                         
   2  -2  10       6376.93       6880.71       633.27 o                         
   3  -2  10        249.55        304.23        69.00 o                         
   4  -2  10       4050.08       4161.95       252.08 o                         
   5  -2  10        395.47        451.92        81.31 o                         
   6  -2  10       2878.06       2550.37       236.25 o                         
  -8  -1  10         16.89         51.85        37.13 o                         
  -7  -1  10         22.96         24.72        32.36 o                         
  -6  -1  10         12.02          8.80        19.83 o                         
  -5  -1  10         58.90         25.18        34.67 o                         
  -4  -1  10         41.60         48.97        29.53 o                         
  -3  -1  10         74.79         50.92        35.15 o                         
  -2  -1  10         48.80         28.40        22.68 o                         
  -1  -1  10         25.48          2.58        16.97 o                         
   0  -1  10       1657.57        611.17       699.93 o                         
   1  -1  10        649.73        613.72        71.99 o                         
   2  -1  10        943.87       1022.53        83.72 o                         
   3  -1  10         18.32         40.12        21.72 o                         
   4  -1  10        232.82        289.23        58.02 o                         
   5  -1  10         14.19         15.29        33.64 o                         
   6  -1  10        107.32        133.62        47.80 o                         
   7  -1  10          4.96         16.17        35.48 o                         
  -8   0  10         44.83         28.18        33.57 o                         
  -7   0  10       4599.03       4831.74       270.15 o                         
  -6   0  10        908.34        815.04        97.03 o                         
  -5   0  10       6617.80       6956.20       312.95 o                         
  -4   0  10       4153.30       4185.55       228.88 o                         
  -3   0  10       8380.32       8843.17       372.97 o                         
  -2   0  10       7786.49       8219.93       334.26 o                         
  -1   0  10       7523.55       7310.50       232.87 o                         
   0   0  10       9386.67       8800.96       313.36 o                         
   1   0  10       1646.56       1062.94       328.36 o                         
   2   0  10       8207.70       8154.76       297.52 o                         
   3   0  10        362.83        248.46        47.54 o                         
   4   0  10      13262.99      13733.94       511.50 o                         
   5   0  10         81.48        123.47        41.14 o                         
   6   0  10       9528.43      10270.49      1343.27 o                         
   7   0  10        390.67        265.21       221.65 o                         
   8   0  10       6607.46       6167.23       484.07 o                         
  -8   1  10         56.46         63.45        37.14 o                         
  -7   1  10        544.22        561.40       100.50 o                         
  -6   1  10         19.40         15.80        21.19 o                         
  -5   1  10        757.71        684.36        84.02 o                         
  -4   1  10        112.60         62.74        37.34 o                         
  -3   1  10        494.20        433.47        58.84 o                         
  -2   1  10         34.32         25.65        11.41 o                         
  -1   1  10       1154.68       1196.19        66.87 o                         
   0   1  10         24.32          4.21         9.96 o                         
   1   1  10          4.13          9.88        14.78 o                         
   2   1  10         49.51         44.23        21.39 o                         
   3   1  10         45.69         28.31        22.11 o                         
   4   1  10        980.98       1042.26       100.45 o                         
   5   1  10        114.37        198.88       252.62 o                         
   6   1  10        505.30       1269.08      1511.99 o                         
   7   1  10        189.12        202.68        71.35 o                         
   8   1  10       1280.68       1302.35       195.14 o                         
  -8   2  10        588.40        578.66       103.11 o                         
  -7   2  10       7213.52       7873.99       587.61 o                         
  -6   2  10         11.76         24.11        19.21 o                         
  -5   2  10       5559.27       5452.55       305.51 o                         
  -4   2  10        113.24         52.70        33.49 o                         
  -3   2  10      11090.04      11831.28       354.62 o                         
  -2   2  10       1870.69       1751.97        89.76 o                         
  -1   2  10       8607.19       8313.88       319.35 o                         
   0   2  10       3671.66       4202.69       211.99 o                         
   1   2  10       7975.51       7912.27       324.94 o                         
   2   2  10       7625.79       5337.51      3609.48 o                         
   3   2  10       7371.15       7684.38       848.71 o                         
   4   2  10       5013.62       2279.39      2257.99 o                         
   5   2  10       2210.01       2166.40       225.23 o                         
   6   2  10       6073.89       7044.49       852.68 o                         
   7   2  10        584.72       1607.72      1756.82 o                         
   8   2  10       2954.99       3305.46       314.41 o                         
   9   2  10          3.81        -15.49        19.60 o                         
  -8   3  10        421.14        187.20       111.83 o                         
  -7   3  10        315.63        360.30       106.33 o                         
  -6   3  10          1.60         25.91        18.53 o                         
  -5   3  10         10.86          6.83        14.57 o                         
  -4   3  10        130.05         37.01        24.77 o                         
  -3   3  10         13.11          5.51        16.85 o                         
  -2   3  10          6.30          0.00        15.88 o                         
  -1   3  10        805.81        881.85        66.01 o                         
   0   3  10        104.99         61.36        22.45 o                         
   1   3  10       1606.99       1614.18        83.14 o                         
   2   3  10       1241.40       1452.33       115.32 o                         
   3   3  10       2318.06       2373.84       180.66 o                         
   4   3  10       1489.48       1468.86       148.27 o                         
   5   3  10       2847.07       2944.39       263.06 o                         
   6   3  10       2710.47       2864.52       266.49 o                         
   7   3  10        697.67       1870.28      1774.60 o                         
   8   3  10        714.58        517.78       113.59 o                         
   9   3  10         32.45         24.48        25.10 o                         
  10   3  10        562.50        553.16       126.33 o                         
  -7   4  10       2267.71       2181.00       219.04 o                         
  -6   4  10        829.24        739.40       121.71 o                         
  -5   4  10       5883.93       6012.16       329.74 o                         
  -4   4  10        828.42        827.59        91.10 o                         
  -3   4  10       9650.20      10700.66       491.07 o                         
  -2   4  10        248.15        348.36        68.85 o                         
  -1   4  10       8050.65       8168.85       274.20 o                         
   0   4  10         63.55         65.01        19.24 o                         
   1   4  10       9179.35       8739.70       319.56 o                         
   2   4  10        876.12       1007.05        77.95 o                         
   3   4  10      14345.97      14642.05       395.60 o                         
   4   4  10       7136.75       6626.50       397.87 o                         
   5   4  10      10101.25       9422.66       447.38 o                         
   6   4  10       5093.26       5130.84       281.73 o                         
   7   4  10       4364.85       4232.11       254.63 o                         
   8   4  10       5357.79       5516.71       307.67 o                         
   9   4  10       1157.58       1151.89       129.45 o                         
  10   4  10       3619.99       3965.06       350.68 o                         
  -7   5  10        248.57        280.51        72.57 o                         
  -6   5  10         15.56         23.94        36.93 o                         
  -5   5  10        622.79        592.47        96.03 o                         
  -4   5  10        815.70        751.72       109.78 o                         
  -3   5  10       3283.28       3360.43       317.60 o                         
  -2   5  10        244.29        275.40        61.89 o                         
  -1   5  10       2765.11       3030.35       209.10 o                         
   0   5  10         94.02        -26.91        61.80 o                         
   1   5  10        740.16        761.36        66.23 o                         
   2   5  10        143.37         90.20        24.16 o                         
   3   5  10       1708.23       1713.14       101.34 o                         
   4   5  10        204.14        101.58        56.95 o                         
   5   5  10        421.04        176.67       120.11 o                         
   6   5  10        501.26        496.62        74.28 o                         
   7   5  10        953.29       1018.99       113.47 o                         
   8   5  10        341.81        380.61        71.76 o                         
   9   5  10        279.00        303.18        67.38 o                         
  10   5  10       1190.85       1319.53       169.45 o                         
  -6   6  10       4087.19       4641.50       326.57 o                         
  -5   6  10       1991.75       2139.98       200.92 o                         
  -4   6  10       1470.27       1414.93       148.27 o                         
  -3   6  10       2900.75       3254.24       389.61 o                         
  -2   6  10       1423.99       1415.92       135.51 o                         
  -1   6  10       4434.08       5335.57       235.83 o                         
   0   6  10        804.66        661.15        83.51 o                         
   1   6  10       9802.10       8682.52       336.36 o                         
   2   6  10        197.67        131.64        41.84 o                         
   3   6  10       8658.38       9377.33       290.72 o                         
   4   6  10         14.08         15.23        14.17 o                         
   5   6  10       5830.36       5542.79       852.19 o                         
   6   6  10        692.82        607.17       100.31 o                         
   7   6  10       5485.55       5646.30       255.95 o                         
   8   6  10       1390.06       1300.90       113.89 o                         
   9   6  10       3125.57       3299.42       263.50 o                         
  10   6  10       1309.73       1316.99       164.81 o                         
  11   6  10       1094.76       1014.10       232.38 o                         
  -6   7  10       1122.95       1360.52       248.26 o                         
  -5   7  10        234.18        164.75        59.83 o                         
  -4   7  10        743.94        760.87       109.57 o                         
  -3   7  10        301.99        242.62        99.19 o                         
  -2   7  10        186.36        165.15        46.25 o                         
  -1   7  10       2809.64       3076.99       295.44 o                         
   0   7  10       1193.48       1180.46       317.65 o                         
   1   7  10       2096.11       2145.31       138.17 o                         
   2   7  10         43.00         35.01        18.78 o                         
   3   7  10       5193.21       5159.28       267.27 o                         
   4   7  10        889.68        825.07        91.69 o                         
   5   7  10        837.84        897.51       123.50 o                         
   6   7  10         30.20         -6.52        17.33 o                         
   7   7  10       2658.45       2331.89       193.07 o                         
   8   7  10        166.97        186.32        78.51 o                         
   9   7  10       1238.06       1232.22       153.61 o                         
  10   7  10        405.59        471.95       104.33 o                         
  11   7  10       1020.60        801.72       200.33 o                         
  -5   8  10        424.95        385.37        88.70 o                         
  -4   8  10       2773.44       3409.04       261.15 o                         
  -3   8  10       1156.39       1093.29       164.31 o                         
  -2   8  10       4076.10       3942.25       339.16 o                         
  -1   8  10       2051.64       2043.08       232.39 o                         
   0   8  10       2157.04       2070.20       225.45 o                         
   1   8  10       5035.45       4756.22       319.52 o                         
   2   8  10       2429.24       2475.53       247.02 o                         
   3   8  10       3328.28       3405.68       288.66 o                         
   4   8  10        143.09        133.57        34.70 o                         
   5   8  10       7902.79       6956.66       387.82 o                         
   6   8  10          4.13          1.74        27.10 o                         
   7   8  10       3119.14       2859.09       294.66 o                         
   8   8  10         67.86         75.76        53.61 o                         
   9   8  10       4107.47       4271.34       416.54 o                         
  10   8  10        237.48        261.68        95.76 o                         
  11   8  10       1864.24       2323.02       343.62 o                         
  -4   9  10       1239.30        942.95       202.29 o                         
  -3   9  10         58.10         25.29        45.28 o                         
  -2   9  10       1576.83       1838.75       291.09 o                         
  -1   9  10        327.75        422.67       102.83 o                         
   0   9  10       1475.51       1803.10       208.15 o                         
   1   9  10       1345.61       1241.31       166.15 o                         
   2   9  10       1064.18       1076.78       114.23 o                         
   3   9  10       1007.14       1026.24       109.02 o                         
   4   9  10       1221.04       1110.43       112.64 o                         
   5   9  10       1977.53       2195.31       141.30 o                         
   6   9  10          8.74          0.01        18.38 o                         
   7   9  10       1374.46       1409.87       152.95 o                         
   8   9  10         53.57         33.71        25.85 o                         
   9   9  10       1119.76        890.71       182.69 o                         
  10   9  10         33.35         20.78        45.38 o                         
  -2  10  10       2239.77       2695.45       364.50 o                         
  -1  10  10        316.86        281.33       106.68 o                         
   0  10  10       2468.16       2443.95       291.35 o                         
   1  10  10        974.02        838.54       138.99 o                         
   2  10  10       3394.10       3084.34       203.52 o                         
   3  10  10       1491.76       1540.50       205.83 o                         
   4  10  10        419.57        399.14        68.64 o                         
   5  10  10       1565.19       1751.97       144.48 o                         
   6  10  10       1142.92       1159.56       142.10 o                         
   7  10  10       1864.77       1729.09       172.25 o                         
   8  10  10        495.10        463.86        86.28 o                         
   9  10  10       2195.61       2357.81       308.83 o                         
  10  10  10         58.72         21.46        38.42 o                         
  -1  11  10         13.83        -48.81        87.33 o                         
   0  11  10       1103.18       1206.74       145.56 o                         
   1  11  10         15.07         37.14        29.73 o                         
   2  11  10       1557.93       1843.49       199.04 o                         
   3  11  10        491.44        611.35        85.96 o                         
   4  11  10       1073.16       1168.98       120.71 o                         
   5  11  10       1022.57        944.10       107.47 o                         
   6  11  10        971.84        869.30       123.11 o                         
   7  11  10       1912.44       1698.67       375.08 o                         
   8  11  10       1808.28       1643.57       168.41 o                         
   9  11  10       1693.10       1835.32       236.40 o                         
   1  12  10         53.36         42.93        47.04 o                         
   2  12  10       1614.08       1386.86       409.78 o                         
   3  12  10        300.61        368.49        69.16 o                         
   4  12  10       1829.37       2006.74       160.47 o                         
   5  12  10        235.86        271.80        57.81 o                         
   6  12  10       1698.18       1434.68       164.86 o                         
   7  12  10        335.76        340.19       107.03 o                         
  -4  -5  11       6264.89       6507.81       556.79 o                         
  -3  -5  11         80.74        124.31        57.44 o                         
  -2  -5  11       5808.33       7451.60      1843.41 o                         
  -1  -5  11        405.19        539.74       140.84 o                         
   0  -5  11       4759.24       5562.71       450.74 o                         
   1  -5  11       1682.99       1750.84       208.86 o                         
  -5  -4  11         36.64         -2.27        31.45 o                         
  -4  -4  11         10.56         21.27        46.65 o                         
  -3  -4  11          6.93        -20.39        36.46 o                         
  -2  -4  11          7.88         -0.02        25.60 o                         
  -1  -4  11         43.30          9.47        28.78 o                         
   0  -4  11         16.80         17.05        37.34 o                         
   1  -4  11          0.85         15.49        33.91 o                         
   2  -4  11         15.60         15.88        34.79 o                         
   3  -4  11          0.40         33.91        37.15 o                         
  -6  -3  11       3791.45       3624.16       282.31 o                         
  -5  -3  11       1991.28       2168.40       208.68 o                         
  -4  -3  11       6214.38       6339.22       438.89 o                         
  -3  -3  11        228.40        293.24       105.56 o                         
  -2  -3  11       6052.86       3576.13      2914.84 o                         
  -1  -3  11         20.07          7.76        35.02 o                         
   0  -3  11       7224.28       6427.89      4341.96 o                         
   1  -3  11        458.40        390.73       364.15 o                         
   2  -3  11       7459.17      13507.22     11610.81 o                         
   3  -3  11        555.43        601.31       134.03 o                         
   4  -3  11       6179.70       6173.58       335.22 o                         
   5  -3  11       1561.38       1311.27       211.70 o                         
  -7  -2  11          0.07        -21.85        27.64 o                         
  -6  -2  11         78.58         61.08        41.28 o                         
  -5  -2  11        145.21        150.73        60.28 o                         
  -4  -2  11        199.64         90.74        40.29 o                         
  -3  -2  11         99.33         65.41        35.51 o                         
  -2  -2  11          2.80         -0.02        39.96 o                         
  -1  -2  11        199.56         74.92       127.95 o                         
   0  -2  11         96.48         41.49        36.70 o                         
   1  -2  11         41.78         44.23        27.39 o                         
   2  -2  11         40.64         25.03        14.04 o                         
   3  -2  11         86.24        101.46        37.98 o                         
   4  -2  11         83.58         85.40        35.24 o                         
   5  -2  11          7.59         11.49        21.62 o                         
  -7  -1  11       7055.73       7735.84       428.92 o                         
  -6  -1  11       3782.62       3861.22       280.92 o                         
  -5  -1  11       6847.24       7175.37       395.71 o                         
  -4  -1  11       4827.37       5206.80       360.23 o                         
  -3  -1  11       2677.76       2560.70       208.32 o                         
  -2  -1  11       5976.41       5724.05       482.11 o                         
  -1  -1  11       3861.88       4205.18       377.04 o                         
   0  -1  11       7752.47       3963.19      3847.45 o                         
   1  -1  11        853.76        858.64        93.05 o                         
   2  -1  11       7951.86       8826.08       886.64 o                         
   3  -1  11         77.60        110.84        44.55 o                         
   4  -1  11       4481.07       4851.49       606.24 o                         
   5  -1  11         97.82         81.40        34.96 o                         
   6  -1  11       5603.71       5383.06       434.28 o                         
  -8   0  11         31.37         45.28        99.19 o                         
  -7   0  11         19.92         33.21        31.74 o                         
  -6   0  11         64.74         68.41        33.77 o                         
  -5   0  11        261.12        184.88        48.78 o                         
  -4   0  11        131.18        145.18        42.25 o                         
  -3   0  11          7.74         28.44        20.16 o                         
  -2   0  11         47.18         44.79        25.56 o                         
  -1   0  11        904.87        894.55       112.52 o                         
   0   0  11       1294.19        551.86       767.02 o                         
   1   0  11        831.73        671.61       238.75 o                         
   2   0  11       1667.69       1698.99       111.21 o                         
   3   0  11        125.96        101.19        33.36 o                         
   4   0  11        832.80        809.04        89.64 o                         
   5   0  11          2.40         13.92        24.89 o                         
   6   0  11         80.87         81.25        47.28 o                         
   7   0  11         62.92         48.79        48.17 o                         
  -7   1  11       4400.83       5004.69       323.68 o                         
  -6   1  11        125.82        116.50        42.99 o                         
  -5   1  11       4127.38       4383.40       241.74 o                         
  -4   1  11        947.69        893.05       102.00 o                         
  -3   1  11      10618.50      11668.42       452.41 o                         
  -2   1  11       3039.79       2677.57       153.18 o                         
  -1   1  11       9732.80      10412.59       390.76 o                         
   0   1  11       6395.40       6594.50       284.13 o                         
   1   1  11       3432.52       3612.42       331.96 o                         
   2   1  11       7018.99       7734.46       374.17 o                         
   3   1  11       4379.83       5060.00       256.38 o                         
   4   1  11       6592.46       4991.85      3035.40 o                         
   5   1  11        496.06       1798.15      2256.03 o                         
   6   1  11       9829.66      10919.11      1719.33 o                         
   7   1  11        507.53        528.47       121.04 o                         
   8   1  11       3721.17       3833.53       358.32 o                         
  -7   2  11        532.39        611.07       105.81 o                         
  -6   2  11        109.70         80.75        36.02 o                         
  -5   2  11          4.32          9.71        20.60 o                         
  -4   2  11          2.47         -4.71        18.70 o                         
  -3   2  11        565.65        420.70        96.88 o                         
  -2   2  11          1.72         -5.63        14.42 o                         
  -1   2  11        545.13        452.57        59.37 o                         
   0   2  11        752.52        743.09        76.73 o                         
   1   2  11        370.90         85.08       177.54 o                         
   2   2  11        631.19        141.72       156.18 o                         
   3   2  11        103.18         89.87        42.73 o                         
   4   2  11        118.44         78.31        52.04 o                         
   5   2  11        235.39        338.82        89.38 o                         
   6   2  11       1169.60       1444.58       159.78 o                         
   7   2  11         13.01         55.98       552.04 o                         
   8   2  11        350.27        333.82        96.83 o                         
  -7   3  11       4070.07       4665.87       315.50 o                         
  -6   3  11        170.70        205.11        70.43 o                         
  -5   3  11       7866.67       8013.55       404.43 o                         
  -4   3  11        702.07        838.88        94.42 o                         
  -3   3  11       8613.03       9464.62       302.06 o                         
  -2   3  11        262.24        188.99        50.24 o                         
  -1   3  11      10765.27      12338.44       560.16 o                         
   0   3  11        102.81         49.45        29.89 o                         
   1   3  11       9315.44       9064.80      1593.63 o                         
   4   3  11       4181.18       4369.60       338.13 o                         
   5   3  11       3499.44       3701.42       310.30 o                         
   6   3  11       3315.41       3026.92       283.54 o                         
   7   3  11       1628.26       3405.34      2472.38 o                         
   8   3  11       3421.19       3756.99       337.25 o                         
   9   3  11        199.06        209.94        71.64 o                         
  -7   4  11        245.08        344.31       148.68 o                         
  -6   4  11         36.03         19.89        35.44 o                         
  -5   4  11        553.10        599.40       109.14 o                         
  -4   4  11         88.03        125.72        39.07 o                         
  -3   4  11        732.64        754.52       107.78 o                         
  -2   4  11         35.82         32.22        21.02 o                         
  -1   4  11       1873.05       2000.37       185.53 o                         
   0   4  11        150.16         95.86        46.62 o                         
   1   4  11       3813.03       3762.25       268.61 o                         
   2   4  11         36.41         31.72        17.60 o                         
   3   4  11       5631.70       5435.68       327.45 o                         
   4   4  11       1034.74        106.62       429.13 o                         
   5   4  11       1590.71        682.88       826.66 o                         
   6   4  11        674.68        680.87        93.53 o                         
   7   4  11       1809.42       1705.28       155.46 o                         
   8   4  11        595.45        529.54        88.92 o                         
   9   4  11         52.13         34.64        27.70 o                         
  10   4  11        320.07        346.17        98.01 o                         
  -6   5  11       1605.18       1860.49       185.20 o                         
  -5   5  11       1866.20       1873.35       191.28 o                         
  -4   5  11       1790.52       2158.87       265.75 o                         
  -3   5  11       3740.28       4447.22       485.93 o                         
  -2   5  11       2117.72       2163.00       183.67 o                         
  -1   5  11       8183.33       9185.92       674.99 o                         
   0   5  11         99.79         72.37        28.93 o                         
   1   5  11      11428.32      11826.39       492.65 o                         
   2   5  11         91.05         72.20        41.63 o                         
   3   5  11      11095.92      10273.61       464.61 o                         
   4   5  11       1834.01       1856.89       195.40 o                         
   5   5  11       9583.84       8924.62       477.14 o                         
   6   5  11       1396.99       1285.33       129.56 o                         
   7   5  11       4071.47       4193.24       257.48 o                         
   8   5  11       2834.06       2861.10       209.96 o                         
   9   5  11       1082.57       1118.75       128.21 o                         
  10   5  11       1453.02       1624.50       252.08 o                         
  -6   6  11        355.31        292.43        83.85 o                         
  -5   6  11        345.16        337.19        75.99 o                         
  -4   6  11        599.27        612.54       100.45 o                         
  -3   6  11       1183.80       1202.11       132.55 o                         
  -2   6  11        914.45       1044.59       180.94 o                         
  -1   6  11       1304.40       1615.70       234.14 o                         
   0   6  11        486.36        267.37       218.51 o                         
   1   6  11        291.75        335.17        68.61 o                         
   2   6  11          1.24          2.89        18.39 o                         
   3   6  11        315.87        388.97        65.95 o                         
   4   6  11          6.39          4.79        16.82 o                         
   5   6  11        807.50        751.97       232.28 o                         
   6   6  11         51.69         63.60        35.51 o                         
   7   6  11       1308.02       1326.46       212.48 o                         
   8   6  11        865.54        928.52        97.88 o                         
   9   6  11       1351.18       1247.97       160.86 o                         
  10   6  11        790.22        718.44       139.08 o                         
  -5   7  11        401.19        366.17        82.73 o                         
  -4   7  11       3116.01       3430.87       571.05 o                         
  -3   7  11       2027.08       1737.97       240.36 o                         
  -2   7  11       1623.03       1990.72       253.75 o                         
  -1   7  11       1896.02       1935.58       234.56 o                         
   0   7  11        975.48        973.81       162.13 o                         
   1   7  11       6754.72       6637.38       350.00 o                         
   2   7  11        620.98        631.01        87.41 o                         
   3   7  11       5259.97       4709.23       253.12 o                         
   4   7  11        742.31        664.94       112.35 o                         
   5   7  11       8156.64       7208.95       726.59 o                         
   6   7  11         23.74         26.48        25.02 o                         
   7   7  11       3373.79       3609.68       372.83 o                         
   8   7  11        131.56        156.91        78.60 o                         
   9   7  11       4628.26       4465.40       432.22 o                         
  10   7  11        354.54        333.33       115.55 o                         
  -4   8  11       1391.08       1255.50       239.53 o                         
  -3   8  11        323.14        259.43       118.69 o                         
  -2   8  11        874.68        823.88       160.69 o                         
  -1   8  11        758.09        643.71       135.69 o                         
   0   8  11        420.75        432.90       107.18 o                         
   1   8  11       2043.11       2114.88       499.60 o                         
   2   8  11        782.69        947.84       104.90 o                         
   3   8  11       1677.39       1658.28       144.56 o                         
   4   8  11        597.35        715.54        92.36 o                         
   5   8  11       3237.31       3394.50       241.84 o                         
   6   8  11        354.01        289.76        86.40 o                         
   7   8  11       2395.71       1996.65       240.56 o                         
   8   8  11          9.53        -19.80        24.99 o                         
   9   8  11       2100.64       2407.40       307.36 o                         
  10   8  11         16.79        -20.88        26.46 o                         
  -3   9  11        263.18        239.14       111.83 o                         
  -2   9  11       3178.06       2685.16       472.89 o                         
  -1   9  11        767.03        794.56       150.08 o                         
   0   9  11       2423.99       2494.52       257.33 o                         
   1   9  11        944.10       1101.22       163.78 o                         
   2   9  11       3254.50       3286.63       224.01 o                         
   3   9  11       1550.11       1623.76       174.21 o                         
   4   9  11        581.07        534.57        79.27 o                         
   5   9  11       2894.65       2627.63       226.82 o                         
   6   9  11        614.26        471.55        93.77 o                         
   7   9  11       2482.32       2256.75       254.73 o                         
   8   9  11         14.02         20.19        25.58 o                         
   9   9  11       2553.07       2796.50       333.82 o                         
  10   9  11         34.86         42.73        46.85 o                         
  -1  10  11          6.86        -27.23        41.99 o                         
   0  10  11       1465.43       1474.79       189.47 o                         
   1  10  11        291.47        259.50       143.44 o                         
   2  10  11       1577.21       1618.76       144.83 o                         
   3  10  11        254.95        272.19        58.10 o                         
   4  10  11       1181.34       1334.62       126.70 o                         
   5  10  11       1301.13       1380.87       131.94 o                         
   6  10  11        365.59        289.82        74.14 o                         
   7  10  11       1223.95       1012.42       137.67 o                         
   8  10  11        409.62        502.80        92.69 o                         
   9  10  11       1332.88       1384.09       241.69 o                         
   0  11  11       1796.82       2148.26       329.12 o                         
   1  11  11        220.59        169.63        76.30 o                         
   2  11  11       1908.86       2087.66       504.26 o                         
   3  11  11        357.79        386.34        70.75 o                         
   4  11  11       1109.68       1216.35       124.75 o                         
   5  11  11        627.23        617.66        96.72 o                         
   6  11  11       1055.90       1149.87       189.35 o                         
   7  11  11        381.00        286.05        76.15 o                         
   8  11  11        570.26        322.58       255.95 o                         
   3  12  11        217.73        475.44       147.21 o                         
   4  12  11       1794.52       2166.57       208.51 o                         
   5  12  11        322.63        279.94        74.49 o                         
  -3  -4  12        143.04         64.88        67.04 o                         
  -2  -4  12       4267.58       5394.38       955.59 o                         
  -1  -4  12        357.62        322.16       117.32 o                         
   0  -4  12       7316.46      10168.93      1241.83 o                         
  -5  -3  12         33.65         64.81        41.13 o                         
  -4  -3  12          0.43         -0.04        22.15 o                         
  -3  -3  12          4.97        -20.97        26.46 o                         
  -2  -3  12         13.26         79.88        56.55 o                         
  -1  -3  12         93.76         43.87        41.86 o                         
   0  -3  12         38.76         -2.08        43.95 o                         
   1  -3  12          0.03         15.78        28.23 o                         
   2  -3  12         41.48         82.88       387.63 o                         
   3  -3  12         38.80        -16.17        35.48 o                         
  -6  -2  12       2964.44       2973.10       255.29 o                         
  -5  -2  12       4007.42       4165.55       301.71 o                         
  -4  -2  12       4301.57       4363.67       305.55 o                         
  -3  -2  12       1753.96       1776.87       184.57 o                         
  -2  -2  12       6605.05       3688.04      3237.39 o                         
  -1  -2  12       1632.39        961.75       897.86 o                         
   0  -2  12       6527.85       6768.39       755.60 o                         
   1  -2  12        193.75        140.06       139.86 o                         
   2  -2  12       7918.04       7849.14       472.01 o                         
   3  -2  12          9.72         11.30        35.41 o                         
   4  -2  12       6676.31       6123.66       314.61 o                         
  -6  -1  12         22.44         21.49        22.12 o                         
  -5  -1  12        434.89        402.29        94.63 o                         
  -4  -1  12        213.71        262.87        68.66 o                         
  -3  -1  12        217.70        142.89        51.10 o                         
  -2  -1  12          4.83         10.38        25.16 o                         
  -1  -1  12         19.33         24.39        25.29 o                         
   0  -1  12          7.82        -12.24        18.94 o                         
   1  -1  12         28.69         53.77        30.93 o                         
   2  -1  12          1.86         16.10        13.63 o                         
   3  -1  12         15.23         20.67        15.84 o                         
   4  -1  12        241.66        242.33        58.07 o                         
   5  -1  12         10.68        -15.19        27.15 o                         
  -7   0  12       6308.40       6413.19       461.70 o                         
  -6   0  12       1029.99        906.33       123.80 o                         
  -5   0  12       6234.62       6301.38       376.55 o                         
  -4   0  12       1134.66       1045.12       134.30 o                         
  -3   0  12       3649.19       3767.14       263.84 o                         
  -2   0  12       2345.96       2475.29       192.00 o                         
  -1   0  12       3239.55       3417.13       220.99 o                         
   0   0  12       4185.56       4726.30       409.58 o                         
   1   0  12       3079.09       2378.99      1210.17 o                         
   2   0  12       6776.23       7082.06       711.60 o                         
   3   0  12       1125.40       1192.74       145.54 o                         
   4   0  12       5037.93       9031.04      6557.90 o                         
   5   0  12         48.81        149.29       686.26 o                         
   6   0  12       5401.51       4654.07      2616.21 o                         
   7   0  12         60.09        -68.21       228.07 o                         
  -7   1  12         68.29         58.81       105.16 o                         
  -6   1  12         12.36         -9.39        22.55 o                         
  -5   1  12        206.89        188.55        51.18 o                         
  -4   1  12         68.66         27.24        22.83 o                         
  -3   1  12        198.22        160.32        69.45 o                         
  -2   1  12        277.80        208.64        95.93 o                         
  -1   1  12        652.25        628.11        83.00 o                         
   0   1  12        841.85        898.35       165.54 o                         
   1   1  12       1034.66        382.76       497.45 o                         
   2   1  12       1716.76       1925.50       153.03 o                         
   3   1  12        748.39        314.62       383.51 o                         
   4   1  12        298.38        426.78       143.58 o                         
   5   1  12          4.91        111.22       603.15 o                         
   6   1  12        214.71        288.71       127.12 o                         
   7   1  12         48.44         15.68        34.30 o                         
  -6   2  12         23.35         34.12        32.88 o                         
  -5   2  12       6741.40       7359.54       342.91 o                         
  -4   2  12        300.09        337.44        64.76 o                         
  -3   2  12       9448.87      10128.44       373.52 o                         
  -2   2  12        951.58        972.33       104.23 o                         
  -1   2  12      13490.58      13711.75       392.47 o                         
   0   2  12       1287.38       1235.11       153.68 o                         
   4   2  12       4385.62       4508.72       360.38 o                         
   5   2  12       2036.18       2731.84      1417.31 o                         
   6   2  12       5507.21       5801.00       651.32 o                         
   7   2  12       1776.34       1862.78       213.76 o                         
   8   2  12       3971.16       3934.58       363.12 o                         
  -6   3  12          8.67        -10.21        28.69 o                         
  -5   3  12        754.42        789.03       101.31 o                         
  -4   3  12        540.78        555.63        83.09 o                         
  -3   3  12        605.93        537.37        78.49 o                         
  -2   3  12        116.58         96.10        29.41 o                         
  -1   3  12       1897.14       1755.84       269.92 o                         
   0   3  12         65.92         31.91        36.14 o                         
   1   3  12        916.57       1098.98       195.92 o                         
   2   3  12         71.50        -24.31        43.42 o                         
   4   3  12        197.15        210.13        68.61 o                         
   5   3  12        194.47         80.14       129.42 o                         
   6   3  12        510.95        509.07        93.86 o                         
   7   3  12        528.90       1601.21      1814.84 o                         
   8   3  12        328.84        360.38        99.68 o                         
  -6   4  12       2069.29       2383.93       232.52 o                         
  -5   4  12       3803.42       3823.57       285.77 o                         
  -4   4  12        707.33       1084.32       114.00 o                         
  -3   4  12       4403.25       4557.98       217.50 o                         
  -2   4  12         55.85         38.02        34.72 o                         
  -1   4  12       6143.12       7545.46       435.89 o                         
   0   4  12          2.57          4.87        17.40 o                         
   1   4  12       7290.23       7609.00      1131.12 o                         
   2   4  12        732.80        338.11       353.76 o                         
   3   4  12       5672.85       5355.91       832.98 o                         
   4   4  12       1555.17       1308.91       366.36 o                         
   5   4  12       4221.69       4230.47       344.11 o                         
   6   4  12       1804.33       1058.52       865.86 o                         
   7   4  12       2697.72       2611.23       203.13 o                         
   8   4  12       3028.39       2919.54       220.52 o                         
   9   4  12       1014.60       1144.87       136.40 o                         
  -6   5  12        452.89        383.22       119.67 o                         
  -5   5  12        445.09        322.42       122.03 o                         
  -4   5  12        282.83        263.17        56.68 o                         
  -3   5  12        678.34        747.96       113.95 o                         
  -2   5  12         12.02         33.83        36.84 o                         
  -1   5  12       1255.80        645.90       680.23 o                         
   0   5  12        226.22        293.24       109.77 o                         
   1   5  12       2564.00       2652.18       168.43 o                         
   2   5  12         20.57          5.30        22.49 o                         
   3   5  12       2962.15       3070.47       254.04 o                         
   4   5  12        753.34        683.30       121.05 o                         
   5   5  12       1380.64       1385.12       166.96 o                         
   6   5  12        206.37         79.79       139.17 o                         
   7   5  12       1637.41       1777.40       164.18 o                         
   8   5  12        723.23        769.71       111.68 o                         
   9   5  12        288.99        277.24        65.12 o                         
  -5   6  12        746.08        795.57       127.13 o                         
  -4   6  12       1764.57       1759.11       169.67 o                         
  -3   6  12       3042.18       3597.06       360.47 o                         
  -2   6  12       2803.89       2844.77       324.59 o                         
  -1   6  12       7293.13       7843.64       491.21 o                         
   0   6  12       1698.29       1458.87       220.52 o                         
   1   6  12      10348.77      10335.34       881.11 o                         
   2   6  12          5.31         -0.58        19.12 o                         
   3   6  12      10681.85      10287.26       453.47 o                         
   4   6  12        809.60        710.65       158.33 o                         
   5   6  12       6777.46       6114.42       586.68 o                         
   6   6  12        318.89        196.96       197.54 o                         
   7   6  12       3220.13       3344.27       357.64 o                         
   8   6  12        159.01        256.72        61.46 o                         
   9   6  12        953.90       1070.12       129.49 o                         
  -4   7  12        406.31        567.87       173.67 o                         
  -3   7  12        227.62        137.24        91.29 o                         
  -2   7  12        532.10        163.42       151.30 o                         
  -1   7  12        700.10        727.00       151.27 o                         
   0   7  12       1542.10       1559.72       212.59 o                         
   1   7  12        891.50        870.97       120.57 o                         
   2   7  12          6.32         29.72        21.94 o                         
   3   7  12       1104.82       1100.63       116.14 o                         
   4   7  12        532.33         65.56       153.19 o                         
   5   7  12       2543.68       2553.57       220.90 o                         
   6   7  12         42.27         59.60        44.50 o                         
   7   7  12       3318.82       3268.22       354.40 o                         
   8   7  12         23.92        -20.48        36.66 o                         
   9   7  12       2152.42       2627.53       325.29 o                         
  -4   8  12       2578.31        958.92       372.34 o                         
  -3   8  12        352.16        462.12       133.07 o                         
  -2   8  12       2451.63       2412.56       331.81 o                         
  -1   8  12        834.98        887.47       163.86 o                         
   0   8  12       1060.87        992.38       187.54 o                         
   1   8  12       1119.26       1068.33       168.02 o                         
   2   8  12       1448.45       1451.20       196.10 o                         
   3   8  12       2201.86       2382.96       298.87 o                         
   4   8  12        776.28        755.67       124.12 o                         
   5   8  12       3425.95       3101.08       329.51 o                         
   6   8  12         37.72          5.56        16.87 o                         
   7   8  12       2756.67       3149.33       349.21 o                         
   8   8  12          0.17         20.58        36.85 o                         
   9   8  12       3528.44       3938.40       409.38 o                         
  -2   9  12       1559.07       1454.10       251.79 o                         
  -1   9  12         69.00         46.55        48.63 o                         
   0   9  12        942.60        572.35       385.76 o                         
   1   9  12        670.85        608.30       130.18 o                         
   2   9  12       1075.92       1128.79       120.60 o                         
   3   9  12        534.59        557.10       109.79 o                         
   4   9  12       1148.78       1014.07       115.37 o                         
   5   9  12       1717.48       1675.95       221.84 o                         
   6   9  12        427.11        306.61        77.33 o                         
   7   9  12       1748.97       1624.56       175.52 o                         
   8   9  12         98.96         41.85        52.83 o                         
   9   9  12       1499.45       1551.09       254.33 o                         
  -1  10  12        158.83         34.99        76.55 o                         
   0  10  12       1877.06       1747.14       217.14 o                         
   1  10  12        222.66        198.31        77.72 o                         
   2  10  12       2778.41       2823.51       257.84 o                         
   3  10  12        834.78        731.84        97.04 o                         
   4  10  12       1332.92       1382.33       119.06 o                         
   5  10  12       1484.91       1172.92       155.43 o                         
   6  10  12       1032.14        858.36       207.93 o                         
   7  10  12       1949.28       1741.34       338.92 o                         
   8  10  12        426.73        150.54        86.25 o                         
   1  11  12         19.70         13.31        41.36 o                         
   2  11  12       1792.72       1796.75       207.54 o                         
   3  11  12         87.37         73.88        35.12 o                         
   4  11  12       1627.83       1886.75       153.40 o                         
   5  11  12        510.47        476.19        99.56 o                         
   6  11  12       1328.31       1456.27       170.46 o                         
   7  11  12        711.97        717.45       196.26 o                         
   8  11  12        444.11        437.61       123.20 o                         
   4  12  12        881.22        855.55       125.80 o                         
   5  12  12        248.17        298.93       115.16 o                         
  -2  -3  13       5823.25       6350.78       389.31 o                         
  -1  -3  13        612.39        757.71       121.87 o                         
   0  -3  13       5404.50       7280.91       570.22 o                         
   1  -3  13          4.28        -16.37        41.26 o                         
  -4  -2  13          4.21        -19.99        19.99 o                         
  -3  -2  13         27.04         42.73        46.75 o                         
  -2  -2  13         21.76         61.45        51.85 o                         
  -1  -2  13          0.14        -24.67        25.18 o                         
   0  -2  13         62.92         78.41        60.77 o                         
   1  -2  13         78.64         -3.56        44.30 o                         
   2  -2  13        171.03        340.70       205.28 o                         
   3  -2  13          2.90         15.39        33.72 o                         
  -5  -1  13       4409.60       4577.37       364.35 o                         
  -4  -1  13       1796.25       1816.88       192.52 o                         
  -3  -1  13       4071.88       4034.00       290.55 o                         
  -2  -1  13       4341.39       4418.57       273.64 o                         
  -1  -1  13       3380.82       1697.23      1862.08 o                         
   0  -1  13       4974.40       5016.93       602.27 o                         
   1  -1  13       1208.82        954.69       830.63 o                         
   2  -1  13       5875.81       5914.25       314.61 o                         
   3  -1  13        142.58        910.33      3010.84 o                         
   4  -1  13       5821.43       5786.66       447.12 o                         
  -5   0  13        265.62        271.26        71.38 o                         
  -4   0  13        104.28         79.68        44.05 o                         
  -3   0  13        147.72        155.99        59.32 o                         
  -2   0  13         61.92         73.41        35.69 o                         
  -1   0  13        380.78        382.62        82.10 o                         
   0   0  13         17.00         35.00        39.60 o                         
   1   0  13         25.61        -18.51        18.51 o                         
   2   0  13         40.52         63.39        45.19 o                         
   3   0  13         10.76         17.43        17.18 o                         
   4   0  13        457.26        398.77       152.89 o                         
   5   0  13         50.32         60.39        44.94 o                         
  -6   1  13         63.75         47.68        31.32 o                         
  -5   1  13       4853.05       5023.42       265.66 o                         
  -4   1  13         30.20          8.42        25.28 o                         
  -3   1  13       4268.66       4320.32       251.38 o                         
  -2   1  13        421.32        429.22        72.58 o                         
  -1   1  13       2691.78       2973.21       249.89 o                         
   0   1  13       2351.85       2715.15       308.34 o                         
   1   1  13       4054.30        622.14       737.96 o                         
   2   1  13       4864.30       5235.65       436.04 o                         
   3   1  13       5400.96       4053.96      2280.97 o                         
   4   1  13       5769.77       7187.75      2377.17 o                         
   5   1  13        751.23       1542.57      1796.51 o                         
   6   1  13       4520.46       4920.26       411.15 o                         
  -6   2  13          5.99        -20.26        29.69 o                         
  -5   2  13        630.64        386.11       100.72 o                         
  -4   2  13        146.32        112.58        42.59 o                         
  -3   2  13        887.89        855.10       103.56 o                         
  -2   2  13        344.56        319.98        62.32 o                         
  -1   2  13        639.33        711.79       120.91 o                         
   0   2  13        182.00         32.81        67.23 o                         
   1   2  13        677.27        696.85       150.35 o                         
   2   2  13        714.99        739.58       150.15 o                         
   3   2  13       1542.19        767.79       845.48 o                         
   4   2  13        232.35        200.62        66.66 o                         
   5   2  13        275.98        673.37       599.47 o                         
   6   2  13        288.09        501.60       306.28 o                         
   7   2  13         13.13         25.54        41.31 o                         
  -6   3  13        958.06       1126.81       206.90 o                         
  -5   3  13       4488.08       5094.55       280.61 o                         
  -4   3  13        143.79        109.16        40.90 o                         
  -3   3  13       7810.60       7862.79       350.69 o                         
  -2   3  13          1.79         -0.04        27.40 o                         
  -1   3  13      10569.67      11408.18       458.98 o                         
   0   3  13        133.94        199.25        93.21 o                         
   5   3  13       2493.35       2354.38       256.10 o                         
   6   3  13       2444.32       2137.50       359.30 o                         
   7   3  13       2208.42       2510.06       557.48 o                         
  -5   4  13        586.03        592.54       120.85 o                         
  -4   4  13         59.45         21.49        26.06 o                         
  -3   4  13        640.81        746.08       123.67 o                         
  -2   4  13          6.61        -25.34        38.46 o                         
  -1   4  13       1916.42       3443.78       991.27 o                         
   0   4  13          8.08         35.35        36.45 o                         
   1   4  13        825.82        258.26       330.44 o                         
   2   4  13          0.32        -15.19        19.31 o                         
   3   4  13        991.05         84.62       367.98 o                         
   4   4  13        355.53         26.85        58.90 o                         
   6   4  13        365.05        295.98       121.24 o                         
   7   4  13       1524.09       1622.12       160.84 o                         
   8   4  13        655.13        525.45        92.31 o                         
  -5   5  13       1614.31       1718.30       245.81 o                         
  -4   5  13       1115.59       1101.25       153.98 o                         
  -3   5  13       3286.27        755.95      1442.79 o                         
  -2   5  13        874.89        371.27       559.19 o                         
  -1   5  13       4304.42       3713.29      1325.77 o                         
   0   5  13        246.39        391.24       136.23 o                         
   1   5  13       5789.62       5594.99       289.60 o                         
   2   5  13         10.01         25.09        23.77 o                         
   3   5  13       5012.70       4592.99       319.10 o                         
   4   5  13          1.13        -12.28        19.33 o                         
   5   5  13       4708.23       4435.31       411.64 o                         
   6   5  13        297.75        229.54        94.09 o                         
   7   5  13       3644.41       3973.79       261.81 o                         
   8   5  13       1066.81       1143.62       135.31 o                         
  -4   6  13        717.11        171.99       188.51 o                         
  -3   6  13        582.10        521.55       149.66 o                         
  -2   6  13        123.79         38.13        56.57 o                         
  -1   6  13       1499.68       1733.16       302.16 o                         
   0   6  13       1390.55       1451.17       168.63 o                         
   1   6  13       1795.74       1983.64       253.57 o                         
   2   6  13          6.24         -8.93        18.90 o                         
   3   6  13       3766.20       3854.52       290.97 o                         
   4   6  13        590.65        533.39       111.77 o                         
   5   6  13       1357.77       1447.03       183.48 o                         
   6   6  13         87.36         77.04        54.49 o                         
   7   6  13       1610.23       1597.55       249.53 o                         
   8   6  13         10.36         20.97        37.54 o                         
   9   6  13        558.17        719.39       139.17 o                         
  -3   7  13       1552.79       1543.21       246.68 o                         
  -2   7  13       4191.84       3991.94       396.54 o                         
  -1   7  13       2449.59       2628.57       523.76 o                         
   0   7  13       2266.80       2183.67       268.07 o                         
   1   7  13       5682.08       6048.95       527.49 o                         
   2   7  13       1198.50       1153.01       126.48 o                         
   3   7  13       2379.84       2513.50       230.68 o                         
   4   7  13         74.79         24.57        25.47 o                         
   5   7  13       4064.24       3617.07       294.66 o                         
   6   7  13          2.28        -19.60        24.80 o                         
   7   7  13       1691.85       2067.90       283.83 o                         
   8   7  13         92.13         85.27        60.37 o                         
  -4   8  13        440.19        324.41       149.76 o                         
  -3   8  13         35.85        -40.76        55.14 o                         
  -2   8  13        841.83        806.85       170.12 o                         
  -1   8  13         43.96         92.40        52.10 o                         
   0   8  13       1143.34       1060.67       180.60 o                         
   1   8  13        439.89        172.03       141.90 o                         
   2   8  13        678.09        830.99       109.47 o                         
   3   8  13        961.73       1020.65       152.55 o                         
   4   8  13        388.80        196.32       167.87 o                         
   5   8  13       2361.28       2337.17       218.06 o                         
   6   8  13        208.35        109.09        77.80 o                         
   7   8  13       3562.61       3588.71       386.25 o                         
   8   8  13          9.34        -21.46        27.15 o                         
  -3   9  13         44.82        398.02       169.46 o                         
  -1   9  13        322.69        255.77        97.78 o                         
   0   9  13        786.76        912.41       163.50 o                         
   1   9  13        435.21        199.91       194.36 o                         
   2   9  13       2002.32       2146.31       242.56 o                         
   3   9  13       1327.02       1118.92       125.08 o                         
   4   9  13        967.09        789.09       109.40 o                         
   5   9  13       2472.56       2237.84       336.71 o                         
   6   9  13       1218.41       1045.31       149.04 o                         
   7   9  13       2967.09       2967.93       247.47 o                         
   8   9  13        321.28        279.72       109.38 o                         
   0  10  13       1102.95        191.90       547.63 o                         
   1  10  13        121.88         17.35        40.64 o                         
   2  10  13       1379.74       1067.39       183.62 o                         
   3  10  13        353.84        323.54        61.66 o                         
   4  10  13       1382.06       1347.47       172.35 o                         
   5  10  13        934.35        906.45       115.70 o                         
   6  10  13        863.01       1064.74       175.14 o                         
   7  10  13       1494.63       1511.84       175.86 o                         
   2  11  13       1703.40       1581.08       270.31 o                         
   3  11  13        134.67         92.91        72.04 o                         
   4  11  13       2254.41       2314.42       209.30 o                         
   5  11  13        571.22        509.72       188.37 o                         
  -1  -2  14       2206.11       2380.94       451.33 o                         
   0  -2  14       4393.06       4395.81       468.19 o                         
   1  -2  14        183.98        118.69        71.25 o                         
  -4  -1  14         85.89         22.25        39.89 o                         
  -3  -1  14         73.74        173.77        91.34 o                         
  -2  -1  14         59.52         42.63        53.91 o                         
  -1  -1  14        241.83         89.91       134.37 o                         
   0  -1  14        112.05        130.60        92.28 o                         
   1  -1  14         62.04         31.04        69.15 o                         
   3  -1  14          1.87         14.70        26.27 o                         
  -4   0  14        370.87        295.20       110.55 o                         
  -3   0  14       5576.17       5802.42       360.25 o                         
  -2   0  14       1575.46        631.14       753.45 o                         
  -1   0  14       3595.43       3743.17       384.78 o                         
   0   0  14       4204.94        367.20       721.45 o                         
   1   0  14       2139.10       1515.92      1170.67 o                         
   3   0  14       1958.82       1792.69       224.25 o                         
   4   0  14       3306.96       3547.74       335.29 o                         
  -5   1  14          4.80         32.08        36.04 o                         
  -4   1  14         35.54         27.69        35.75 o                         
  -3   1  14        211.85        182.95        72.89 o                         
  -2   1  14          1.09         22.85        23.88 o                         
  -1   1  14        246.44        125.10       233.26 o                         
   0   1  14        281.90        141.73       156.96 o                         
   1   1  14         14.26         18.52        23.42 o                         
   2   1  14        273.27        212.68        87.23 o                         
   3   1  14        294.69        405.17       199.06 o                         
   4   1  14        170.85        408.47       384.59 o                         
   5   1  14        181.50        153.58        67.53 o                         
  -5   2  14       4847.18       5486.75       491.71 o                         
  -4   2  14        174.67        141.95        51.08 o                         
  -3   2  14       4893.20       5005.08       354.86 o                         
  -2   2  14        241.52        187.95        60.66 o                         
  -1   2  14       4505.94       2552.79      2205.26 o                         
   0   2  14        589.99        640.00       153.29 o                         
   1   2  14       5583.44       5902.41       494.46 o                         
   2   2  14       1842.25        642.73       712.38 o                         
   5   2  14       2255.22       4320.69      3232.88 o                         
  -5   3  14       1327.66       1291.21       210.92 o                         
  -4   3  14        117.82        124.49        59.43 o                         
  -3   3  14       1828.29       1856.48       210.62 o                         
  -2   3  14          7.05         -2.39        31.24 o                         
  -1   3  14        944.98        906.06       135.48 o                         
   0   3  14         92.50         15.57        43.17 o                         
   1   3  14        468.05        152.73       166.08 o                         
   4   3  14        242.07         31.36        88.70 o                         
   5   3  14        642.36       2899.80       438.30 o                         
   6   3  14        283.09        403.30        89.67 o                         
  -4   4  14       1016.72       1080.67       157.62 o                         
  -3   4  14       4298.81       4355.94       302.85 o                         
  -2   4  14        385.72        388.69        77.20 o                         
  -1   4  14       5608.98       5462.94       535.72 o                         
   0   4  14        293.61        216.38       162.01 o                         
   2   4  14         17.49         19.99        26.18 o                         
   3   4  14       2191.97        211.85       815.63 o                         
   7   4  14       1966.30       2121.03       190.16 o                         
  -4   5  14        244.15        280.11       101.83 o                         
  -3   5  14        422.34        466.21       101.36 o                         
  -2   5  14        232.57        107.26       126.38 o                         
  -1   5  14        535.32        686.27       257.03 o                         
   0   5  14        456.08        591.83       122.41 o                         
   1   5  14       1129.17        765.35       357.93 o                         
   2   5  14        188.58         79.46        89.43 o                         
   3   5  14        853.25       1084.78       167.07 o                         
   4   5  14         18.81         26.13        31.31 o                         
   5   5  14        443.54        534.54       136.04 o                         
   6   5  14        126.75         60.08        50.77 o                         
   7   5  14       1235.34       1546.88       245.81 o                         
  -3   6  14       1939.79       2107.78       291.67 o                         
  -2   6  14       1389.19       1225.42       493.53 o                         
  -1   6  14       1599.00       1508.54       237.52 o                         
   0   6  14        413.49        561.05       113.08 o                         
   1   6  14       3471.21       4317.47       427.64 o                         
   2   6  14        418.98         12.96        83.70 o                         
   3   6  14       3127.86       3074.73       287.98 o                         
   4   6  14         69.59         87.84        53.23 o                         
   5   6  14       6194.80       2638.12      2945.77 o                         
   6   6  14          1.35         -3.87         3.87 o                         
   7   6  14       4533.55       4348.18       433.20 o                         
  -2   7  14        684.84        573.73       150.69 o                         
  -1   7  14        481.27        160.58       208.73 o                         
   0   7  14        600.11        295.34       227.56 o                         
   1   7  14       1853.68       1909.29       257.46 o                         
   2   7  14        405.39        398.58       144.61 o                         
   3   7  14       1805.26       2070.44       215.02 o                         
   4   7  14        234.99        117.00       101.51 o                         
   5   7  14       2595.09       2721.84       392.33 o                         
   6   7  14         59.11         54.42        41.16 o                         
   7   7  14       1140.88        933.83       191.51 o                         
  -3   8  14        300.34        -30.19       101.05 o                         
  -1   8  14        706.95        213.83       202.42 o                         
   0   8  14       2960.08       2684.84       306.43 o                         
   1   8  14       1239.59        717.77       260.04 o                         
   2   8  14       1972.26       1899.84       319.71 o                         
   3   8  14       1132.42       1176.92       139.18 o                         
   4   8  14        358.19        130.39        95.40 o                         
   5   8  14       1625.31       1690.97       192.71 o                         
   6   8  14        321.24        348.32       113.79 o                         
   7   8  14       1081.16       1112.21       212.39 o                         
  -1   9  14          3.18         30.87        55.18 o                         
   0   9  14       1347.78       1433.09       218.16 o                         
   1   9  14        230.78        102.08       111.01 o                         
   2   9  14       2096.27       2026.99       243.86 o                         
   3   9  14        791.91        865.94       143.16 o                         
   4   9  14        678.83        480.73        86.97 o                         
   5   9  14       1701.88       1526.90       269.13 o                         
   6   9  14        895.50        788.84       134.67 o                         
   1  10  14        328.79         30.97        67.72 o                         
   2  10  14       1417.20       1590.30       275.41 o                         
   3  10  14        597.97        596.11       128.72 o                         
   4  10  14       2086.62       1863.29       207.78 o                         
   5  10  14       1396.42       1156.97       156.33 o                         
   6  10  14       1861.35       1275.20       253.65 o                         
   7  10  14        799.30        613.64       164.36 o                         
   4  11  14       1736.66       1947.54       270.90 o                         
   5  11  14        388.45        811.71       208.86 o                         
  -1   0  15        396.70        233.95        97.42 o                         
   0   0  15        231.28        204.25        86.05 o                         
  -2   1  15        600.39        477.60       143.88 o                         
  -1   1  15       5558.03       2612.01      2980.90 o                         
   0   1  15       1415.59       1078.69       205.53 o                         
   1   1  15       3158.31       3668.58       379.49 o                         
  -3   2  15        240.71        230.32       131.82 o                         
  -2   2  15          6.20         -4.47        27.37 o                         
  -1   2  15        939.03        907.86       190.33 o                         
   0   2  15          8.20        -20.58        45.08 o                         
   1   2  15        536.84        190.70       286.14 o                         
   2   2  15        119.28         96.05        64.39 o                         
  -3   3  15       3539.39       3437.90       447.66 o                         
  -2   3  15          3.76        -21.89        21.89 o                         
  -1   3  15       3608.02       3317.12       378.51 o                         
   0   3  15          1.24         -1.74        38.86 o                         
   1   3  15       4993.02       5185.28       469.17 o                         
   2   3  15        482.23        624.12       157.99 o                         
   3   3  15       4703.73       3022.54      2416.47 o                         
  -3   4  15        760.04        644.15       124.23 o                         
  -2   4  15        197.59        284.35        68.58 o                         
  -1   4  15        432.92        389.28        92.77 o                         
   0   4  15         21.93        -24.04        32.32 o                         
   1   4  15        240.59        -29.99        65.57 o                         
   2   4  15         43.78         51.56        41.45 o                         
  -3   5  15       2105.82        995.22      1114.56 o                         
  -2   5  15        877.98        879.40       140.00 o                         
  -1   5  15       3162.98       4766.25      1649.25 o                         
   1   5  15       4551.00        731.32      1685.76 o                         
   2   5  15         82.94        -50.57        50.57 o                         
   3   5  15       5005.25       4648.45       373.42 o                         
   4   5  15         58.17         35.20        36.43 o                         
   5   5  15       2606.33       2693.29       323.33 o                         
  -3   6  15        221.72        -27.83        60.96 o                         
  -2   6  15        178.00         57.80       102.96 o                         
  -1   6  15        446.13        142.49       124.37 o                         
   0   6  15        789.92       1235.62       216.78 o                         
   1   6  15       1615.67       1579.73       368.12 o                         
   2   6  15         78.80         76.84        97.23 o                         
   3   6  15       2238.31       2084.22       229.96 o                         
   4   6  15        285.44         77.79       106.36 o                         
   5   6  15       1879.31       1637.24       249.53 o                         
   6   6  15         10.91         20.88        26.36 o                         
  -3   7  15        427.91         58.41        82.62 o                         
  -1   7  15        552.14        208.46       239.24 o                         
   0   7  15       1162.19       1154.96       161.32 o                         
   1   7  15        910.64       1875.11       469.71 o                         
   2   7  15       1024.45        708.90       164.12 o                         
   3   7  15       1702.88       1731.19       207.24 o                         
   4   7  15        508.08        147.17       158.69 o                         
   5   7  15       3383.18       1357.79      1501.35 o                         
   6   7  15        111.11        126.43        75.47 o                         
   0   8  15        787.56        355.43       435.16 o                         
   1   8  15        679.02        699.26       153.99 o                         
   2   8  15       1020.72       2044.05       596.34 o                         
   3   8  15        607.72        359.76       269.67 o                         
   4   8  15        304.04        147.71        81.27 o                         
   5   8  15        855.92       1076.78       161.75 o                         
   1   9  15        284.34        164.71       169.02 o                         
   2   9  15       1736.66       2471.40       368.42 o                         
   3   9  15        675.20        865.85       345.04 o                         
   4   9  15        665.61        709.64       129.90 o                         
   5   9  15        863.36        712.28       130.18 o                         
   6   9  15        447.57        638.33       185.14 o                         
   4  10  15       1731.12       1896.87       268.84 o                         
   1   2  16       3726.03       3941.74       412.81 o                         
   1   3  16        855.42        764.96       174.75 o                         
   2   3  16         94.14        102.81        68.90 o                         
   0   4  16        202.88        262.47       111.14 o                         
   1   4  16       4248.26       4426.10       441.92 o                         
   3   4  16       4327.66       4135.60       401.94 o                         
  -1   5  16        673.94        790.15       214.93 o                         
   1   5  16        396.65        280.50       236.69 o                         
   2   5  16         16.23         88.11       111.44 o                         
   3   5  16       1887.29       1603.14       240.81 o                         
   4   5  16        213.43        216.80        90.27 o                         
   1   6  16       2357.47       2389.47       678.13 o                         
   2   6  16       1254.91       1280.78       444.18 o                         
   3   6  16       2325.63       2244.86       255.51 o                         
   4   6  16          7.56         19.70        35.19 o                         
   0   7  16        693.97        609.42       176.81 o                         
   2   7  16        859.93        824.94       338.23 o                         
   3   7  16       1258.64       1465.73       433.89 o                         
   4   7  16        383.53        247.84        82.71 o                         
   4   8  16        939.02        961.47       187.98 o                         
                                                                                
